# Supplementary material for: Identification of nasopharyngeal microbial dysbiosis in COVID-19 patients by 16S rRNA gene sequencing
Source: Front Microbiol. 2025 Aug 29;16:1631198. doi: 10.3389/fmicb.2025.1631198 (PMC12426191; doi:10.3389/fmicb.2025.1631198)
Supplement: Supplementary file 2 [file Data_Sheet_1.xls]

## Sheet: Description
Additional file 1: Patient metadata

## Sheet: Patient_metadata
sample-id	WHO_score	group_1	group_2	sex	age	underlying disease	temperature	cough	muscle pain	dyspnoea	diarrhea	X-ray alterations	antibiotics	e_ct	n_ct	N_antibodies_day_0_COI	S_antibodies_day_0_UperML	N_antibodies_day_3_COI	S_antibodies_day_3_UperML	collection_date	DNA_concentration	ALDEx2_group	original_id	batch	sampling_facility	sequence_count	feature_count	disease_phase	test	bam_file
NE-01	0	negative	negative	female	48	no		NA	NA	NA	NA	NA	NA	NA	NA	0	0	NA	NA	2021-01-21	315.2	1.negative	4870	1	facility02	64578	48672	other	negative	batch1_IonXpress_016_rawlib.basecaller.bam
NE-02	0	negative	negative	female	33	no		NA	NA	NA	NA	NA	NA	NA	NA	0	0	NA	NA	2021-01-21	631	1.negative	4874	1	facility02	38274	26067	other	negative	batch1_IonXpress_018_rawlib.basecaller.bam
NE-03	0	negative	negative	female	54	no		NA	NA	NA	NA	NA	NA	NA	NA	0	0	NA	NA	2021-01-21	346.2	1.negative	4876	1	facility02	60187	42948	other	negative	batch1_IonXpress_019_rawlib.basecaller.bam
NE-04	0	negative	negative	male	41	no		NA	NA	NA	NA	NA	NA	NA	NA	0	0	NA	NA	2021-01-21	318.7	1.negative	4877	1	facility02	39759	26220	other	negative	batch1_IonXpress_020_rawlib.basecaller.bam
NE-05	0	negative	negative	female	44	no		NA	NA	NA	NA	NA	NA	NA	NA	0	0	NA	NA	2021-01-21	140.8	1.negative	4878	1	facility02	48940	32650	other	negative	batch1_IonXpress_021_rawlib.basecaller.bam
NE-06	0	negative	negative	female	32	no		NA	NA	NA	NA	NA	NA	NA	NA	0	0	NA	NA	2021-01-21	129.5	1.negative	4879	1	facility02	50298	35452	other	negative	batch1_IonXpress_022_rawlib.basecaller.bam
NE-07	0	negative	negative	male	56	no		NA	NA	NA	NA	NA	NA	NA	NA	0	0	NA	NA	2021-01-21	194.7	1.negative	4873	2	facility02	38680	29748	other	negative	batch2_IonXpress_001_rawlib.basecaller.bam
NE-08	0	negative	negative	female	45	no		NA	NA	NA	NA	NA	NA	NA	NA	0	0	NA	NA	2021-01-21	137.6	1.negative	4880	2	facility02	58107	45429	other	negative	batch2_IonXpress_003_rawlib.basecaller.bam
NE-09	0	negative	negative	male	51	no		NA	NA	NA	NA	NA	NA	NA	NA	0	0	NA	NA	2021-01-21	228.8	1.negative	4881	2	facility02	54082	41821	other	negative	batch2_IonXpress_004_rawlib.basecaller.bam
NE-10	0	negative	negative	female	44	no		NA	NA	NA	NA	NA	NA	NA	NA	0	0	NA	NA	2021-01-21	143.6	1.negative	4882	2	facility02	36228	27935	other	negative	batch2_IonXpress_005_rawlib.basecaller.bam
NE-11	0	negative	negative	female	43	no		NA	NA	NA	NA	NA	NA	NA	NA	0	0	NA	NA	2021-01-21	204.1	1.negative	4883	2	facility02	37945	28668	other	negative	batch2_IonXpress_006_rawlib.basecaller.bam
NE-12	0	negative	negative	female	59	no		NA	NA	NA	NA	NA	NA	NA	NA	0	0	NA	NA	2021-01-21	257.5	1.negative	4884	2	facility09	29527	22451	other	negative	batch2_IonXpress_007_rawlib.basecaller.bam
NE-13	0	negative	negative	male	44	no		NA	NA	NA	NA	NA	NA	NA	NA	0	0	NA	NA	2021-01-21	173.9	1.negative	4896	2	facility10	34347	26636	other	negative	batch2_IonXpress_008_rawlib.basecaller.bam
NE-14	0	negative	negative	female	39	no		NA	NA	NA	NA	NA	NA	NA	NA	0	0	NA	NA	2021-01-21	177.4	1.negative	4897	2	facility10	58962	47040	other	negative	batch2_IonXpress_009_rawlib.basecaller.bam
NE-15	0	negative	negative	male	38	no		NA	NA	NA	NA	NA	NA	NA	NA	0	0	NA	NA	2021-01-21	186.4	1.negative	4898	2	facility10	42734	31477	other	negative	batch2_IonXpress_010_rawlib.basecaller.bam
NE-16	0	negative	negative	male	42	no		NA	NA	NA	NA	NA	NA	NA	NA	0	0	NA	NA	2021-01-21	160.9	1.negative	4902	2	facility10	37313	29303	other	negative	batch2_IonXpress_011_rawlib.basecaller.bam
NE-17	0	negative	negative	male	43	no		NA	NA	NA	NA	NA	NA	NA	NA	0	0	NA	NA	2021-01-21	155.1	1.negative	4903	2	facility10	38355	30758	other	negative	batch2_IonXpress_012_rawlib.basecaller.bam
NE-18	0	negative	negative	male	40	NA		NA	NA	NA	NA	NA	NA	NA	NA	0	0	NA	NA	2021-02-12	148	1.negative	5769	3	facility05	112100	86492	other	negative	batch3_IonXpress_021_rawlib.basecaller.bam
NE-19	0	negative	negative	female	55	NA		NA	NA	NA	NA	NA	NA	NA	NA	0	0	NA	NA	2021-02-12	179	1.negative	5820	3	facility02	121355	99440	other	negative	batch3_IonXpress_022_rawlib.basecaller.bam
NE-20	0	negative	negative	female	39	NA		NA	NA	NA	NA	NA	NA	NA	NA	0	0	NA	NA	2021-02-12	176	1.negative	5882	3	facility02	111201	89367	other	negative	batch3_IonXpress_023_rawlib.basecaller.bam
NE-21	0	negative	negative	female	16	NA		NA	NA	NA	NA	NA	NA	NA	NA	0	0	NA	NA	2021-02-12	190	1.negative	6045	3	facility02	107670	86226	other	negative	batch3_IonXpress_024_rawlib.basecaller.bam
NE-22	0	negative	negative	female	42	NA		NA	NA	NA	NA	NA	NA	NA	NA	1	57	NA	NA	2021-02-12	22	1.negative	6422	3	facility02	62781	50159	other	negative	batch3_IonXpress_025_rawlib.basecaller.bam
NE-23	0	negative	negative	female	43	NA		NA	NA	NA	NA	NA	NA	NA	NA	0	0	NA	NA	2021-02-12	185	1.negative	6698	3	facility02	114257	89740	other	negative	batch3_IonXpress_026_rawlib.basecaller.bam
NE-24	0	negative	negative	male	56	NA		NA	NA	NA	NA	NA	NA	NA	NA	0	0	NA	NA	2021-02-13	151	1.negative	6832	3	facility11	118126	92948	other	negative	batch3_IonXpress_028_rawlib.basecaller.bam
NE-25	0	negative	negative	male	71	NA		NA	NA	NA	NA	NA	NA	NA	NA	2	62	NA	NA	2021-02-12	160	1.negative	6920	3	facility08	130547	109685	other	negative	batch3_IonXpress_027_rawlib.basecaller.bam
NE-26	0	negative	negative	male	46	NA		NA	NA	NA	NA	NA	NA	NA	NA	0	0	NA	NA	2021-02-13	49	1.negative	7084	3	facility11	81101	66549	other	negative	batch3_IonXpress_029_rawlib.basecaller.bam
NE-27	0	negative	negative	male	48	NA		NA	NA	NA	NA	NA	NA	NA	NA	0	0	NA	NA	2021-02-13	18	1.negative	7096	3	facility11	22048	17201	other	negative	batch3_IonXpress_030_rawlib.basecaller.bam
AS-01	1	asymptomatic	asymptomatic recovery phase	female	49	no		NA	NA	NA	NA	NA	NA	25.21	23.5	15	5	11	45	2021-01-19	282.2	asymptomatic recovery phase	4436	1	facility01	59420	43749	recovery phase	positive	batch1_IonXpress_003_rawlib.basecaller.bam
AS-02	1	asymptomatic	asymptomatic recovery phase	female	7	no		NA	NA	NA	NA	NA	NA	26.39	24.87	7	12	6	22	2021-01-19	359.2	asymptomatic recovery phase	4438	1	facility01	31838	23101	recovery phase	positive	batch1_IonXpress_004_rawlib.basecaller.bam
AS-03	1	asymptomatic	asymptomatic recovery phase	male	11	no		NA	NA	NA	NA	NA	NA	32.17	30.53	9	25	9	33	2021-01-19	264	asymptomatic recovery phase	4439	1	facility01	35292	25542	recovery phase	positive	batch1_IonXpress_005_rawlib.basecaller.bam
AS-04	1	asymptomatic	asymptomatic recovery phase	male	13	no		NA	NA	NA	NA	NA	NA	23.56	21.97	11	14	10	27	2021-01-19	256.5	asymptomatic recovery phase	4440	1	facility01	35736	24582	recovery phase	positive	batch1_IonXpress_006_rawlib.basecaller.bam
AS-05	1	asymptomatic	asymptomatic recovery phase	female	67	Heart failure		NA	NA	NA	NA	NA	NA	25.02	22.42	18	27	15	48	2021-01-19	262.8	asymptomatic recovery phase	4451	1	facility02	37609	25977	recovery phase	positive	batch1_IonXpress_007_rawlib.basecaller.bam
AS-06	1	asymptomatic	asymptomatic recovery phase	female	38	Sinusitis		NA	NA	NA	NA	NA	NA	23.72	21.48	13	28	11	33	2021-01-20	402.5	asymptomatic recovery phase	4479	1	facility02	42281	31608	recovery phase	positive	batch1_IonXpress_008_rawlib.basecaller.bam
AS-07	1	asymptomatic	asymptomatic recovery phase	female	30	Vertigo		NA	NA	NA	NA	NA	NA	24.16	21.79	7	35	6	39	2021-01-20	589.5	asymptomatic recovery phase	4480	1	facility02	59202	46018	recovery phase	positive	batch1_IonXpress_009_rawlib.basecaller.bam
AS-08	1	asymptomatic	asymptomatic early phase	female	22	Gastroenteritis		NA	NA	NA	NA	NA	NA	19.99	17.54	0.3	not detected	4	not detected	2021-01-20	196.5	2.asymptomatic	4481	1	facility02	32245	21432	early phase	positive	batch1_IonXpress_010_rawlib.basecaller.bam
AS-09	1	asymptomatic	asymptomatic early phase	female		NA		NA	NA	NA	NA	NA	NA	26.14	24.31	0.7	not detected	5	not detected	2021-01-20	604.8	2.asymptomatic	4647	1	facility03	38170	30847	early phase	positive	batch1_IonXpress_011_rawlib.basecaller.bam
AS-10	1	asymptomatic	asymptomatic early phase	female		NA		NA	NA	NA	NA	NA	NA	25.37	23.05	0.1	not detected	4	not detected	2021-01-20	492.1	2.asymptomatic	4648	1	facility03	56938	43758	early phase	positive	batch1_IonXpress_012_rawlib.basecaller.bam
AS-11	1	asymptomatic	asymptomatic early phase	male		NA		NA	NA	NA	NA	NA	NA	19.55	17.78	0.4	not detected	3	not detected	2021-01-20	63.5	2.asymptomatic	4649	2	facility03	44270	34821	early phase	positive	batch2_IonXpress_013_rawlib.basecaller.bam
AS-12	1	asymptomatic	asymptomatic early phase	male		NA		NA	NA	NA	NA	NA	NA	20.03	17.92	0.1	not detected	3	not detected	2021-01-20	212.4	2.asymptomatic	4722	2	facility04	43283	33841	early phase	positive	batch2_IonXpress_014_rawlib.basecaller.bam
AS-13	1	asymptomatic	asymptomatic early phase	female	66	NA		NA	NA	NA	NA	NA	NA	NA	NA	0.27	not detected	4	not detected	2021-01-21	114.5	2.asymptomatic	4850	2	facility02	35634	26699	early phase	positive	batch2_IonXpress_015_rawlib.basecaller.bam
AS-14	1	asymptomatic	asymptomatic early phase	female	53	NA		NA	NA	NA	NA	NA	NA	14.36	13.3	0.4	not detected	5	not detected	2021-01-21	95	2.asymptomatic	4886	2	facility02	44756	34989	early phase	positive	batch2_IonXpress_016_rawlib.basecaller.bam
AS-15	1	asymptomatic	asymptomatic early phase	female	62	Heart failure		NA	NA	NA	NA	NA	NA	28.62	26.51	0.1	not detected	3	not detected	2021-01-21	58.9	2.asymptomatic	4887	2	facility02	32860	26338	early phase	positive	batch2_IonXpress_017_rawlib.basecaller.bam
AS-16	1	asymptomatic	asymptomatic early phase	male	50	Kidney failure		NA	NA	NA	NA	NA	NA	30.18	28.37	0.6	not detected	4	not detected	2021-01-21	60.9	2.asymptomatic	4888	2	facility02	41379	29657	early phase	positive	batch2_IonXpress_018_rawlib.basecaller.bam
AS-17	1	asymptomatic	asymptomatic early phase	female	71	Kidney failure		NA	NA	NA	NA	NA	NA	21.56	19.47	0.3	not detected	3	not detected	2021-01-21	75.1	2.asymptomatic	4891	2	facility02	48036	38274	early phase	positive	batch2_IonXpress_019_rawlib.basecaller.bam
AS-18	1	asymptomatic	asymptomatic early phase	male	48	NA		NA	NA	NA	NA	NA	NA	22.13	20.93	0.1	not detected	2	not detected	2021-01-21	141.7	2.asymptomatic	4933	2	facility05	39756	30521	early phase	positive	batch2_IonXpress_020_rawlib.basecaller.bam
AS-19	1	asymptomatic	asymptomatic early phase	female	73	NA		NA	NA	NA	NA	NA	NA	15.33	14.2	0.1	not detected	5	not detected	2021-01-21	118.4	2.asymptomatic	4935	2	facility05	38723	30627	early phase	positive	batch2_IonXpress_021_rawlib.basecaller.bam
MI-01	2	mild	mild	female	28	NA	37.5	yes	yes	no	no	no	no	16	20	NA	NA	NA	NA	2021-01-25	126	3.mild	905	3	facility06	111039	84672	other	positive	batch3_IonXpress_018_rawlib.basecaller.bam
MI-02	2	mild	mild	female	42	NA	38.2	yes	yes	no	no	no	no	22	24	NA	NA	NA	NA	2021-01-28	202	3.mild	906	3	facility06	180895	147116	other	positive	batch3_IonXpress_019_rawlib.basecaller.bam
MI-03	2	mild	mild	male	32	NA	38.1	yes	yes	no	no	no	no	20.2	20.5	NA	NA	NA	NA	2021-01-30	166	3.mild	909	3	facility02	91451	73857	other	positive	batch3_IonXpress_007_rawlib.basecaller.bam
MI-04	2	mild	mild	female	24	NA	37.9	yes	yes	no	no	no	no	13.4	20.5	NA	NA	NA	NA	2021-01-30	164	3.mild	1240	3	facility07	238979	194309	other	positive	batch3_IonXpress_003_rawlib.basecaller.bam
MI-05	2	mild	mild	female	52	NA	37.8	yes	yes	no	no	no	no	19	20.5	NA	NA	NA	NA	2021-01-25	180	3.mild	2896	3	facility02	126882	106963	other	positive	batch3_IonXpress_014_rawlib.basecaller.bam
MI-06	2	mild	mild	male	48	NA	37.5	yes	yes	no	no	no	no	16	21	NA	NA	NA	NA	2021-01-30	164	3.mild	3113	3	facility02	223979	184828	other	positive	batch3_IonXpress_004_rawlib.basecaller.bam
MI-07	2	mild	mild	male	19	NA	37.9	yes	yes	no	no	no	no	18	21	NA	NA	NA	NA	2021-01-25	105	3.mild	3953	3	facility08	79994	63013	other	positive	batch3_IonXpress_017_rawlib.basecaller.bam
MI-08	2	mild	mild	male	50	Prostate cancer	37.7	yes	yes	no	no	no	no	18.2	20.5	NA	NA	NA	NA	2021-01-31	123	3.mild	4587	3	facility02	124252	101997	other	positive	batch3_IonXpress_009_rawlib.basecaller.bam
MI-09	2	mild	mild	female	47	NA	38.5	yes	yes	no	no	no	no	20.42	22.5	NA	NA	NA	NA	2021-02-02	112	3.mild	4945	3	facility02	117757	94680	other	positive	batch3_IonXpress_005_rawlib.basecaller.bam
MI-10	2	mild	mild	male	44	NA	37	yes	yes	no	no	no	no	22	23	NA	NA	NA	NA	2021-01-22	126	3.mild	5152	3	facility02	189991	151173	other	positive	batch3_IonXpress_011_rawlib.basecaller.bam
MI-11	2	mild	mild	male	38	NA	38.4	yes	yes	no	no	no	no	15	18	NA	NA	NA	NA	2021-01-29	96	3.mild	5607	3	facility02	93052	76286	other	positive	batch3_IonXpress_020_rawlib.basecaller.bam
MI-12	2	mild	mild	male	56	NA	38	yes	yes	no	no	no	no	15	19	NA	NA	NA	NA	2021-01-25	79	3.mild	6684	3	facility05	132157	114024	other	positive	batch3_IonXpress_016_rawlib.basecaller.bam
MI-13	2	mild	mild	male	56	Diabetes mellitus	38.1	yes	yes	no	no	no	no	21.48	20.5	NA	NA	NA	NA	2021-01-25	191	3.mild	7344	3	facility02	131343	114738	other	positive	batch3_IonXpress_013_rawlib.basecaller.bam
MI-14	2	mild	mild	female	53	Hypertension	37.2	yes	yes	no	no	no	no	23.48	26.5	NA	NA	NA	NA	2021-02-02	72	3.mild	7511	3	facility02	54760	44501	other	positive	batch3_IonXpress_008_rawlib.basecaller.bam
MI-15	2	mild	mild	male	70	Heart failure	37.6	yes	yes	no	no	no	no	22.48	24	NA	NA	NA	NA	2021-01-25	37	3.mild	7884	3	facility02	117259	98421	other	positive	batch3_IonXpress_015_rawlib.basecaller.bam
MI-16	2	mild	mild	male	60	Hypertension	38	yes	yes	no	no	no	no	23	25	NA	NA	NA	NA	2021-01-24	207	3.mild	8276	3	facility02	110885	91850	other	positive	batch3_IonXpress_012_rawlib.basecaller.bam
SE-01	4	severe	severe	male	66	Diabetes mellitus; Obesity	37.8	yes	yes	no	no	yes	no	21.3	24.5	NA	NA	NA	NA	2021-02-02	35	4.severe	4943	3	facility02	87203	71562	other	positive	batch3_IonXpress_006_rawlib.basecaller.bam
SE-02	6	severe	severe	male	79	Hypertension	38	yes	no	yes	yes	yes	no	19.25	18.02	NA	NA	NA	NA	2021-01-22	434.2	4.severe	5150	1	facility05	52785	36373	other	positive	batch1_IonXpress_023_rawlib.basecaller.bam
SE-03	5	severe	severe	female	34	Diabetes mellitus	37.8	yes	yes	no	no	yes	no	30.44	29.17	NA	NA	NA	NA	2021-01-22	411.8	4.severe	5151	1	facility05	45380	30598	other	positive	batch1_IonXpress_024_rawlib.basecaller.bam
SE-04	6	severe	severe	male	92	Heart failure	38.5	yes	no	yes	no	yes	no	14.74	13.59	NA	NA	NA	NA	2021-01-22	380.2	4.severe	5152b	1	facility05	24705	15639	other	positive	batch1_IonXpress_025_rawlib.basecaller.bam
SE-05	6	severe	severe	female	84	Hypertension; Diabetes mellitus	38	yes	no	yes	no	yes	no	18.89	17.99	NA	NA	NA	NA	2021-01-22	374	4.severe	5153	1	facility05	59380	40705	other	positive	batch1_IonXpress_026_rawlib.basecaller.bam
SE-06	5	severe	severe	female	85	no	38.2	yes	no	no	yes	yes	quinolone	15.58	14.47	NA	NA	NA	NA	2021-01-22	285.6	4.severe	5154	1	facility05	73212	51565	other	positive	batch1_IonXpress_027_rawlib.basecaller.bam
SE-07	5	severe	severe	female	88	Heart failure	37.5	yes	yes	no	no	yes	no	25.44	24.05	NA	NA	NA	NA	2021-01-22	275.6	4.severe	5155	1	facility05	96813	70662	other	positive	batch1_IonXpress_028_rawlib.basecaller.bam
SE-08	5	severe	severe	male	88	Hypertension	37.9	yes	no	no	no	yes	no	21.48	20.5	NA	NA	NA	NA	2021-01-22	584.6	4.severe	5156	1	facility05	17061	11089	other	positive	batch1_IonXpress_029_rawlib.basecaller.bam
SE-09	6	severe	severe	male	82	Kidney failure	38.5	yes	no	yes	no	yes	no	13.23	12.29	NA	NA	NA	NA	2021-01-22	344.8	4.severe	5157	1	facility05	50071	33038	other	positive	batch1_IonXpress_030_rawlib.basecaller.bam
SE-10	5	severe	severe	male	73	Prostate cancer	38	yes	no	no	no	yes	no	13.71	12.74	NA	NA	NA	NA	2021-01-22	340.5	4.severe	5158	1	facility05	40182	25654	other	positive	batch1_IonXpress_031_rawlib.basecaller.bam
SE-11	5	severe	severe	male	73	Chronic obstructive pulmonary disease	38.4	yes	no	no	yes	no	no	26.08	25.05	NA	NA	NA	NA	2021-01-22	329.9	4.severe	5159	1	facility05	37686	24496	other	positive	batch1_IonXpress_032_rawlib.basecaller.bam
SE-12	5	severe	severe	male	81	Hypertension; Heart failure	37.9	yes	NA	NA	NA	no	makrolidi	14.76	14.12	NA	NA	NA	NA	2021-01-22	117.5	4.severe	5160	2	facility05	47329	38146	other	positive	batch2_IonXpress_022_rawlib.basecaller.bam
SE-13	5	severe	severe	male	73	NA		yes	NA	NA	NA	yes	no	26.81	25.28	NA	NA	NA	NA	2021-01-22	128.2	4.severe	5161	2	facility05	48577	35730	other	positive	batch2_IonXpress_023_rawlib.basecaller.bam
SE-14	6	severe	severe	male	89	Diabetes mellitus	38.4	yes	NA	yes	yes	no	no	35.79	32.6	NA	NA	NA	NA	2021-01-23	199.9	4.severe	5245	2	facility08	31268	23408	other	positive	batch2_IonXpress_024_rawlib.basecaller.bam
SE-15	5	severe	severe	male	21	NA	37.8	no	yes	NA	yes	no	no	29.09	26.34	NA	NA	NA	NA	2021-01-23	223.3	4.severe	5266	2	facility02	23505	18367	other	positive	batch2_IonXpress_025_rawlib.basecaller.bam
SE-16	5	severe	severe	female	85	NA	38	yes	NA	NA	NA	yes	no	20.25	18.82	NA	NA	NA	NA	2021-01-23	161.4	4.severe	5280	2	facility05	59383	50607	other	positive	batch2_IonXpress_026_rawlib.basecaller.bam
SE-17	5	severe	severe	female	60	NA	38.8	yes	NA	NA	NA	no	no	17.24	15.56	NA	NA	NA	NA	2021-01-23	133	4.severe	5284	2	facility05	63414	50520	other	positive	batch2_IonXpress_027_rawlib.basecaller.bam
SE-18	5	severe	severe	female	31	NA	37.7	no	yes	NA	yes	no	no	NA	27.9	NA	NA	NA	NA	2021-01-23	254.7	4.severe	5293	2	facility05	36223	28002	other	positive	batch2_IonXpress_028_rawlib.basecaller.bam
SE-19	4	severe	severe	male	71	Kidney failure	39	yes	yes	no	no	yes	no	15.5	20.5	NA	NA	NA	NA	2021-01-29	113	4.severe	7260	3	facility02	180192	145112	other	positive	batch3_IonXpress_010_rawlib.basecaller.bam
