# Supplementary material for: Identification of nasopharyngeal microbial dysbiosis in COVID-19 patients by 16S rRNA gene sequencing
Source: Front Microbiol. 2025 Aug 29;16:1631198. doi: 10.3389/fmicb.2025.1631198 (PMC12426191; doi:10.3389/fmicb.2025.1631198)
Supplement: Supplementary file 4 [file Data_Sheet_3.xls]

## Sheet: desription
Additional File 3:
Phylum-level differential abundance analysis results (ALDEx2) for pairwise comparisons of COVID-19 groups. Each sheet represents a specific pairwise comparison.

## Sheet: severe versus negative
featureid	rab.all	rab.win.1.negative	rab.win.4.severe	diff.btw	diff.win	effect	overlap	we.ep	we.eBH	wi.ep	wi.eBH
#q2:types	numeric	numeric	numeric	numeric	numeric	numeric	numeric	numeric	numeric	numeric	numeric
k__Bacteria;p__Acidobacteria	-5.00247	-5.66362	-3.73924	1.81522	4.627	0.343939	0.325854	0.215778	0.257238	0.171362	0.201139
k__Bacteria;p__Actinobacteria	7.51948	7.10757	8.78187	1.31475	3.87645	0.287252	0.364878	0.455287	0.512622	0.158723	0.215419
k__Bacteria;p__Bacteroidetes	9.94651	9.73065	10.3579	0.554677	2.62626	0.158813	0.402344	0.332095	0.410591	0.318875	0.365534
k__Bacteria;p__Chlorobi	-4.05964	-5.55463	2.35253	7.19966	5.47429	1.14976	0.128781	0.000280692	0.000997116	7.67052e-05	0.000273399
k__Bacteria;p__Chloroflexi	-4.91057	-5.54372	-3.7756	1.65168	4.55435	0.315751	0.333984	0.232682	0.280646	0.183955	0.219074
k__Bacteria;p__Cyanobacteria	-3.44015	-4.09399	-2.62659	1.20942	8.01414	0.139323	0.430244	0.552181	0.596585	0.451367	0.486559
k__Bacteria;p__Firmicutes	10.6945	10.087	11.8793	1.74951	2.03667	0.694258	0.185547	0.0291177	0.0570125	0.00135815	0.00357198
k__Bacteria;p__Fusobacteria	6.49851	8.23001	-1.15367	-8.61241	5.33842	-1.46445	0.0644533	2.37983e-06	1.74934e-05	2.68199e-07	2.71808e-06
k__Bacteria;p__Gemmatimonadetes	-4.95159	-5.54557	-3.77975	1.85931	4.48701	0.356795	0.327805	0.193952	0.240287	0.165953	0.200466
k__Bacteria;p__Planctomycetes	-4.97595	-5.70131	-3.70413	1.92464	4.41278	0.358918	0.322266	0.177319	0.221427	0.142028	0.173658
k__Bacteria;p__Proteobacteria	10	9.25473	12.2909	3.01265	2.59557	1.03825	0.119024	0.000455496	0.00171782	1.93451e-05	9.15751e-05
k__Bacteria;p__SR1	-2.95155	-2.50874	-3.32717	-1.70796	5.82239	-0.270279	0.396484	0.272486	0.333613	0.358723	0.396194
k__Bacteria;p__Spirochaetes	-1.33542	0.8892	-3.44087	-4.13159	5.04143	-0.731687	0.217561	0.00992496	0.0218134	0.004193	0.00973506
k__Bacteria;p__Synergistetes	-4.49518	-4.97552	-3.79851	0.880369	4.679	0.157771	0.420898	0.410938	0.459653	0.416514	0.4524
k__Bacteria;p__TM7	3.65136	5.32896	-2.21734	-7.50162	4.85066	-1.41062	0.0721952	2.97666e-06	2.26172e-05	7.37786e-07	5.84069e-06
k__Bacteria;p__Tenericutes	-1.53549	0.517395	-2.97952	-3.29763	5.29594	-0.54711	0.281951	0.0462691	0.0772689	0.0224825	0.0409313
k__Bacteria;p__[Thermi]	-4.77701	-5.5391	-3.06463	2.44743	4.7972	0.455398	0.282227	0.122168	0.166749	0.0687739	0.0952839

## Sheet: mild versus negative
featureid	rab.all	rab.win.1.negative	rab.win.3.mild	diff.btw	diff.win	effect	overlap	we.ep	we.eBH	wi.ep	wi.eBH
#q2:types	numeric	numeric	numeric	numeric	numeric	numeric	numeric	numeric	numeric	numeric	numeric
k__Bacteria;p__Acidobacteria	-4.65256	-5.1647	-3.56583	1.65812	4.59282	0.316789	0.357422	0.210814	0.252616	0.19597	0.233004
k__Bacteria;p__Actinobacteria	9.1813	7.45437	11.8538	4.43524	2.35018	1.70337	0.0449221	3.18831e-09	5.73896e-08	4.33361e-08	7.80049e-07
k__Bacteria;p__Armatimonadetes	-5.04387	-5.4373	-4.26339	1.23728	4.43564	0.250731	0.378906	0.31942	0.361973	0.313605	0.356447
k__Bacteria;p__Bacteroidetes	9.05282	10.0981	6.34474	-3.46802	3.55801	-0.888912	0.132683	0.00180533	0.00455337	4.4124e-05	0.000189757
k__Bacteria;p__Chlorobi	-4.83006	-5.04899	-4.51138	0.4101	4.62529	0.0769777	0.45561	0.489127	0.53406	0.51507	0.555623
k__Bacteria;p__Chloroflexi	-4.79568	-5.17454	-3.98176	1.35497	4.62728	0.261158	0.384766	0.293213	0.335797	0.311545	0.353898
k__Bacteria;p__Cyanobacteria	-0.836118	-3.74069	3.12657	5.78215	6.88029	0.721419	0.226341	0.00446589	0.00910739	0.00405524	0.00866368
k__Bacteria;p__Firmicutes	10.7439	10.4316	11.5181	1.17524	2.32001	0.413754	0.296875	0.0571962	0.085123	0.0415336	0.062755
k__Bacteria;p__Fusobacteria	7.61205	8.56698	1.99359	-5.81708	6.54978	-0.867505	0.167969	0.000868529	0.00278705	0.000282257	0.000858851
k__Bacteria;p__Gemmatimonadetes	-4.83447	-5.26881	-4.03066	1.10499	4.53799	0.236546	0.390625	0.328562	0.369199	0.319016	0.365586
k__Bacteria;p__Planctomycetes	-4.97749	-5.25013	-4.47717	0.669169	4.51552	0.136615	0.421875	0.448694	0.488365	0.44406	0.488521
k__Bacteria;p__Proteobacteria	10.3501	9.6247	13.417	3.70846	2.45226	1.22543	0.12	0.00125147	0.00353117	1.15681e-05	6.6943e-05
k__Bacteria;p__SR1	-3.23525	-2.09302	-4.17285	-2.55278	6.09063	-0.379229	0.338867	0.113728	0.153133	0.143045	0.188152
k__Bacteria;p__Spirochaetes	-0.884329	1.20253	-3.38152	-3.99005	5.97357	-0.577188	0.253906	0.0228608	0.0391225	0.0115109	0.0208374
k__Bacteria;p__Synergistetes	-4.21181	-4.46524	-3.81088	0.433091	4.89316	0.0791797	0.458008	0.557988	0.593848	0.597456	0.635766
k__Bacteria;p__TM7	4.4761	5.7068	0.224286	-5.34249	4.83288	-1.01788	0.120117	0.000258543	0.0011837	2.37575e-05	0.000118666
k__Bacteria;p__Tenericutes	-2.28796	0.836644	-4.03297	-4.59297	5.24444	-0.791912	0.209961	0.00366849	0.00770877	0.00374732	0.00765918
k__Bacteria;p__[Thermi]	-4.00793	-5.35898	-0.525925	4.68556	4.91804	0.857779	0.171875	0.00593905	0.0100647	0.00196451	0.00397088

## Sheet: asymptomatic versus negative
featureid	rab.all	rab.win.1.negative	rab.win.2.asymptomatic	diff.btw	diff.win	effect	overlap	we.ep	we.eBH	wi.ep	wi.eBH
#q2:types	numeric	numeric	numeric	numeric	numeric	numeric	numeric	numeric	numeric	numeric	numeric
k__Bacteria;p__Acidobacteria	-5.14565	-5.60692	-3.98918	1.50867	4.45109	0.287815	0.355469	0.299053	0.345948	0.237282	0.281578
k__Bacteria;p__Actinobacteria	7.87329	7.06849	11.4529	3.81227	3.7189	0.900113	0.193758	0.00290449	0.015181	0.00218931	0.00929932
k__Bacteria;p__Bacteroidetes	9.11158	9.70653	6.23803	-3.10917	4.27131	-0.639222	0.21224	0.0270294	0.0584632	0.00415811	0.0135238
k__Bacteria;p__Chlorobi	-5.05258	-5.61515	-3.6626	1.94294	5.15765	0.350864	0.346354	0.239237	0.280018	0.206543	0.242803
k__Bacteria;p__Chloroflexi	-5.19663	-5.65475	-3.97749	1.74252	4.63217	0.339628	0.339402	0.272791	0.315966	0.226964	0.266982
k__Bacteria;p__Cyanobacteria	-2.33199	-4.03525	3.92613	6.59647	8.13902	0.707328	0.253906	0.0199527	0.0412083	0.0190455	0.0387227
k__Bacteria;p__Firmicutes	10.451	10.0532	12.0965	1.81731	2.36841	0.680444	0.218466	0.0163234	0.0385594	0.0096459	0.0226187
k__Bacteria;p__Fusobacteria	7.53766	8.21493	1.94662	-4.9345	6.78947	-0.785679	0.160156	0.00537883	0.0212618	0.000847161	0.00486773
k__Bacteria;p__Gemmatimonadetes	-5.16065	-5.65503	-3.8833	1.59961	4.62145	0.297276	0.351563	0.269356	0.311894	0.249053	0.287308
k__Bacteria;p__Planctomycetes	-5.16867	-5.59261	-4.01802	1.64697	4.49799	0.346	0.335501	0.281916	0.327693	0.259244	0.299401
k__Bacteria;p__Proteobacteria	9.42026	9.25356	10.0605	0.978524	2.44262	0.342833	0.335938	0.178246	0.238909	0.18367	0.238484
k__Bacteria;p__SR1	-2.7496	-2.46808	-3.06171	-1.0083	5.98972	-0.163799	0.429129	0.4678	0.51681	0.538159	0.575226
k__Bacteria;p__Spirochaetes	-0.846612	0.880459	-2.92044	-3.35974	5.17829	-0.594412	0.260417	0.0333484	0.064384	0.0229842	0.0454599
k__Bacteria;p__Synergistetes	-4.5607	-4.91575	-3.7564	1.04531	4.78427	0.189974	0.423927	0.46523	0.506251	0.474961	0.511536
k__Bacteria;p__TM7	4.47811	5.32566	-1.75094	-6.38091	5.44686	-1.02726	0.136541	0.00105019	0.00963167	0.000236609	0.00280803
k__Bacteria;p__Tenericutes	-0.665135	0.487178	-2.56293	-2.51274	5.35192	-0.416236	0.295573	0.121131	0.175479	0.072046	0.113156
k__Bacteria;p__[Thermi]	-5.05517	-5.54549	-3.63318	1.82604	4.59537	0.341999	0.326398	0.26865	0.31155	0.210018	0.251288

## Sheet: severe versus aymptomatic
featureid	rab.all	rab.win.2.asymptomatic	rab.win.4.severe	diff.btw	diff.win	effect	overlap	we.ep	we.eBH	wi.ep	wi.eBH
#q2:types	numeric	numeric	numeric	numeric	numeric	numeric	numeric	numeric	numeric	numeric	numeric
k__Bacteria;p__Actinobacteria	7.96627	10.1688	7.23345	-2.44672	4.56884	-0.469391	0.312094	0.0798863	0.193015	0.0775831	0.184957
k__Bacteria;p__Bacteroidetes	7.63795	4.56035	8.88305	4.03201	4.01271	0.942313	0.136541	0.00484304	0.0387635	0.00117271	0.0120793
k__Bacteria;p__Chlorobi	-2.23708	-5.18705	1.1214	5.53703	5.37162	0.909615	0.182055	0.0150706	0.0555581	0.00795685	0.0350959
k__Bacteria;p__Cyanobacteria	-2.01114	2.69545	-3.75955	-5.30366	6.89766	-0.674865	0.271782	0.055243	0.142106	0.0531605	0.139796
k__Bacteria;p__Firmicutes	10.4953	10.744	10.4406	-0.188052	2.76223	-0.0590793	0.477243	0.772943	0.841956	0.770974	0.851728
k__Bacteria;p__Fusobacteria	-1.40392	0.758873	-2.40994	-2.98095	6.97892	-0.426228	0.327698	0.165514	0.296307	0.168808	0.312707
k__Bacteria;p__Proteobacteria	10.0631	8.65935	10.9885	2.37956	2.97924	0.681677	0.213264	0.0273755	0.0929589	0.0107201	0.0435461
k__Bacteria;p__SR1	-4.52415	-4.27502	-4.65563	-0.517964	4.45817	-0.0934418	0.448635	0.522381	0.64801	0.540891	0.67128
k__Bacteria;p__Spirochaetes	-4.5575	-4.3224	-4.63393	-0.393825	4.395	-0.0747269	0.466146	0.530341	0.649719	0.543154	0.662896
k__Bacteria;p__Synergistetes	-5.0622	-5.08602	-5.02934	-0.0298297	4.59399	-0.00540026	0.497396	0.557597	0.688775	0.597141	0.717347
k__Bacteria;p__TM7	-3.27602	-2.83968	-3.51421	-1.17022	5.48997	-0.183025	0.417425	0.486773	0.618236	0.529456	0.652003
k__Bacteria;p__Tenericutes	-4.117	-3.76637	-4.34705	-0.653671	4.26862	-0.138101	0.420573	0.527118	0.63639	0.512312	0.63922
k__Bacteria;p__[Thermi]	-4.69069	-5.01769	-4.36043	0.644814	4.66282	0.129308	0.442133	0.491849	0.627423	0.479983	0.608536

## Sheet: mild versus asymptomatic
featureid	rab.all	rab.win.2.asymptomatic	rab.win.3.mild	diff.btw	diff.win	effect	overlap	we.ep	we.eBH	wi.ep	wi.eBH
#q2:types	numeric	numeric	numeric	numeric	numeric	numeric	numeric	numeric	numeric	numeric	numeric
k__Bacteria;p__Acidobacteria	-3.8709	-3.85951	-3.89084	0.25679	4.50835	0.0444321	0.479167	0.57165	0.825204	0.598105	0.851273
k__Bacteria;p__Actinobacteria	11.493	11.4238	11.5121	0.495109	2.64465	0.133666	0.432292	0.213412	0.625469	0.563789	0.844924
k__Bacteria;p__Armatimonadetes	-4.36401	-3.96777	-4.65832	-0.485846	4.23445	-0.110705	0.446034	0.49312	0.747554	0.496497	0.782608
k__Bacteria;p__Bacteroidetes	6.14035	6.19597	6.09675	-0.116996	5.01385	-0.0265217	0.490885	0.85903	0.936473	0.823214	0.926296
k__Bacteria;p__Chlorobi	-4.27903	-3.65186	-4.61543	-0.980373	4.83521	-0.203894	0.411458	0.396579	0.676715	0.414353	0.705024
k__Bacteria;p__Chloroflexi	-4.22292	-4.01195	-4.36051	-0.0123169	4.72805	-0.00140437	0.49935	0.531886	0.797992	0.563144	0.812939
k__Bacteria;p__Cyanobacteria	3.20687	3.83335	2.8416	-0.787792	6.04835	-0.115266	0.439532	0.794113	0.92226	0.665511	0.891269
k__Bacteria;p__Firmicutes	11.4647	12.0086	11.2316	-0.528327	2.74441	-0.172601	0.418726	0.639502	0.89555	0.546471	0.861085
k__Bacteria;p__Fusobacteria	1.60456	1.83299	1.55708	-0.096108	7.95283	-0.0107354	0.496094	0.767708	0.917569	0.843637	0.934099
k__Bacteria;p__Gemmatimonadetes	-4.1316	-3.84858	-4.44805	-0.489263	4.46096	-0.096285	0.451235	0.483268	0.769152	0.494499	0.780818
k__Bacteria;p__Proteobacteria	11.7113	9.97332	13.054	2.75243	2.75893	0.892161	0.16515	0.0213173	0.198206	0.00270109	0.0382687
k__Bacteria;p__SR1	-3.94881	-3.14997	-4.45034	-1.40073	4.83808	-0.26515	0.369311	0.366656	0.67955	0.351504	0.682394
k__Bacteria;p__Spirochaetes	-3.33283	-2.88547	-3.68231	-0.35594	5.23989	-0.0632914	0.469441	0.557785	0.836457	0.577418	0.843902
k__Bacteria;p__Synergistetes	-3.8974	-3.71369	-4.07565	-0.414832	4.32287	-0.078818	0.452536	0.491791	0.769121	0.529192	0.799805
k__Bacteria;p__TM7	-0.646407	-1.7428	-0.0458628	0.900618	6.07366	0.138129	0.445313	0.642072	0.86743	0.594695	0.862746
k__Bacteria;p__Tenericutes	-3.64998	-2.29469	-4.38261	-2.18722	4.25476	-0.457499	0.299479	0.199924	0.464952	0.152485	0.404319
k__Bacteria;p__[Thermi]	-2.25257	-3.54814	-0.887333	3.07142	4.43505	0.612872	0.240885	0.0976232	0.310997	0.0496564	0.231324

## Sheet: severe versus mild
featureid	rab.all	rab.win.3.mild	rab.win.4.severe	diff.btw	diff.win	effect	overlap	we.ep	we.eBH	wi.ep	wi.eBH
#q2:types	numeric	numeric	numeric	numeric	numeric	numeric	numeric	numeric	numeric	numeric	numeric
k__Bacteria;p__Acidobacteria	-3.89451	-3.97191	-3.80453	0.102449	4.75101	0.0236891	0.490234	0.541449	0.69433	0.559344	0.659553
k__Bacteria;p__Actinobacteria	10.5525	11.5185	8.77966	-3.00655	3.22081	-0.865316	0.157227	0.00217017	0.012093	0.000817079	0.00484897
k__Bacteria;p__Armatimonadetes	-4.10191	-4.55364	-3.74277	0.806742	4.3999	0.149316	0.425781	0.473345	0.61708	0.455426	0.568481
k__Bacteria;p__Bacteroidetes	8.09203	6.05543	10.3268	4.00932	3.58376	1.10402	0.102539	7.68703e-05	0.000872308	5.3254e-05	0.000570425
k__Bacteria;p__Chlorobi	-2.75842	-4.71309	2.33823	6.69033	5.09826	1.14373	0.125977	0.000571241	0.00362057	0.00058039	0.00352131
k__Bacteria;p__Chloroflexi	-4.07965	-4.36142	-3.83086	0.477462	4.74234	0.0979167	0.456055	0.525983	0.688159	0.528981	0.642713
k__Bacteria;p__Cyanobacteria	0.31735	2.80539	-2.60862	-5.02292	6.4632	-0.679906	0.242927	0.0219592	0.078548	0.0166861	0.0640795
k__Bacteria;p__Firmicutes	11.6284	11.2563	11.8553	0.484974	2.44693	0.164605	0.416016	0.770577	0.866336	0.44818	0.585883
k__Bacteria;p__Fusobacteria	0.371594	1.57712	-1.27501	-2.74249	6.9184	-0.367521	0.354146	0.187572	0.375143	0.174241	0.334629
k__Bacteria;p__Gemmatimonadetes	-4.02163	-4.30942	-3.78757	0.565532	4.42616	0.109382	0.438049	0.478035	0.638231	0.487546	0.597936
k__Bacteria;p__Proteobacteria	12.631	13.053	12.2378	-0.627783	2.97746	-0.15534	0.399414	0.791693	0.877288	0.410751	0.562816
k__Bacteria;p__SR1	-3.87904	-4.37556	-3.40072	0.832998	4.73985	0.152651	0.417561	0.465762	0.629886	0.434474	0.556034
k__Bacteria;p__Spirochaetes	-3.38036	-3.58731	-3.15092	0.0101831	5.00249	0.00141792	0.499023	0.538588	0.699111	0.561632	0.666582
k__Bacteria;p__Synergistetes	-3.99173	-4.06253	-3.91205	0.156252	4.33761	0.0271662	0.485352	0.542783	0.690117	0.525243	0.633768
k__Bacteria;p__TM7	-1.2394	-0.093872	-2.23772	-2.08587	5.56928	-0.345412	0.34439	0.235256	0.413957	0.178295	0.32753
k__Bacteria;p__Tenericutes	-3.7306	-4.44107	-2.94241	1.57395	4.22397	0.302489	0.34668	0.283113	0.426893	0.248832	0.366705
k__Bacteria;p__[Thermi]	-2.08852	-0.916469	-3.19431	-2.16426	4.84356	-0.382946	0.30957	0.172045	0.318158	0.122239	0.250009
