# Supplementary material for: Identification of nasopharyngeal microbial dysbiosis in COVID-19 patients by 16S rRNA gene sequencing
Source: Front Microbiol. 2025 Aug 29;16:1631198. doi: 10.3389/fmicb.2025.1631198 (PMC12426191; doi:10.3389/fmicb.2025.1631198)
Supplement: Supplementary file 5 [file Data_Sheet_4.xls]

## Sheet: desription
Additional File 4:
Family-level differential abundance analysis results (ALDEx2) for pairwise comparisons of COVID-19 groups. Each sheet represents a specific pairwise comparison.

## Sheet: severe versus negative
featureid	rab.all	rab.win.1.negative	rab.win.4.severe	diff.btw	diff.win	effect	overlap	we.ep	we.eBH	wi.ep	wi.eBH
#q2:types	numeric	numeric	numeric	numeric	numeric	numeric	numeric	numeric	numeric	numeric	numeric
k__Bacteria;p__Acidobacteria;c__Acidobacteria-6;o__iii1-15;f__	-1.61535	-1.84629	-1.24513	0.626964	4.27222	0.128845	0.43457	0.425391	0.560606	0.443254	0.570873
k__Bacteria;p__Actinobacteria;c__Acidimicrobiia;o__Acidimicrobiales;f__	-1.52422	-1.74103	-1.10351	0.551196	4.22601	0.11704	0.443359	0.435014	0.562809	0.402111	0.527628
k__Bacteria;p__Actinobacteria;c__Acidimicrobiia;o__Acidimicrobiales;f__Microthrixaceae	-1.68834	-1.85624	-1.35309	0.597556	4.26646	0.12068	0.444878	0.460896	0.582529	0.419964	0.546914
k__Bacteria;p__Actinobacteria;c__Actinobacteria;o__Actinomycetales;f__	-0.392797	-0.748581	0.15682	0.741931	6.48312	0.115985	0.443902	0.571562	0.69727	0.553711	0.674525
k__Bacteria;p__Actinobacteria;c__Actinobacteria;o__Actinomycetales;f__Actinomycetaceae	7.24516	8.95304	-0.373783	-8.65114	5.2242	-1.42467	0.114146	1.8942e-05	0.000128262	8.08833e-06	6.06183e-05
k__Bacteria;p__Actinobacteria;c__Actinobacteria;o__Actinomycetales;f__Brevibacteriaceae	-1.51391	-1.65902	-1.27235	0.41717	4.52601	0.0876769	0.458008	0.48569	0.611267	0.47275	0.594402
k__Bacteria;p__Actinobacteria;c__Actinobacteria;o__Actinomycetales;f__Corynebacteriaceae	6.65766	3.61858	9.65566	5.95454	7.66412	0.691531	0.217773	0.00165089	0.00669885	0.00184403	0.00747623
k__Bacteria;p__Actinobacteria;c__Actinobacteria;o__Actinomycetales;f__Dermacoccaceae	-1.52878	-1.72868	-1.21014	0.596098	4.34098	0.11946	0.429688	0.44181	0.570228	0.457778	0.574927
k__Bacteria;p__Actinobacteria;c__Actinobacteria;o__Actinomycetales;f__Dietziaceae	-1.71957	-2.1472	-0.880515	1.2409	4.38234	0.247602	0.376585	0.313722	0.428673	0.27096	0.384678
k__Bacteria;p__Actinobacteria;c__Actinobacteria;o__Actinomycetales;f__Geodermatophilaceae	-1.45084	-1.70929	-0.9348	0.905104	4.3896	0.173011	0.416016	0.387145	0.512467	0.381396	0.505265
k__Bacteria;p__Actinobacteria;c__Actinobacteria;o__Actinomycetales;f__Gordoniaceae	-1.54204	-1.75275	-1.20734	0.468836	4.43187	0.0954852	0.449219	0.454176	0.575408	0.440687	0.561333
k__Bacteria;p__Actinobacteria;c__Actinobacteria;o__Actinomycetales;f__Intrasporangiaceae	-1.37121	-1.56695	-1.0217	0.559835	4.68342	0.105431	0.451707	0.49058	0.615323	0.509243	0.629725
k__Bacteria;p__Actinobacteria;c__Actinobacteria;o__Actinomycetales;f__Kineosporiaceae	-1.53231	-1.89316	-0.810972	1.12849	4.52611	0.221861	0.378906	0.347503	0.46534	0.313665	0.420542
k__Bacteria;p__Actinobacteria;c__Actinobacteria;o__Actinomycetales;f__Microbacteriaceae	-0.677263	-1.35161	0.971825	2.35651	5.73297	0.374599	0.344727	0.174356	0.284021	0.152436	0.255143
k__Bacteria;p__Actinobacteria;c__Actinobacteria;o__Actinomycetales;f__Micrococcaceae	6.98772	8.37408	0.0984912	-8.08931	5.11349	-1.35393	0.112305	1.98963e-05	0.000131105	5.14669e-06	4.13499e-05
k__Bacteria;p__Actinobacteria;c__Actinobacteria;o__Actinomycetales;f__Micromonosporaceae	-1.59084	-1.7987	-1.25997	0.592101	4.29007	0.113868	0.432617	0.455525	0.585171	0.476423	0.596235
k__Bacteria;p__Actinobacteria;c__Actinobacteria;o__Actinomycetales;f__Nocardiaceae	-1.64308	-2.0662	-0.952749	1.21615	4.36567	0.2456	0.380488	0.32506	0.437781	0.297538	0.401417
k__Bacteria;p__Actinobacteria;c__Actinobacteria;o__Actinomycetales;f__Nocardioidaceae	-1.3242	-1.79361	-0.595647	1.20535	4.62646	0.22239	0.392578	0.311653	0.43584	0.267229	0.387556
k__Bacteria;p__Actinobacteria;c__Actinobacteria;o__Actinomycetales;f__Promicromonosporaceae	-1.64016	-1.85843	-1.22244	0.564891	4.3177	0.104976	0.445313	0.447454	0.572488	0.453203	0.577758
k__Bacteria;p__Actinobacteria;c__Actinobacteria;o__Actinomycetales;f__Propionibacteriaceae	0.642461	-0.450511	3.07635	2.917	7.80124	0.377501	0.345366	0.134549	0.246564	0.128363	0.240245
k__Bacteria;p__Actinobacteria;c__Actinobacteria;o__Actinomycetales;f__Pseudonocardiaceae	-1.41028	-1.76646	-0.854981	0.938766	4.51325	0.193036	0.401951	0.346341	0.45832	0.350607	0.464479
k__Bacteria;p__Actinobacteria;c__Actinobacteria;o__Actinomycetales;f__Sporichthyaceae	-1.41476	-1.75205	-0.826032	1.23508	4.4535	0.240061	0.397073	0.354799	0.47279	0.350228	0.467723
k__Bacteria;p__Actinobacteria;c__Actinobacteria;o__Actinomycetales;f__Streptomycetaceae	-1.50858	-1.73617	-1.19526	0.547528	4.10871	0.121474	0.441951	0.452111	0.568197	0.454419	0.563818
k__Bacteria;p__Actinobacteria;c__Actinobacteria;o__Actinomycetales;f__Williamsiaceae	-1.51283	-1.68292	-1.23516	0.505255	4.39556	0.0935355	0.451172	0.434519	0.561866	0.436547	0.552357
k__Bacteria;p__Actinobacteria;c__Actinobacteria;o__Bifidobacteriales;f__Bifidobacteriaceae	-0.388502	-0.304224	-0.516225	-0.108723	7.49296	-0.0158765	0.492188	0.672827	0.788036	0.668099	0.776597
k__Bacteria;p__Actinobacteria;c__Coriobacteriia;o__Coriobacteriales;f__Coriobacteriaceae	4.07301	7.21674	-0.128585	-6.71943	5.95949	-0.995817	0.153171	0.000761386	0.00338071	0.000170893	0.000857463
k__Bacteria;p__Actinobacteria;c__Rubrobacteria;o__Rubrobacterales;f__Rubrobacteraceae	-1.53127	-1.75375	-1.14461	0.665757	4.22726	0.130203	0.427734	0.399606	0.522246	0.408702	0.528757
k__Bacteria;p__Actinobacteria;c__Thermoleophilia;o__Gaiellales;f__Gaiellaceae	-1.62634	-1.76758	-1.36476	0.35227	4.47697	0.0697984	0.462439	0.509686	0.62927	0.518814	0.633099
k__Bacteria;p__Actinobacteria;c__Thermoleophilia;o__Solirubrobacterales;f__	-1.55989	-1.7412	-1.23327	0.385318	4.4116	0.0749457	0.461914	0.462415	0.581963	0.463526	0.581502
k__Bacteria;p__Actinobacteria;c__Thermoleophilia;o__Solirubrobacterales;f__Patulibacteraceae	-1.62965	-2.16882	-0.78863	1.37758	4.46256	0.259228	0.373047	0.275329	0.397581	0.250433	0.364747
k__Bacteria;p__Actinobacteria;c__Thermoleophilia;o__Solirubrobacterales;f__Solirubrobacteraceae	-1.6558	-1.86754	-1.35497	0.593253	4.45775	0.112801	0.437073	0.459142	0.585871	0.478854	0.594913
k__Bacteria;p__Bacteroidetes;c__Bacteroidia;o__Bacteroidales;f__	0.924632	2.89303	-0.596546	-3.67697	5.53139	-0.558934	0.258789	0.0357767	0.0815469	0.0261362	0.0672653
k__Bacteria;p__Bacteroidetes;c__Bacteroidia;o__Bacteroidales;f__Bacteroidaceae	-1.05976	-1.02618	-1.11907	-0.00293843	5.36566	-0.000320116	0.499512	0.556038	0.685935	0.519456	0.64445
k__Bacteria;p__Bacteroidetes;c__Bacteroidia;o__Bacteroidales;f__Porphyromonadaceae	8.15611	9.74622	-0.105362	-9.64987	4.98153	-1.78001	0.0468295	6.4642e-07	5.79575e-06	1.15414e-07	3.34597e-06
k__Bacteria;p__Bacteroidetes;c__Bacteroidia;o__Bacteroidales;f__Prevotellaceae	11.1506	13.0205	1.68686	-10.2422	5.76348	-1.65189	0.0956098	2.7952e-06	2.54861e-05	2.25084e-06	2.27996e-05
k__Bacteria;p__Bacteroidetes;c__Bacteroidia;o__Bacteroidales;f__Rikenellaceae	-1.60522	-1.7826	-1.28576	0.549434	4.2426	0.120599	0.438477	0.484263	0.608421	0.467481	0.592976
k__Bacteria;p__Bacteroidetes;c__Bacteroidia;o__Bacteroidales;f__[Odoribacteraceae]	-1.57068	-1.84924	-1.12061	0.428915	4.77388	0.084891	0.44878	0.472486	0.595616	0.462899	0.576736
k__Bacteria;p__Bacteroidetes;c__Bacteroidia;o__Bacteroidales;f__[Paraprevotellaceae]	7.9599	10.4811	-0.173655	-10.1063	5.84054	-1.64047	0.0800782	5.94441e-07	6.01526e-06	1.29778e-06	1.48223e-05
k__Bacteria;p__Bacteroidetes;c__Cytophagia;o__Cytophagales;f__Cytophagaceae	-1.37161	-1.65976	-0.838751	0.932038	4.46146	0.184951	0.408203	0.401086	0.524634	0.393952	0.518623
k__Bacteria;p__Bacteroidetes;c__Flavobacteriia;o__Flavobacteriales;f__Flavobacteriaceae	4.52778	7.25338	-0.37466	-7.84314	5.06386	-1.47257	0.070244	1.81518e-06	1.43339e-05	6.70536e-07	9.2977e-06
k__Bacteria;p__Bacteroidetes;c__Flavobacteriia;o__Flavobacteriales;f__[Weeksellaceae]	5.98387	4.65597	12.7572	7.59323	5.33825	1.43537	0.0741465	7.106e-08	1.70578e-06	7.42883e-07	1.10722e-05
k__Bacteria;p__Bacteroidetes;c__Sphingobacteriia;o__Sphingobacteriales;f__Sphingobacteriaceae	-0.90408	-1.54358	0.519821	2.42973	5.15406	0.411049	0.326172	0.187576	0.28843	0.127813	0.219237
k__Bacteria;p__Bacteroidetes;c__[Saprospirae];o__[Saprospirales];f__Chitinophagaceae	-1.46679	-1.79272	-0.891134	0.941915	4.30069	0.188599	0.401951	0.361622	0.480629	0.383153	0.488776
k__Bacteria;p__Chlorobi;c__Ignavibacteria;o__Ignavibacteriales;f__	-0.403037	-1.68269	4.78075	6.05143	5.39164	1.04348	0.143415	0.00268316	0.00767486	0.000332457	0.00142107
k__Bacteria;p__Chloroflexi;c__Ellin6529;o__;f__	-1.6113	-1.8493	-1.26169	0.606388	4.43455	0.137795	0.426758	0.421518	0.543019	0.410342	0.524045
k__Bacteria;p__Cyanobacteria;c__;o__;f__	-1.57652	-1.75129	-1.24293	0.43556	4.35951	0.0787883	0.457561	0.464527	0.584273	0.466173	0.580162
k__Bacteria;p__Cyanobacteria;c__Chloroplast;o__;f__	-1.62503	-2.06179	-0.899576	1.21109	4.48111	0.236312	0.376585	0.318693	0.429277	0.296434	0.408083
k__Bacteria;p__Cyanobacteria;c__Chloroplast;o__Stramenopiles;f__	-1.68868	-2.14555	-0.86263	1.42155	4.49475	0.279837	0.361328	0.289768	0.403942	0.256963	0.363442
k__Bacteria;p__Cyanobacteria;c__Chloroplast;o__Streptophyta;f__	-0.270142	-0.35529	-0.149793	-0.0924479	8.02214	-0.0111434	0.496094	0.697126	0.807365	0.67437	0.77528
k__Bacteria;p__Cyanobacteria;c__Nostocophycideae;o__Nostocales;f__Nostocaceae	-1.63824	-1.83818	-1.26976	0.616484	4.43625	0.129048	0.443359	0.452849	0.5742	0.466274	0.586347
k__Bacteria;p__Cyanobacteria;c__Synechococcophycideae;o__Pseudanabaenales;f__Pseudanabaenaceae	-1.48135	-1.88462	-0.787536	1.20006	4.73055	0.219154	0.37793	0.304059	0.424088	0.280199	0.388919
k__Bacteria;p__Firmicutes;c__Bacilli;o__Bacillales;f__	-1.56974	-1.83113	-1.09132	0.555648	4.37057	0.100437	0.448242	0.416629	0.544818	0.433816	0.551714
k__Bacteria;p__Firmicutes;c__Bacilli;o__Bacillales;f__Bacillaceae	3.78729	-0.454194	11.5326	10.8155	8.20649	1.13563	0.102439	4.3533e-05	0.000246322	9.89626e-06	6.81098e-05
k__Bacteria;p__Firmicutes;c__Bacilli;o__Bacillales;f__Listeriaceae	-1.41466	-1.65496	-0.9521	0.672985	5.00741	0.111348	0.427317	0.461311	0.589821	0.427374	0.547512
k__Bacteria;p__Firmicutes;c__Bacilli;o__Bacillales;f__Paenibacillaceae	-1.44475	-1.61397	-1.18772	0.401327	4.92996	0.0650493	0.46582	0.512136	0.644907	0.491303	0.61313
k__Bacteria;p__Firmicutes;c__Bacilli;o__Bacillales;f__Planococcaceae	1.57359	5.59885	-0.00532183	-3.43926	6.96938	-0.492527	0.288781	0.057816	0.129947	0.0402237	0.099863
k__Bacteria;p__Firmicutes;c__Bacilli;o__Bacillales;f__Staphylococcaceae	6.43602	5.5167	9.09482	4.3223	7.57003	0.563381	0.254634	0.0241767	0.0663418	0.00819798	0.0274791
k__Bacteria;p__Firmicutes;c__Bacilli;o__Bacillales;f__[Exiguobacteraceae]	-1.62211	-1.87397	-1.2039	0.678146	4.42195	0.1395	0.430664	0.410708	0.543431	0.447796	0.572254
k__Bacteria;p__Firmicutes;c__Bacilli;o__Gemellales;f__	-1.63052	-1.96559	-1.137	0.663206	4.50674	0.13509	0.426758	0.440845	0.570955	0.413965	0.53873
k__Bacteria;p__Firmicutes;c__Bacilli;o__Gemellales;f__Gemellaceae	5.19523	6.67054	-0.131226	-6.4905	4.86751	-1.13757	0.130859	0.000175046	0.000925584	4.97726e-05	0.000286555
k__Bacteria;p__Firmicutes;c__Bacilli;o__Lactobacillales;f__	-1.26713	-1.43939	-0.972732	0.46546	5.10721	0.0736883	0.453125	0.487572	0.621695	0.476079	0.601407
k__Bacteria;p__Firmicutes;c__Bacilli;o__Lactobacillales;f__Aerococcaceae	3.80405	3.77716	3.87952	1.71533	8.43254	0.170877	0.429268	0.391975	0.561632	0.468477	0.626674
k__Bacteria;p__Firmicutes;c__Bacilli;o__Lactobacillales;f__Carnobacteriaceae	6.75577	8.44627	-0.245427	-8.52476	4.11187	-1.87394	0.03418	1.40877e-06	1.15102e-05	2.04232e-08	1.17593e-06
k__Bacteria;p__Firmicutes;c__Bacilli;o__Lactobacillales;f__Enterococcaceae	1.59113	-0.672792	11.6544	11.4492	7.50979	1.23503	0.112305	5.05848e-05	0.000248459	9.93066e-06	7.05314e-05
k__Bacteria;p__Firmicutes;c__Bacilli;o__Lactobacillales;f__Lactobacillaceae	8.27543	8.91917	3.15635	-5.5631	6.37143	-0.835165	0.173659	0.00251088	0.0100637	0.000265333	0.00129609
k__Bacteria;p__Firmicutes;c__Bacilli;o__Lactobacillales;f__Leuconostocaceae	-1.27593	-1.50809	-0.885191	0.505016	5.45413	0.084471	0.448242	0.520276	0.652858	0.432878	0.564364
k__Bacteria;p__Firmicutes;c__Bacilli;o__Lactobacillales;f__Streptococcaceae	11.4744	11.9184	8.66362	-3.22918	5.17445	-0.574507	0.244878	0.0106984	0.0359647	0.00481843	0.0175168
k__Bacteria;p__Firmicutes;c__Bacilli;o__Turicibacterales;f__Turicibacteraceae	-1.58262	-1.80688	-1.21608	0.645305	4.25802	0.137508	0.433171	0.45569	0.573835	0.429665	0.544341
k__Bacteria;p__Firmicutes;c__Clostridia;o__Clostridiales;f__	6.27835	7.80412	-0.1916	-7.52504	5.04171	-1.23163	0.13561	0.000116956	0.000662596	5.9442e-05	0.000337763
k__Bacteria;p__Firmicutes;c__Clostridia;o__Clostridiales;f__Clostridiaceae	1.40547	-0.98206	10.21	10.6791	7.05815	1.24215	0.106445	7.5805e-05	0.000366183	1.23849e-05	8.38131e-05
k__Bacteria;p__Firmicutes;c__Clostridia;o__Clostridiales;f__Lachnospiraceae	8.08565	9.24591	0.0632766	-8.9354	4.90442	-1.67377	0.0878907	9.80741e-06	7.43013e-05	1.5702e-06	1.76226e-05
k__Bacteria;p__Firmicutes;c__Clostridia;o__Clostridiales;f__Peptococcaceae	-0.723742	-0.313157	-1.18244	-1.64018	5.70091	-0.25414	0.393555	0.275964	0.38919	0.342698	0.451444
k__Bacteria;p__Firmicutes;c__Clostridia;o__Clostridiales;f__Peptostreptococcaceae	2.73547	6.11914	-0.490169	-5.70742	5.63072	-0.918341	0.185366	0.00120401	0.00465291	0.000795107	0.00331874
k__Bacteria;p__Firmicutes;c__Clostridia;o__Clostridiales;f__Ruminococcaceae	-1.2696	-1.65692	-0.57981	1.19978	4.8522	0.232128	0.393555	0.32023	0.448779	0.33895	0.458252
k__Bacteria;p__Firmicutes;c__Clostridia;o__Clostridiales;f__Veillonellaceae	10.794	11.8989	6.90578	-4.72112	3.99228	-0.998152	0.166992	0.000545748	0.00258476	0.000238018	0.00118556
k__Bacteria;p__Firmicutes;c__Clostridia;o__Clostridiales;f__[Acidaminobacteraceae]	-1.4119	-1.55026	-1.20455	0.253569	4.66871	0.0526927	0.476563	0.550617	0.672107	0.545972	0.664279
k__Bacteria;p__Firmicutes;c__Clostridia;o__Clostridiales;f__[Mogibacteriaceae]	3.91306	6.45056	-0.638381	-6.64784	4.30496	-1.41757	0.091797	2.91903e-05	0.000168427	3.133e-06	2.85006e-05
k__Bacteria;p__Firmicutes;c__Clostridia;o__Clostridiales;f__[Tissierellaceae]	5.08295	4.93872	5.1789	0.141629	6.69892	0.0189041	0.484375	0.567676	0.704562	0.714852	0.818895
k__Bacteria;p__Firmicutes;c__Erysipelotrichi;o__Erysipelotrichales;f__Erysipelotrichaceae	4.65577	6.34964	-0.759715	-6.85627	4.71095	-1.2096	0.127805	0.000119185	0.000612719	2.75412e-05	0.00017272
k__Bacteria;p__Fusobacteria;c__Fusobacteriia;o__Fusobacteriales;f__Fusobacteriaceae	9.615	11.6043	1.16632	-9.79741	5.52268	-1.55497	0.0741465	1.72252e-06	1.4725e-05	3.04493e-07	6.39316e-06
k__Bacteria;p__Fusobacteria;c__Fusobacteriia;o__Fusobacteriales;f__Leptotrichiaceae	6.74981	8.87504	-0.278348	-8.90034	5.09943	-1.56777	0.0936586	8.68958e-06	5.64557e-05	3.53618e-06	3.08504e-05
k__Bacteria;p__Gemmatimonadetes;c__Gemm-3;o__;f__	-1.57287	-1.76113	-1.28145	0.650339	4.22176	0.143789	0.438049	0.453062	0.583295	0.454632	0.574456
k__Bacteria;p__Planctomycetes;c__Phycisphaerae;o__WD2101;f__	-1.56876	-1.73373	-1.32677	0.492954	4.31106	0.0945614	0.44878	0.456876	0.581212	0.460126	0.580252
k__Bacteria;p__Proteobacteria;c__Alphaproteobacteria;o__BD7-3;f__	-1.58721	-2.02234	-0.854122	1.08853	4.32762	0.237726	0.37793	0.338534	0.445202	0.288358	0.397732
k__Bacteria;p__Proteobacteria;c__Alphaproteobacteria;o__Caulobacterales;f__Caulobacteraceae	-1.13718	-1.47457	-0.602602	0.767437	4.77409	0.140278	0.428711	0.512237	0.638039	0.452518	0.572896
k__Bacteria;p__Proteobacteria;c__Alphaproteobacteria;o__Rhizobiales;f__	-1.03968	-1.74161	1.50795	4.07443	5.67523	0.623607	0.267578	0.0376391	0.0832696	0.0282241	0.0675637
k__Bacteria;p__Proteobacteria;c__Alphaproteobacteria;o__Rhizobiales;f__Aurantimonadaceae	-1.67258	-2.08188	-0.915617	1.14391	4.43302	0.238394	0.375	0.330141	0.444376	0.297512	0.404881
k__Bacteria;p__Proteobacteria;c__Alphaproteobacteria;o__Rhizobiales;f__Beijerinckiaceae	-1.31823	-1.53027	-0.945055	0.676632	4.38987	0.127983	0.427734	0.40385	0.532217	0.40282	0.531892
k__Bacteria;p__Proteobacteria;c__Alphaproteobacteria;o__Rhizobiales;f__Bradyrhizobiaceae	-1.50224	-1.63006	-1.35656	0.199022	4.20532	0.0400559	0.480469	0.463955	0.588681	0.499394	0.615981
k__Bacteria;p__Proteobacteria;c__Alphaproteobacteria;o__Rhizobiales;f__Brucellaceae	-1.60215	-2.14216	-0.694862	1.57586	4.43042	0.301499	0.360352	0.253107	0.365468	0.209273	0.319856
k__Bacteria;p__Proteobacteria;c__Alphaproteobacteria;o__Rhizobiales;f__Hyphomicrobiaceae	-1.18818	-1.65751	-0.360062	1.60156	5.72967	0.270199	0.364878	0.189384	0.298514	0.267161	0.378771
k__Bacteria;p__Proteobacteria;c__Alphaproteobacteria;o__Rhizobiales;f__Methylobacteriaceae	-0.997916	-1.59077	0.559618	2.43709	5.02317	0.441522	0.301463	0.139349	0.228386	0.113537	0.19075
k__Bacteria;p__Proteobacteria;c__Alphaproteobacteria;o__Rhizobiales;f__Methylocystaceae	-1.63271	-1.7827	-1.24855	0.472586	4.47333	0.0797714	0.445854	0.468969	0.595854	0.484658	0.601642
k__Bacteria;p__Proteobacteria;c__Alphaproteobacteria;o__Rhizobiales;f__Phyllobacteriaceae	-1.09315	-1.79288	0.914979	3.73072	6.45473	0.5497	0.270508	0.0327446	0.0763101	0.0491421	0.0972808
k__Bacteria;p__Proteobacteria;c__Alphaproteobacteria;o__Rhizobiales;f__Rhizobiaceae	-0.619028	-1.7722	3.83766	5.15179	5.25153	0.85209	0.174634	0.0072974	0.0195611	0.00124823	0.00464096
k__Bacteria;p__Proteobacteria;c__Alphaproteobacteria;o__Rhizobiales;f__Rhodobiaceae	-1.60427	-1.82455	-1.20079	0.691538	4.34736	0.146105	0.433171	0.430464	0.560861	0.424772	0.54476
k__Bacteria;p__Proteobacteria;c__Alphaproteobacteria;o__Rhizobiales;f__Xanthobacteraceae	-1.58748	-1.80077	-1.18944	0.668872	4.34755	0.12526	0.4375	0.428434	0.545091	0.428195	0.539969
k__Bacteria;p__Proteobacteria;c__Alphaproteobacteria;o__Rhodobacterales;f__Rhodobacteraceae	-1.33908	-1.57915	-1.07671	0.468053	5.12414	0.0871415	0.458008	0.486303	0.622068	0.490265	0.61355
k__Bacteria;p__Proteobacteria;c__Alphaproteobacteria;o__Rhodospirillales;f__	-1.60723	-1.68761	-1.4391	0.281893	4.29438	0.0632004	0.46875	0.525197	0.64587	0.517412	0.632396
k__Bacteria;p__Proteobacteria;c__Alphaproteobacteria;o__Rhodospirillales;f__Acetobacteraceae	-1.28338	-1.63645	-0.523255	1.13407	5.05284	0.196959	0.4	0.346606	0.469282	0.320381	0.433111
k__Bacteria;p__Proteobacteria;c__Alphaproteobacteria;o__Rhodospirillales;f__Rhodospirillaceae	-1.60748	-1.81507	-1.2473	0.511228	4.52527	0.0977227	0.453659	0.484191	0.603484	0.500329	0.611351
k__Bacteria;p__Proteobacteria;c__Alphaproteobacteria;o__Rickettsiales;f__mitochondria	-1.7142	-1.88887	-1.344	0.568236	4.6287	0.110462	0.442383	0.500044	0.629908	0.477328	0.597424
k__Bacteria;p__Proteobacteria;c__Alphaproteobacteria;o__Sphingomonadales;f__Erythrobacteraceae	-1.36872	-1.58593	-0.994834	0.722628	4.94592	0.129014	0.44	0.431067	0.565209	0.433771	0.563913
k__Bacteria;p__Proteobacteria;c__Alphaproteobacteria;o__Sphingomonadales;f__Sphingomonadaceae	0.00272743	-1.17893	6.36533	6.34005	6.11407	0.912645	0.191406	0.00299506	0.0098643	0.00176097	0.00636929
k__Bacteria;p__Proteobacteria;c__Betaproteobacteria;o__;f__	-1.59508	-2.0289	-0.828494	1.27919	4.64117	0.236611	0.372683	0.251471	0.36938	0.29002	0.39562
k__Bacteria;p__Proteobacteria;c__Betaproteobacteria;o__Burkholderiales;f__Alcaligenaceae	0.356597	-0.514283	2.67244	2.60945	6.35243	0.400488	0.333984	0.137828	0.236053	0.0908429	0.181881
k__Bacteria;p__Proteobacteria;c__Betaproteobacteria;o__Burkholderiales;f__Burkholderiaceae	-0.378328	0.148147	-0.927678	-1.98064	6.23155	-0.288332	0.37561	0.15841	0.274666	0.276213	0.410281
k__Bacteria;p__Proteobacteria;c__Betaproteobacteria;o__Burkholderiales;f__Comamonadaceae	-0.149434	-1.14754	3.35049	3.78989	6.28323	0.550519	0.270244	0.0505357	0.10392	0.0327962	0.0786159
k__Bacteria;p__Proteobacteria;c__Betaproteobacteria;o__Burkholderiales;f__Oxalobacteraceae	1.97933	0.383452	6.47118	4.66808	6.77908	0.620236	0.232195	0.0109626	0.0324804	0.00487265	0.0167539
k__Bacteria;p__Proteobacteria;c__Betaproteobacteria;o__Neisseriales;f__Neisseriaceae	9.12879	10.7775	8.70444	-1.69887	4.49836	-0.303546	0.362305	0.307527	0.48373	0.119848	0.251165
k__Bacteria;p__Proteobacteria;c__Betaproteobacteria;o__Rhodocyclales;f__Rhodocyclaceae	1.25064	-1.05582	11.1731	11.3211	7.74842	1.15268	0.107422	4.40348e-05	0.000239566	1.27888e-05	8.71543e-05
k__Bacteria;p__Proteobacteria;c__Betaproteobacteria;o__SC-I-84;f__	-1.07503	-2.15245	5.71374	7.56566	7.62255	0.856186	0.205854	0.00351514	0.0119065	0.00508606	0.0152722
k__Bacteria;p__Proteobacteria;c__Deltaproteobacteria;o__Bdellovibrionales;f__Bacteriovoracaceae	-1.57311	-1.79574	-1.10847	0.769059	4.28265	0.148837	0.414063	0.437816	0.55874	0.415656	0.52903
k__Bacteria;p__Proteobacteria;c__Deltaproteobacteria;o__Desulfobacterales;f__Desulfobulbaceae	-1.61312	-1.74966	-1.42741	0.375153	4.98404	0.0684754	0.460938	0.576492	0.698704	0.573193	0.690267
k__Bacteria;p__Proteobacteria;c__Deltaproteobacteria;o__Desulfovibrionales;f__Desulfovibrionaceae	-1.67003	-1.89279	-1.20045	0.553976	4.6552	0.0949274	0.443902	0.506162	0.626008	0.488693	0.597532
k__Bacteria;p__Proteobacteria;c__Deltaproteobacteria;o__Myxococcales;f__	-1.51967	-1.71185	-1.18981	0.419677	4.35169	0.0859135	0.453659	0.481492	0.601513	0.438459	0.560027
k__Bacteria;p__Proteobacteria;c__Deltaproteobacteria;o__Myxococcales;f__Polyangiaceae	-1.6203	-2.1515	-0.750718	1.45981	4.50126	0.284744	0.350244	0.25512	0.356072	0.225894	0.323352
k__Bacteria;p__Proteobacteria;c__Epsilonproteobacteria;o__Campylobacterales;f__Campylobacteraceae	7.30199	9.27425	0.537764	-8.21878	5.14124	-1.38393	0.0712196	1.79188e-05	0.000112994	3.61797e-07	6.8969e-06
k__Bacteria;p__Proteobacteria;c__Epsilonproteobacteria;o__Campylobacterales;f__Helicobacteraceae	-1.69701	-2.0701	-1.06588	1.07551	4.41197	0.204249	0.386341	0.359211	0.470414	0.330161	0.44109
k__Bacteria;p__Proteobacteria;c__Gammaproteobacteria;o__;f__	-1.65863	-2.00783	-0.930526	1.11365	4.88817	0.184754	0.395508	0.291989	0.408961	0.298072	0.418118
k__Bacteria;p__Proteobacteria;c__Gammaproteobacteria;o__Aeromonadales;f__Aeromonadaceae	-1.59409	-1.77533	-1.32525	0.449503	4.60624	0.0880368	0.456585	0.508713	0.639976	0.515412	0.640309
k__Bacteria;p__Proteobacteria;c__Gammaproteobacteria;o__Alteromonadales;f__Alteromonadaceae	-1.42936	-1.73579	-0.874451	0.960024	4.61842	0.18938	0.409756	0.357177	0.477398	0.364842	0.478105
k__Bacteria;p__Proteobacteria;c__Gammaproteobacteria;o__Alteromonadales;f__[Chromatiaceae]	-1.44814	-1.84864	-0.571214	1.39102	4.77141	0.254014	0.383789	0.366287	0.493127	0.308552	0.420359
k__Bacteria;p__Proteobacteria;c__Gammaproteobacteria;o__Cardiobacteriales;f__Cardiobacteriaceae	-0.791152	-0.44286	-1.26633	-1.31824	5.27737	-0.225437	0.397073	0.354284	0.477906	0.36348	0.485371
k__Bacteria;p__Proteobacteria;c__Gammaproteobacteria;o__Enterobacteriales;f__Enterobacteriaceae	2.21132	-0.508245	14.0746	13.8327	6.55323	1.73953	0.065366	1.0091e-06	9.113e-06	5.61531e-07	8.80407e-06
k__Bacteria;p__Proteobacteria;c__Gammaproteobacteria;o__Oceanospirillales;f__Halomonadaceae	-0.86212	-0.772848	-0.991313	-0.210388	4.998	-0.0394079	0.474609	0.601788	0.718327	0.607352	0.720825
k__Bacteria;p__Proteobacteria;c__Gammaproteobacteria;o__Oceanospirillales;f__Oceanospirillaceae	-1.68699	-1.94459	-1.31218	0.76155	4.71888	0.132073	0.428293	0.487579	0.612419	0.43829	0.560858
k__Bacteria;p__Proteobacteria;c__Gammaproteobacteria;o__Pasteurellales;f__Pasteurellaceae	9.34369	11.7954	-0.341106	-11.4484	5.25798	-1.95852	0.038049	2.30353e-07	2.79775e-06	1.50249e-08	1.01117e-06
k__Bacteria;p__Proteobacteria;c__Gammaproteobacteria;o__Pseudomonadales;f__Moraxellaceae	0.348759	-0.375905	2.05033	2.15522	6.41532	0.297651	0.363281	0.219206	0.351749	0.176314	0.300697
k__Bacteria;p__Proteobacteria;c__Gammaproteobacteria;o__Pseudomonadales;f__Pseudomonadaceae	3.64892	0.954053	6.36082	5.25679	8.58054	0.585742	0.253659	0.0154083	0.0450845	0.0102208	0.0322683
k__Bacteria;p__Proteobacteria;c__Gammaproteobacteria;o__Vibrionales;f__Vibrionaceae	-1.67795	-1.8514	-1.29018	0.777641	4.43714	0.149914	0.427734	0.472832	0.595652	0.464948	0.588852
k__Bacteria;p__Proteobacteria;c__Gammaproteobacteria;o__Xanthomonadales;f__Xanthomonadaceae	1.22722	-0.534936	8.00636	6.70238	7.17076	0.873116	0.175781	0.00331798	0.0103124	0.000741993	0.00308069
k__Bacteria;p__SR1;c__;o__;f__	-0.195035	1.06054	-1.1128	-2.92833	6.46111	-0.417844	0.327805	0.0958038	0.178467	0.147047	0.253363
k__Bacteria;p__Spirochaetes;c__Spirochaetes;o__;f__	-1.66431	-1.9033	-1.27233	0.602015	4.45838	0.123638	0.436098	0.44855	0.566292	0.444995	0.559068
k__Bacteria;p__Spirochaetes;c__Spirochaetes;o__Spirochaetales;f__Spirochaetaceae	1.64921	4.40194	-0.910697	-5.40268	5.52993	-0.892434	0.191406	0.00265298	0.00862206	0.00104627	0.00411315
k__Bacteria;p__Synergistetes;c__Synergistia;o__Synergistales;f__	-1.58247	-1.82467	-1.18064	0.617805	4.33052	0.117047	0.441951	0.462971	0.592629	0.448193	0.576315
k__Bacteria;p__Synergistetes;c__Synergistia;o__Synergistales;f__Dethiosulfovibrionaceae	-1.37343	-1.45106	-1.25375	0.173389	4.7456	0.0357669	0.486328	0.518828	0.645706	0.530505	0.654916
k__Bacteria;p__TM7;c__TM7-3;o__;f__	6.04556	8.44848	0.131806	-8.5362	4.57286	-1.64702	0.0839845	1.95351e-06	1.66685e-05	1.66934e-06	1.75192e-05
k__Bacteria;p__TM7;c__TM7-3;o__CW040;f__	0.21523	1.33236	-0.479852	-2.65935	7.132	-0.336339	0.371707	0.168566	0.294114	0.230832	0.364784
k__Bacteria;p__TM7;c__TM7-3;o__CW040;f__F16	1.70967	5.53935	-1.27915	-6.28807	5.06268	-1.1275	0.121094	5.38365e-05	0.000291924	6.17573e-05	0.000326223
k__Bacteria;p__TM7;c__TM7-3;o__EW055;f__	-1.60512	-1.74654	-1.28065	0.651124	4.18146	0.129606	0.425781	0.44354	0.570798	0.422331	0.551889
k__Bacteria;p__TM7;c__TM7-3;o__I025;f__Rs-045	-1.41095	-1.56849	-1.18514	0.326254	4.67099	0.0570514	0.469727	0.454519	0.582103	0.491813	0.611816
k__Bacteria;p__Tenericutes;c__Mollicutes;o__Acholeplasmatales;f__Acholeplasmataceae	-1.50873	-1.75584	-1.05379	0.599012	4.67663	0.104935	0.444336	0.51579	0.639306	0.498182	0.620141
k__Bacteria;p__Tenericutes;c__Mollicutes;o__Mycoplasmatales;f__Mycoplasmataceae	0.295259	1.5598	-0.559845	-2.64995	5.84011	-0.39797	0.337561	0.119774	0.220887	0.1164	0.222561
k__Bacteria;p__Tenericutes;c__Mollicutes;o__RF39;f__	-1.17384	-1.11247	-1.25751	-0.381022	5.52094	-0.0664363	0.472195	0.425206	0.552349	0.508368	0.633987
k__Bacteria;p__[Thermi];c__Deinococci;o__Deinococcales;f__Deinococcaceae	-1.60404	-1.80866	-1.26516	0.491884	4.42203	0.104569	0.452683	0.490316	0.617905	0.462991	0.588414
k__Bacteria;p__[Thermi];c__Deinococci;o__Deinococcales;f__Trueperaceae	-1.55207	-1.96936	-0.798919	1.31224	4.33878	0.245765	0.376585	0.297867	0.404718	0.279813	0.379427
k__Bacteria;p__[Thermi];c__Deinococci;o__Thermales;f__Thermaceae	-1.36352	-1.7903	-0.596541	1.09267	4.4479	0.214107	0.393555	0.36364	0.483609	0.323098	0.439694

## Sheet: mild versus negative
featureid	rab.all	rab.win.1.negative	rab.win.3.mild	diff.btw	diff.win	effect	overlap	we.ep	we.eBH	wi.ep	wi.eBH
#q2:types	numeric	numeric	numeric	numeric	numeric	numeric	numeric	numeric	numeric	numeric	numeric
k__Bacteria;p__Acidobacteria;c__Acidobacteria-6;o__iii1-15;f__	-1.68298	-1.52764	-2.06175	-0.330532	4.48347	-0.0580873	0.466341	0.504187	0.66775	0.489461	0.655881
k__Bacteria;p__Acidobacteria;c__Acidobacteriia;o__Acidobacteriales;f__Acidobacteriaceae	-1.82629	-1.67596	-2.0643	-0.245889	4.60738	-0.0515552	0.476098	0.575888	0.739467	0.540544	0.706261
k__Bacteria;p__Acidobacteria;c__[Chloracidobacteria];o__RB41;f__	-1.85263	-1.81701	-1.91013	-0.0210747	4.55921	-0.00444629	0.498047	0.494394	0.6702	0.531299	0.690032
k__Bacteria;p__Actinobacteria;c__Acidimicrobiia;o__Acidimicrobiales;f__	-1.62969	-1.46037	-1.88499	-0.288587	4.28994	-0.0590926	0.466341	0.541055	0.698615	0.535331	0.692131
k__Bacteria;p__Actinobacteria;c__Acidimicrobiia;o__Acidimicrobiales;f__EB1017	-1.76956	-1.71743	-1.87556	-0.188922	4.38719	-0.035978	0.48	0.538539	0.706794	0.536298	0.700922
k__Bacteria;p__Actinobacteria;c__Acidimicrobiia;o__Acidimicrobiales;f__Microthrixaceae	-1.73943	-1.51538	-2.17551	-0.576456	4.28213	-0.105698	0.442383	0.479364	0.640736	0.45874	0.620545
k__Bacteria;p__Actinobacteria;c__Actinobacteria;o__Actinomycetales;f__	2.54403	-0.53676	8.82588	9.09402	4.95302	1.56846	0.0712196	6.95618e-07	8.08613e-06	5.6206e-07	8.35804e-06
k__Bacteria;p__Actinobacteria;c__Actinobacteria;o__Actinomycetales;f__Actinomycetaceae	7.85475	9.19257	2.72091	-5.8363	5.03483	-1.02326	0.111328	0.000169131	0.000857074	6.50169e-06	4.68405e-05
k__Bacteria;p__Actinobacteria;c__Actinobacteria;o__Actinomycetales;f__Brevibacteriaceae	-0.806501	-1.35828	0.701962	2.05254	5.51215	0.340083	0.341463	0.157473	0.304272	0.142993	0.28282
k__Bacteria;p__Actinobacteria;c__Actinobacteria;o__Actinomycetales;f__Cellulomonadaceae	-1.77794	-1.79294	-1.74562	0.194943	4.64903	0.0388751	0.481951	0.545223	0.70646	0.546866	0.701703
k__Bacteria;p__Actinobacteria;c__Actinobacteria;o__Actinomycetales;f__Corynebacteriaceae	9.65552	3.88396	13.6939	9.61727	6.2003	1.39442	0.0546877	2.56435e-08	6.02559e-07	6.27315e-08	2.98038e-06
k__Bacteria;p__Actinobacteria;c__Actinobacteria;o__Actinomycetales;f__Dermabacteraceae	-1.44383	-1.74251	-0.873058	1.2765	5.03327	0.222993	0.399414	0.371348	0.533005	0.356496	0.520962
k__Bacteria;p__Actinobacteria;c__Actinobacteria;o__Actinomycetales;f__Dermacoccaceae	-1.58257	-1.54031	-1.67766	0.0981597	4.65402	0.0187501	0.494141	0.607517	0.764631	0.607088	0.757677
k__Bacteria;p__Actinobacteria;c__Actinobacteria;o__Actinomycetales;f__Dietziaceae	-1.75129	-1.79445	-1.64666	0.279878	4.47016	0.0523429	0.47122	0.531345	0.700385	0.551874	0.712694
k__Bacteria;p__Actinobacteria;c__Actinobacteria;o__Actinomycetales;f__Geodermatophilaceae	-1.04953	-1.52687	0.160897	2.29892	5.47123	0.388444	0.33561	0.182779	0.32591	0.154892	0.290581
k__Bacteria;p__Actinobacteria;c__Actinobacteria;o__Actinomycetales;f__Gordoniaceae	-1.83069	-1.49448	-2.31994	-0.661263	4.53825	-0.1377	0.427317	0.449798	0.628174	0.429202	0.594084
k__Bacteria;p__Actinobacteria;c__Actinobacteria;o__Actinomycetales;f__Intrasporangiaceae	-1.29152	-1.28214	-1.3212	0.200287	5.58987	0.0380309	0.478516	0.560142	0.71802	0.562961	0.722116
k__Bacteria;p__Actinobacteria;c__Actinobacteria;o__Actinomycetales;f__Kineosporiaceae	-1.85371	-1.82301	-1.94388	0.0122127	4.63461	0.00181441	0.499023	0.533272	0.695118	0.500361	0.670893
k__Bacteria;p__Actinobacteria;c__Actinobacteria;o__Actinomycetales;f__Microbacteriaceae	0.36564	-0.944369	5.12204	5.18548	5.64875	0.802714	0.207031	0.00575638	0.0188594	0.00265698	0.00986971
k__Bacteria;p__Actinobacteria;c__Actinobacteria;o__Actinomycetales;f__Micrococcaceae	8.20186	8.69087	7.83203	-0.856057	2.60127	-0.240184	0.347656	0.424929	0.65479	0.0990638	0.249343
k__Bacteria;p__Actinobacteria;c__Actinobacteria;o__Actinomycetales;f__Micromonosporaceae	-1.69287	-1.61754	-1.80518	-0.119534	4.47383	-0.027014	0.489756	0.535772	0.706612	0.537162	0.701213
k__Bacteria;p__Actinobacteria;c__Actinobacteria;o__Actinomycetales;f__Mycobacteriaceae	-1.7764	-1.71215	-1.9369	0.0248398	4.61148	0.00282677	0.497561	0.538118	0.695195	0.553036	0.715267
k__Bacteria;p__Actinobacteria;c__Actinobacteria;o__Actinomycetales;f__Nocardiaceae	-1.8192	-1.68488	-2.09601	-0.300465	4.80233	-0.0565864	0.473171	0.579065	0.739849	0.556281	0.705245
k__Bacteria;p__Actinobacteria;c__Actinobacteria;o__Actinomycetales;f__Nocardioidaceae	-0.897103	-1.51509	0.527859	2.59125	5.30504	0.422981	0.32	0.126994	0.240593	0.101835	0.210935
k__Bacteria;p__Actinobacteria;c__Actinobacteria;o__Actinomycetales;f__Nocardiopsaceae	-1.81545	-1.7306	-1.96713	-0.114379	4.5462	-0.01776	0.489258	0.534068	0.688725	0.510369	0.664937
k__Bacteria;p__Actinobacteria;c__Actinobacteria;o__Actinomycetales;f__Promicromonosporaceae	-1.64108	-1.47279	-1.8816	-0.20413	4.62183	-0.0374801	0.477073	0.524307	0.685067	0.529653	0.687983
k__Bacteria;p__Actinobacteria;c__Actinobacteria;o__Actinomycetales;f__Propionibacteriaceae	4.95445	-0.194675	9.45346	9.50025	4.92112	1.59587	0.0770733	2.7882e-08	5.08026e-07	4.25953e-07	7.74837e-06
k__Bacteria;p__Actinobacteria;c__Actinobacteria;o__Actinomycetales;f__Pseudonocardiaceae	-1.69703	-1.54386	-1.96708	-0.435194	4.43963	-0.0764315	0.465366	0.558316	0.721865	0.577695	0.728754
k__Bacteria;p__Actinobacteria;c__Actinobacteria;o__Actinomycetales;f__Sporichthyaceae	-1.35653	-1.46896	-1.1324	0.713221	4.94851	0.135029	0.444336	0.499358	0.652273	0.520134	0.676332
k__Bacteria;p__Actinobacteria;c__Actinobacteria;o__Actinomycetales;f__Streptomycetaceae	-1.50496	-1.443	-1.58945	-0.0251138	4.41197	-0.00436639	0.497561	0.521915	0.699475	0.533508	0.711354
k__Bacteria;p__Actinobacteria;c__Actinobacteria;o__Actinomycetales;f__Williamsiaceae	-1.8184	-1.49907	-2.32208	-0.780181	4.48677	-0.164097	0.410156	0.415976	0.584475	0.383965	0.539868
k__Bacteria;p__Actinobacteria;c__Actinobacteria;o__Bifidobacteriales;f__Bifidobacteriaceae	0.32385	0.0604407	0.654174	0.651739	6.0033	0.0918553	0.459512	0.626797	0.78071	0.604873	0.763282
k__Bacteria;p__Actinobacteria;c__Coriobacteriia;o__Coriobacteriales;f__Coriobacteriaceae	4.77184	7.49336	0.805831	-5.97288	5.90444	-0.967918	0.144531	0.000341468	0.00155322	0.000104145	0.000502856
k__Bacteria;p__Actinobacteria;c__Rubrobacteria;o__Rubrobacterales;f__Rubrobacteraceae	-1.35901	-1.61135	-0.893669	0.903435	4.938	0.155037	0.420488	0.404794	0.561866	0.404515	0.57117
k__Bacteria;p__Actinobacteria;c__Thermoleophilia;o__Gaiellales;f__Gaiellaceae	-1.70797	-1.44243	-2.06943	-0.598976	4.29971	-0.111818	0.442927	0.452405	0.617518	0.431354	0.599402
k__Bacteria;p__Actinobacteria;c__Thermoleophilia;o__Solirubrobacterales;f__	-1.53056	-1.43276	-1.69404	-0.289024	4.61367	-0.0590391	0.476098	0.492053	0.654356	0.514864	0.666304
k__Bacteria;p__Actinobacteria;c__Thermoleophilia;o__Solirubrobacterales;f__Solirubrobacteraceae	-1.79799	-1.53074	-2.25953	-0.865539	4.4417	-0.173044	0.413659	0.430808	0.59618	0.411455	0.567598
k__Bacteria;p__Armatimonadetes;c__Armatimonadia;o__Armatimonadales;f__Armatimonadaceae	-1.92237	-1.77538	-2.14123	-0.256319	4.51562	-0.0541357	0.475586	0.510457	0.67869	0.507767	0.670927
k__Bacteria;p__Bacteroidetes;c__Bacteroidia;o__Bacteroidales;f__	0.104294	3.20197	-2.32913	-5.55899	5.57031	-0.964288	0.168781	0.00100015	0.00372108	0.00101857	0.00384939
k__Bacteria;p__Bacteroidetes;c__Bacteroidia;o__Bacteroidales;f__Bacteroidaceae	-0.46314	-0.871122	0.368886	1.15573	5.49307	0.190381	0.414063	0.425011	0.593338	0.373961	0.551948
k__Bacteria;p__Bacteroidetes;c__Bacteroidia;o__Bacteroidales;f__Porphyromonadaceae	8.75072	10.0286	3.20581	-6.68283	5.20547	-1.09757	0.129883	6.14179e-05	0.000375659	2.71954e-05	0.00015403
k__Bacteria;p__Bacteroidetes;c__Bacteroidia;o__Bacteroidales;f__Prevotellaceae	11.4016	13.3095	6.84391	-5.89147	5.00751	-1.12942	0.0830079	0.000123904	0.000667455	1.51883e-06	1.71969e-05
k__Bacteria;p__Bacteroidetes;c__Bacteroidia;o__Bacteroidales;f__Rikenellaceae	-1.75274	-1.60053	-1.99788	-0.318334	4.46275	-0.0568753	0.472195	0.523543	0.693617	0.549857	0.706215
k__Bacteria;p__Bacteroidetes;c__Bacteroidia;o__Bacteroidales;f__[Barnesiellaceae]	-1.91896	-1.81201	-2.05222	-0.169202	4.51831	-0.0279603	0.489756	0.52327	0.689705	0.530469	0.695374
k__Bacteria;p__Bacteroidetes;c__Bacteroidia;o__Bacteroidales;f__[Odoribacteraceae]	-1.5933	-1.42107	-1.82295	-0.405268	4.82112	-0.0743892	0.46439	0.501036	0.672403	0.50792	0.677013
k__Bacteria;p__Bacteroidetes;c__Bacteroidia;o__Bacteroidales;f__[Paraprevotellaceae]	9.66811	10.7677	1.56482	-7.76851	6.76757	-1.0856	0.125854	8.27836e-05	0.000456301	2.03521e-05	0.000118517
k__Bacteria;p__Bacteroidetes;c__Cytophagia;o__Cytophagales;f__Cytophagaceae	-1.4033	-1.29825	-1.59882	-0.329587	4.54823	-0.0598757	0.470703	0.473844	0.659978	0.535182	0.694604
k__Bacteria;p__Bacteroidetes;c__Flavobacteriia;o__Flavobacteriales;f__Flavobacteriaceae	5.80075	7.5339	1.25918	-6.30451	5.22629	-1.11252	0.123903	5.83181e-05	0.000315367	1.05709e-05	6.90639e-05
k__Bacteria;p__Bacteroidetes;c__Flavobacteriia;o__Flavobacteriales;f__[Weeksellaceae]	4.53424	4.9879	4.07876	-0.103655	4.99138	-0.0178111	0.491211	0.72714	0.861589	0.890964	0.94982
k__Bacteria;p__Bacteroidetes;c__Sphingobacteriia;o__Sphingobacteriales;f__Sphingobacteriaceae	-0.773846	-1.17921	0.162518	1.75751	5.21438	0.302038	0.366211	0.335901	0.495178	0.276198	0.436799
k__Bacteria;p__Bacteroidetes;c__[Saprospirae];o__[Saprospirales];f__Chitinophagaceae	-1.4048	-1.47892	-1.31157	0.194217	4.44002	0.0334171	0.48	0.532721	0.700527	0.550731	0.718891
k__Bacteria;p__Chlorobi;c__Ignavibacteria;o__Ignavibacteriales;f__	-1.71737	-1.39438	-2.15873	-0.698581	4.63752	-0.139854	0.422852	0.432388	0.614545	0.441839	0.599465
k__Bacteria;p__Chloroflexi;c__Ellin6529;o__;f__	-1.82639	-1.47238	-2.32732	-0.757415	4.44548	-0.14571	0.428293	0.425184	0.59239	0.413148	0.562909
k__Bacteria;p__Chloroflexi;c__Thermomicrobia;o__JG30-KF-CM45;f__	-1.75056	-1.7603	-1.74731	0.0927796	4.68645	0.0182216	0.491211	0.538249	0.706069	0.543674	0.71035
k__Bacteria;p__Cyanobacteria;c__;o__;f__	-1.78446	-1.49866	-2.2078	-0.614115	4.4408	-0.124434	0.424805	0.486553	0.645499	0.472361	0.62723
k__Bacteria;p__Cyanobacteria;c__Chloroplast;o__Chlorophyta;f__	-1.70112	-1.81794	-1.52053	0.251539	4.31679	0.0508415	0.47168	0.501005	0.676522	0.555094	0.711353
k__Bacteria;p__Cyanobacteria;c__Chloroplast;o__Streptophyta;f__	2.30353	0.00674576	5.20238	4.4138	7.08065	0.540217	0.291707	0.0518254	0.138537	0.023606	0.0745339
k__Bacteria;p__Cyanobacteria;c__Nostocophycideae;o__Nostocales;f__Nostocaceae	-1.78685	-1.4709	-2.32721	-0.849335	4.46508	-0.140445	0.42439	0.443297	0.615633	0.421801	0.581444
k__Bacteria;p__Cyanobacteria;c__Oscillatoriophycideae;o__Chroococcales;f__Xenococcaceae	-1.87631	-1.79887	-1.93972	-0.0486259	4.57399	-0.00588775	0.496585	0.500142	0.676971	0.546534	0.704909
k__Bacteria;p__Cyanobacteria;c__Synechococcophycideae;o__Pseudanabaenales;f__Pseudanabaenaceae	-1.80665	-1.49079	-2.27607	-0.572899	4.34953	-0.122473	0.43122	0.432463	0.601267	0.447496	0.606594
k__Bacteria;p__Firmicutes;c__Bacilli;o__Bacillales;f__	-1.42202	-1.43142	-1.39841	0.283769	5.43951	0.0417442	0.48	0.526346	0.700004	0.576331	0.731446
k__Bacteria;p__Firmicutes;c__Bacilli;o__Bacillales;f__Alicyclobacillaceae	-1.84365	-1.81703	-1.87915	0.0566427	4.29423	0.0130033	0.49561	0.500202	0.67086	0.508463	0.680403
k__Bacteria;p__Firmicutes;c__Bacilli;o__Bacillales;f__Bacillaceae	1.31904	-0.106142	4.38202	2.7335	7.32588	0.373432	0.369756	0.178237	0.360656	0.196671	0.392494
k__Bacteria;p__Firmicutes;c__Bacilli;o__Bacillales;f__Listeriaceae	-0.781729	-1.30744	0.566629	2.56335	6.3032	0.359129	0.329756	0.133471	0.268726	0.132805	0.261069
k__Bacteria;p__Firmicutes;c__Bacilli;o__Bacillales;f__Paenibacillaceae	-1.26279	-1.38127	-1.07618	0.435236	5.97089	0.0612571	0.46582	0.567822	0.72745	0.567625	0.719741
k__Bacteria;p__Firmicutes;c__Bacilli;o__Bacillales;f__Planococcaceae	3.6849	5.95407	1.70127	-2.41658	7.58291	-0.315783	0.360352	0.284079	0.493853	0.176084	0.365887
k__Bacteria;p__Firmicutes;c__Bacilli;o__Bacillales;f__Staphylococcaceae	7.98598	5.83126	11.2501	7.38783	6.93836	1.05068	0.0887806	2.81946e-06	3.53947e-05	1.61022e-06	1.78507e-05
k__Bacteria;p__Firmicutes;c__Bacilli;o__Bacillales;f__Thermoactinomycetaceae	-1.68729	-1.72666	-1.60275	0.359454	4.55817	0.0711408	0.465366	0.506101	0.667867	0.540303	0.698162
k__Bacteria;p__Firmicutes;c__Bacilli;o__Bacillales;f__[Exiguobacteraceae]	-1.5254	-1.49249	-1.5908	0.0311207	4.92345	0.00413787	0.497561	0.576491	0.728591	0.573601	0.725708
k__Bacteria;p__Firmicutes;c__Bacilli;o__Bacillales;f__[Thermicanaceae]	-1.67736	-1.63226	-1.76327	0.0179155	4.65408	0.00362475	0.49561	0.54634	0.704389	0.568735	0.72874
k__Bacteria;p__Firmicutes;c__Bacilli;o__Gemellales;f__	-1.8886	-1.68021	-2.17572	-0.59816	4.68094	-0.112665	0.437073	0.481434	0.651423	0.499544	0.655527
k__Bacteria;p__Firmicutes;c__Bacilli;o__Gemellales;f__Gemellaceae	5.60172	6.97862	1.66416	-5.0723	5.04397	-0.939507	0.158049	0.000818822	0.00344311	0.000157046	0.000729909
k__Bacteria;p__Firmicutes;c__Bacilli;o__Lactobacillales;f__	-1.42418	-1.29991	-1.61864	-0.247116	5.13766	-0.0418824	0.477539	0.541284	0.714503	0.531821	0.685713
k__Bacteria;p__Firmicutes;c__Bacilli;o__Lactobacillales;f__Aerococcaceae	5.08229	4.27477	8.73646	5.18889	6.91646	0.727925	0.232422	0.00199445	0.00778028	0.00360903	0.013588
k__Bacteria;p__Firmicutes;c__Bacilli;o__Lactobacillales;f__Carnobacteriaceae	7.29545	8.74556	1.89155	-6.55781	5.1099	-1.29937	0.060488	3.09685e-05	0.000194959	1.64964e-07	4.49642e-06
k__Bacteria;p__Firmicutes;c__Bacilli;o__Lactobacillales;f__Enterococcaceae	-1.03692	-0.488745	-1.75176	-1.71356	6.7034	-0.238434	0.379512	0.156376	0.297768	0.272075	0.429725
k__Bacteria;p__Firmicutes;c__Bacilli;o__Lactobacillales;f__Lactobacillaceae	8.33742	9.18676	5.66521	-3.77266	3.85274	-0.860769	0.116098	0.00153154	0.00590143	1.15284e-05	7.58895e-05
k__Bacteria;p__Firmicutes;c__Bacilli;o__Lactobacillales;f__Leuconostocaceae	-0.854124	-1.14803	-0.144997	1.30795	5.88592	0.210779	0.395122	0.422235	0.598176	0.388323	0.551196
k__Bacteria;p__Firmicutes;c__Bacilli;o__Lactobacillales;f__Streptococcaceae	11.412	12.2077	8.33747	-4.00173	2.9454	-1.2611	0.100586	1.8774e-05	0.000164184	4.06901e-06	3.36404e-05
k__Bacteria;p__Firmicutes;c__Bacilli;o__Turicibacterales;f__Turicibacteraceae	-1.81003	-1.5411	-2.29371	-0.636228	4.2336	-0.129352	0.439024	0.523729	0.678887	0.498082	0.642838
k__Bacteria;p__Firmicutes;c__Clostridia;o__Clostridiales;f__	6.99278	8.12704	2.52309	-5.10554	5.81477	-0.845703	0.146342	0.0010719	0.00441632	4.25941e-05	0.000224595
k__Bacteria;p__Firmicutes;c__Clostridia;o__Clostridiales;f__Christensenellaceae	-1.92004	-1.8649	-2.02319	-0.0322733	4.57781	-0.00269847	0.498537	0.484747	0.668126	0.545705	0.710224
k__Bacteria;p__Firmicutes;c__Clostridia;o__Clostridiales;f__Clostridiaceae	-0.999542	-0.682565	-1.42447	-1.06829	7.36201	-0.134704	0.43122	0.42782	0.626709	0.489753	0.662745
k__Bacteria;p__Firmicutes;c__Clostridia;o__Clostridiales;f__Lachnospiraceae	8.37401	9.56346	4.94456	-4.68367	3.37778	-1.20643	0.0956098	0.000218397	0.000984869	2.14025e-06	2.11789e-05
k__Bacteria;p__Firmicutes;c__Clostridia;o__Clostridiales;f__Peptococcaceae	-0.369796	-0.0787348	-0.800122	-0.991099	6.22513	-0.154116	0.416585	0.421171	0.603242	0.430355	0.614381
k__Bacteria;p__Firmicutes;c__Clostridia;o__Clostridiales;f__Peptostreptococcaceae	3.30762	6.45911	0.395329	-5.12726	5.69178	-0.769542	0.201951	0.00419768	0.0148989	0.00194248	0.00746709
k__Bacteria;p__Firmicutes;c__Clostridia;o__Clostridiales;f__Ruminococcaceae	-1.08225	-1.40856	-0.349896	1.33759	6.01704	0.202809	0.396484	0.273576	0.445692	0.361456	0.531892
k__Bacteria;p__Firmicutes;c__Clostridia;o__Clostridiales;f__Veillonellaceae	10.8487	12.1687	7.61538	-5.00141	4.92938	-1.07366	0.0742189	0.000180567	0.000875783	7.2985e-07	1.10022e-05
k__Bacteria;p__Firmicutes;c__Clostridia;o__Clostridiales;f__[Acidaminobacteraceae]	-1.67116	-1.32827	-2.21958	-1.09956	4.87479	-0.197989	0.407227	0.334326	0.504345	0.353171	0.513635
k__Bacteria;p__Firmicutes;c__Clostridia;o__Clostridiales;f__[Mogibacteriaceae]	4.67964	6.67872	-0.5089	-6.32454	5.38162	-1.03906	0.132813	0.000207812	0.00103196	4.55774e-05	0.000238002
k__Bacteria;p__Firmicutes;c__Clostridia;o__Clostridiales;f__[Tissierellaceae]	7.70741	5.12252	9.46548	4.31797	5.45336	0.727186	0.179512	7.33629e-05	0.000448399	0.000319458	0.00142386
k__Bacteria;p__Firmicutes;c__Erysipelotrichi;o__Erysipelotrichales;f__Erysipelotrichaceae	5.13786	6.67505	-0.624506	-6.51786	5.07898	-1.09363	0.0975611	0.000129804	0.000655467	5.86087e-06	4.29633e-05
k__Bacteria;p__Fusobacteria;c__Fusobacteriia;o__Fusobacteriales;f__Fusobacteriaceae	10.6756	11.8788	2.69823	-8.595	7.10657	-1.05586	0.134766	0.000116772	0.00063785	5.21141e-05	0.000268647
k__Bacteria;p__Fusobacteria;c__Fusobacteriia;o__Fusobacteriales;f__Leptotrichiaceae	7.26368	9.17015	0.963158	-7.51752	6.02783	-1.09908	0.112195	5.66868e-05	0.000348832	5.59669e-06	4.19507e-05
k__Bacteria;p__Gemmatimonadetes;c__Gemm-3;o__;f__	-1.78187	-1.4963	-2.25892	-0.788711	4.53481	-0.158556	0.422439	0.419264	0.587967	0.415252	0.582087
k__Bacteria;p__Gemmatimonadetes;c__Gemm-5;o__;f__	-1.84592	-1.73156	-2.09559	-0.0246799	4.47203	-0.0047342	0.496585	0.468513	0.647309	0.502226	0.665951
k__Bacteria;p__Planctomycetes;c__Phycisphaerae;o__WD2101;f__	-1.78805	-1.43463	-2.21501	-0.58055	4.28243	-0.117886	0.445313	0.470629	0.641847	0.414183	0.591736
k__Bacteria;p__Proteobacteria;c__Alphaproteobacteria;o__;f__	-1.72765	-1.64144	-1.87062	-0.0461091	4.36087	-0.00793243	0.49561	0.50464	0.676782	0.527018	0.688849
k__Bacteria;p__Proteobacteria;c__Alphaproteobacteria;o__BD7-3;f__	-1.86416	-1.78537	-1.96477	-0.0217473	4.71179	-0.00570706	0.49707	0.537242	0.707245	0.563206	0.715991
k__Bacteria;p__Proteobacteria;c__Alphaproteobacteria;o__Caulobacterales;f__Caulobacteraceae	0.171801	-1.27853	3.61664	4.69856	4.71209	0.849272	0.19043	0.00596339	0.0193549	0.000991589	0.00391379
k__Bacteria;p__Proteobacteria;c__Alphaproteobacteria;o__Rhizobiales;f__	-1.27728	-1.4503	-0.996149	0.817628	5.36542	0.130035	0.427317	0.457388	0.627205	0.500524	0.658525
k__Bacteria;p__Proteobacteria;c__Alphaproteobacteria;o__Rhizobiales;f__Aurantimonadaceae	-1.68345	-1.70714	-1.65235	0.140899	4.86901	0.0232539	0.487805	0.49891	0.673066	0.523515	0.685867
k__Bacteria;p__Proteobacteria;c__Alphaproteobacteria;o__Rhizobiales;f__Bartonellaceae	-1.92454	-1.86725	-1.99339	0.125937	4.62163	0.0245228	0.488281	0.531818	0.695451	0.571163	0.719479
k__Bacteria;p__Proteobacteria;c__Alphaproteobacteria;o__Rhizobiales;f__Beijerinckiaceae	-1.36823	-1.2772	-1.5244	-0.194372	4.40591	-0.0333186	0.483902	0.545372	0.7055	0.562674	0.717459
k__Bacteria;p__Proteobacteria;c__Alphaproteobacteria;o__Rhizobiales;f__Bradyrhizobiaceae	-1.07967	-1.33658	-0.464548	1.19562	5.05086	0.212093	0.395122	0.37874	0.5509	0.386811	0.554243
k__Bacteria;p__Proteobacteria;c__Alphaproteobacteria;o__Rhizobiales;f__Hyphomicrobiaceae	-0.979368	-1.3898	0.136041	1.70873	4.9991	0.305709	0.365234	0.278091	0.426905	0.201508	0.346966
k__Bacteria;p__Proteobacteria;c__Alphaproteobacteria;o__Rhizobiales;f__Methylobacteriaceae	-0.0686654	-1.30579	3.21317	4.28915	4.47765	0.840839	0.167805	0.00650002	0.021078	0.00121028	0.00457265
k__Bacteria;p__Proteobacteria;c__Alphaproteobacteria;o__Rhizobiales;f__Methylocystaceae	-1.66366	-1.4765	-1.93368	-0.257699	4.76274	-0.04131	0.472656	0.580367	0.740407	0.556144	0.717495
k__Bacteria;p__Proteobacteria;c__Alphaproteobacteria;o__Rhizobiales;f__Phyllobacteriaceae	-1.31147	-1.4827	-0.985501	1.11169	5.29284	0.188203	0.435122	0.368858	0.552981	0.423288	0.593001
k__Bacteria;p__Proteobacteria;c__Alphaproteobacteria;o__Rhizobiales;f__Rhizobiaceae	-0.989516	-1.43344	0.134818	1.63044	5.26662	0.282302	0.373047	0.273873	0.42596	0.226557	0.369712
k__Bacteria;p__Proteobacteria;c__Alphaproteobacteria;o__Rhizobiales;f__Rhodobiaceae	-1.84487	-1.53052	-2.25604	-0.792722	4.39814	-0.143987	0.430664	0.443557	0.605861	0.419373	0.579173
k__Bacteria;p__Proteobacteria;c__Alphaproteobacteria;o__Rhizobiales;f__Xanthobacteraceae	-1.81146	-1.49007	-2.30768	-0.87764	4.49276	-0.165361	0.418945	0.443596	0.610498	0.418361	0.581171
k__Bacteria;p__Proteobacteria;c__Alphaproteobacteria;o__Rhodobacterales;f__Rhodobacteraceae	0.210936	-1.15461	6.76587	8.10468	5.38062	1.30292	0.113281	0.000367043	0.00149976	3.75453e-05	0.000191617
k__Bacteria;p__Proteobacteria;c__Alphaproteobacteria;o__Rhodospirillales;f__	-1.83872	-1.54174	-2.19709	-0.540692	4.58087	-0.114168	0.438477	0.409782	0.583252	0.427134	0.583806
k__Bacteria;p__Proteobacteria;c__Alphaproteobacteria;o__Rhodospirillales;f__Acetobacteraceae	-0.805761	-1.25215	0.754463	2.10691	5.53205	0.323573	0.369141	0.249316	0.413931	0.178982	0.337025
k__Bacteria;p__Proteobacteria;c__Alphaproteobacteria;o__Rhodospirillales;f__Rhodospirillaceae	-1.51391	-1.51523	-1.51057	0.447469	5.53235	0.0730178	0.46439	0.50491	0.66353	0.516232	0.685897
k__Bacteria;p__Proteobacteria;c__Alphaproteobacteria;o__Rickettsiales;f__mitochondria	-1.2805	-1.59569	-0.789444	0.919982	4.80404	0.164086	0.416585	0.493663	0.654374	0.43138	0.607785
k__Bacteria;p__Proteobacteria;c__Alphaproteobacteria;o__Sphingomonadales;f__Erythrobacteraceae	-0.946079	-1.26932	-0.300149	1.58454	5.39008	0.263031	0.39122	0.310939	0.477858	0.329433	0.493588
k__Bacteria;p__Proteobacteria;c__Alphaproteobacteria;o__Sphingomonadales;f__Sphingomonadaceae	0.678887	-0.981466	5.91005	6.31299	4.69594	1.20878	0.118049	0.000428453	0.00159689	4.79928e-05	0.000234893
k__Bacteria;p__Proteobacteria;c__Betaproteobacteria;o__;f__	-1.52765	-1.72182	-1.14039	0.889915	4.62787	0.164544	0.421875	0.473026	0.6157	0.453092	0.603282
k__Bacteria;p__Proteobacteria;c__Betaproteobacteria;o__ASSO-13;f__	-1.90804	-1.92089	-1.89072	0.0665264	4.68029	0.0145294	0.491211	0.545794	0.706107	0.563377	0.719485
k__Bacteria;p__Proteobacteria;c__Betaproteobacteria;o__Burkholderiales;f__Alcaligenaceae	3.22957	-0.13671	13.435	12.7188	5.48564	2.00599	0.0830079	1.47475e-06	1.70375e-05	1.52449e-06	1.56073e-05
k__Bacteria;p__Proteobacteria;c__Betaproteobacteria;o__Burkholderiales;f__Burkholderiaceae	0.425967	0.380431	0.454059	-0.186661	7.143	-0.0285036	0.491211	0.679296	0.824564	0.717886	0.846507
k__Bacteria;p__Proteobacteria;c__Betaproteobacteria;o__Burkholderiales;f__Comamonadaceae	1.28968	-0.820554	5.31508	6.38899	5.20561	1.09784	0.125977	9.77009e-05	0.000487152	1.87525e-05	0.000107648
k__Bacteria;p__Proteobacteria;c__Betaproteobacteria;o__Burkholderiales;f__Oxalobacteraceae	3.26973	0.749888	5.61601	4.27038	5.34187	0.700167	0.216585	0.00279443	0.00988269	0.00217896	0.00845791
k__Bacteria;p__Proteobacteria;c__Betaproteobacteria;o__Neisseriales;f__Neisseriaceae	10.2528	11.1656	10.1217	-0.963736	4.49335	-0.158256	0.411707	0.871246	0.940028	0.384569	0.624952
k__Bacteria;p__Proteobacteria;c__Betaproteobacteria;o__Nitrosomonadales;f__Nitrosomonadaceae	-1.84204	-1.7239	-2.09257	-0.298802	4.3652	-0.0616262	0.472656	0.545184	0.710601	0.570166	0.722033
k__Bacteria;p__Proteobacteria;c__Betaproteobacteria;o__Rhodocyclales;f__Rhodocyclaceae	-0.379026	-0.759035	0.28269	0.446351	6.90772	0.0534745	0.479492	0.660004	0.806082	0.635199	0.787025
k__Bacteria;p__Proteobacteria;c__Deltaproteobacteria;o__Bdellovibrionales;f__Bacteriovoracaceae	-1.65079	-1.5042	-1.9312	-0.331481	4.20049	-0.0639794	0.473171	0.491452	0.656704	0.490195	0.649162
k__Bacteria;p__Proteobacteria;c__Deltaproteobacteria;o__Desulfobacterales;f__Desulfobulbaceae	-1.70064	-1.49488	-2.02972	-0.679457	4.94865	-0.121249	0.436098	0.463118	0.625695	0.495372	0.647092
k__Bacteria;p__Proteobacteria;c__Deltaproteobacteria;o__Desulfovibrionales;f__Desulfovibrionaceae	-1.86584	-1.63335	-2.17644	-0.690237	4.53724	-0.129266	0.434146	0.452631	0.614876	0.457812	0.615646
k__Bacteria;p__Proteobacteria;c__Deltaproteobacteria;o__Myxococcales;f__	-1.75143	-1.49612	-2.22367	-0.562628	4.59877	-0.0964834	0.446289	0.454743	0.632711	0.437974	0.612213
k__Bacteria;p__Proteobacteria;c__Epsilonproteobacteria;o__Campylobacterales;f__Campylobacteraceae	7.85573	9.58719	0.849626	-7.5017	6.27294	-1.04471	0.103415	8.61152e-05	0.000496165	3.49228e-06	2.95386e-05
k__Bacteria;p__Proteobacteria;c__Gammaproteobacteria;o__34P16;f__	-1.80793	-1.79488	-1.83075	0.103637	4.67227	0.017184	0.488281	0.524115	0.685044	0.524335	0.678819
k__Bacteria;p__Proteobacteria;c__Gammaproteobacteria;o__Aeromonadales;f__Aeromonadaceae	-1.10143	-1.56709	0.130904	1.89694	5.51973	0.3258	0.352195	0.218867	0.366699	0.210497	0.351393
k__Bacteria;p__Proteobacteria;c__Gammaproteobacteria;o__Alteromonadales;f__Alteromonadaceae	-1.53517	-1.47936	-1.70896	-0.0869927	4.54826	-0.014874	0.493164	0.522606	0.697341	0.490598	0.668012
k__Bacteria;p__Proteobacteria;c__Gammaproteobacteria;o__Alteromonadales;f__Shewanellaceae	-1.76807	-1.82151	-1.68431	0.450462	4.85152	0.0659896	0.46582	0.488839	0.663822	0.505191	0.670391
k__Bacteria;p__Proteobacteria;c__Gammaproteobacteria;o__Alteromonadales;f__[Chromatiaceae]	-1.27858	-1.46363	-0.879597	1.05087	5.51763	0.172766	0.425366	0.454762	0.640282	0.447318	0.626809
k__Bacteria;p__Proteobacteria;c__Gammaproteobacteria;o__Cardiobacteriales;f__Cardiobacteriaceae	-1.19797	-0.27412	-2.25395	-2.46549	5.26173	-0.456863	0.316406	0.0887421	0.179411	0.105577	0.196572
k__Bacteria;p__Proteobacteria;c__Gammaproteobacteria;o__Chromatiales;f__	-1.85264	-1.793	-1.9883	-0.092819	4.55134	-0.0184489	0.489756	0.525096	0.698023	0.536455	0.707355
k__Bacteria;p__Proteobacteria;c__Gammaproteobacteria;o__Enterobacteriales;f__Enterobacteriaceae	2.80947	-0.165356	13.5643	13.0027	5.88758	1.92064	0.0556642	6.74282e-07	5.36135e-06	2.7297e-07	5.12235e-06
k__Bacteria;p__Proteobacteria;c__Gammaproteobacteria;o__HOC36;f__	-1.73748	-1.75732	-1.68678	0.132407	4.48583	0.0310512	0.486829	0.555563	0.717747	0.587866	0.734955
k__Bacteria;p__Proteobacteria;c__Gammaproteobacteria;o__Oceanospirillales;f__Halomonadaceae	2.41586	-0.588757	13.9095	13.8677	4.91476	2.63051	0.0126961	5.4923e-12	8.21935e-10	3.11543e-10	5.17162e-08
k__Bacteria;p__Proteobacteria;c__Gammaproteobacteria;o__Oceanospirillales;f__Oceanospirillaceae	-1.39113	-1.55339	-1.13054	0.688228	5.99127	0.10042	0.438477	0.441569	0.625432	0.483917	0.64976
k__Bacteria;p__Proteobacteria;c__Gammaproteobacteria;o__Pasteurellales;f__Pasteurellaceae	10.2158	12.0566	2.80722	-8.71582	4.53522	-1.67227	0.0546877	3.29249e-06	2.34668e-05	1.56031e-07	4.34347e-06
k__Bacteria;p__Proteobacteria;c__Gammaproteobacteria;o__Pseudomonadales;f__Moraxellaceae	3.23748	-0.200732	7.92775	8.14224	4.99452	1.41216	0.105469	1.9104e-06	1.53543e-05	3.76664e-06	2.99998e-05
k__Bacteria;p__Proteobacteria;c__Gammaproteobacteria;o__Pseudomonadales;f__Pseudomonadaceae	6.23928	1.24831	12.0052	9.969	5.83151	1.56116	0.0585939	1.99598e-08	4.66641e-07	2.26964e-07	5.47462e-06
k__Bacteria;p__Proteobacteria;c__Gammaproteobacteria;o__Vibrionales;f__Vibrionaceae	-1.51484	-1.63759	-1.29072	0.602057	5.85858	0.09083	0.44878	0.386201	0.56363	0.48966	0.651681
k__Bacteria;p__Proteobacteria;c__Gammaproteobacteria;o__Xanthomonadales;f__Sinobacteraceae	-1.75554	-1.72679	-1.80797	-0.0464063	4.70223	-0.00697751	0.49561	0.542206	0.703711	0.580593	0.733598
k__Bacteria;p__Proteobacteria;c__Gammaproteobacteria;o__Xanthomonadales;f__Xanthomonadaceae	3.57696	-0.323656	8.88056	8.66717	5.52683	1.43949	0.0537111	5.56241e-07	6.28539e-06	2.91656e-07	5.46374e-06
k__Bacteria;p__SR1;c__;o__;f__	-0.491234	1.33348	-2.24254	-3.77954	6.61652	-0.548997	0.269531	0.0200054	0.057323	0.029769	0.0795102
k__Bacteria;p__Spirochaetes;c__Spirochaetes;o__;f__	-1.78775	-1.539	-2.21297	-0.550376	4.35979	-0.103564	0.440976	0.467483	0.639655	0.444367	0.609079
k__Bacteria;p__Spirochaetes;c__Spirochaetes;o__Spirochaetales;f__Spirochaetaceae	2.272	4.69384	-1.35512	-5.43427	6.118	-0.777877	0.208984	0.00301633	0.0110482	0.002626	0.00964925
k__Bacteria;p__Synergistetes;c__Synergistia;o__Synergistales;f__	-1.83111	-1.69887	-2.069	-0.359674	4.4154	-0.0806185	0.456055	0.487498	0.659175	0.502115	0.663283
k__Bacteria;p__Synergistetes;c__Synergistia;o__Synergistales;f__Dethiosulfovibrionaceae	-1.50113	-1.20543	-1.91592	-0.929616	4.99392	-0.170772	0.41561	0.444273	0.614149	0.439694	0.604344
k__Bacteria;p__TM7;c__TM7-3;o__;f__	6.53641	8.72987	1.30824	-7.22884	5.25387	-1.20396	0.107317	8.82196e-05	0.000438262	6.22811e-06	4.52614e-05
k__Bacteria;p__TM7;c__TM7-3;o__CW040;f__	-0.245783	1.46933	-1.63527	-3.75759	6.70797	-0.505593	0.292969	0.0257588	0.0745806	0.0466075	0.117963
k__Bacteria;p__TM7;c__TM7-3;o__CW040;f__F16	2.47081	5.79511	-1.72512	-6.76568	5.63738	-1.08233	0.138537	0.000161557	0.000788946	0.000105449	0.000495187
k__Bacteria;p__TM7;c__TM7-3;o__EW055;f__	-1.83857	-1.53855	-2.29179	-0.729494	4.52858	-0.147644	0.428711	0.445558	0.613	0.446128	0.602394
k__Bacteria;p__TM7;c__TM7-3;o__I025;f__Rs-045	-1.39114	-1.30545	-1.58122	-0.244073	5.06645	-0.0369168	0.479492	0.591072	0.760488	0.587698	0.755512
k__Bacteria;p__Tenericutes;c__Mollicutes;o__Acholeplasmatales;f__Acholeplasmataceae	-1.79618	-1.50279	-2.23488	-0.739441	4.88308	-0.125142	0.430244	0.409816	0.581053	0.431059	0.589353
k__Bacteria;p__Tenericutes;c__Mollicutes;o__Mycoplasmatales;f__Mycoplasmataceae	-0.275864	1.7644	-1.95612	-4.17112	5.7901	-0.636982	0.244878	0.00764899	0.0240109	0.0134927	0.038964
k__Bacteria;p__Tenericutes;c__Mollicutes;o__RF39;f__	-1.39149	-0.729816	-2.23661	-2.18837	5.69243	-0.328164	0.334634	0.145433	0.261407	0.19866	0.328724
k__Bacteria;p__[Thermi];c__Deinococci;o__Deinococcales;f__Deinococcaceae	-1.018	-1.43543	-0.0173316	1.31698	4.77537	0.24158	0.378537	0.319712	0.472007	0.258642	0.403473
k__Bacteria;p__[Thermi];c__Deinococci;o__Deinococcales;f__Trueperaceae	-1.85715	-1.78337	-1.99706	-0.10048	4.57585	-0.0209199	0.492188	0.50809	0.66595	0.503692	0.669358
k__Bacteria;p__[Thermi];c__Deinococci;o__Thermales;f__Thermaceae	-1.3464	-1.55625	-0.910449	0.98369	5.69929	0.16652	0.433594	0.36506	0.529847	0.407357	0.569229

## Sheet: asymptomatic versus negative
featureid	rab.all	rab.win.1.negative	rab.win.2.asymptomatic	diff.btw	diff.win	effect	overlap	we.ep	we.eBH	wi.ep	wi.eBH
#q2:types	numeric	numeric	numeric	numeric	numeric	numeric	numeric	numeric	numeric	numeric	numeric
k__Bacteria;p__Acidobacteria;c__Acidobacteria-6;o__iii1-15;f__	-1.6972	-1.82673	-1.32399	0.501032	4.29335	0.108245	0.453125	0.42446	0.580093	0.424604	0.579982
k__Bacteria;p__Actinobacteria;c__Acidimicrobiia;o__Acidimicrobiales;f__	-1.75214	-2.01792	-1.11306	0.796584	4.46426	0.172793	0.416667	0.412436	0.569184	0.431589	0.583951
k__Bacteria;p__Actinobacteria;c__Acidimicrobiia;o__Acidimicrobiales;f__Microthrixaceae	-1.86225	-2.04128	-1.42278	0.537781	4.28258	0.112118	0.433594	0.428443	0.59164	0.424033	0.582841
k__Bacteria;p__Actinobacteria;c__Actinobacteria;o__Actinomycetales;f__	-0.138079	-0.880661	8.76425	6.78336	9.1839	0.692744	0.248698	0.0291677	0.0954933	0.0244603	0.0822555
k__Bacteria;p__Actinobacteria;c__Actinobacteria;o__Actinomycetales;f__Actinomycetaceae	7.84054	8.78231	5.48208	-3.03715	5.67637	-0.645833	0.180754	0.0152519	0.0657518	0.00106519	0.00733357
k__Bacteria;p__Actinobacteria;c__Actinobacteria;o__Actinomycetales;f__Brevibacteriaceae	-1.56311	-1.86896	-0.828424	1.36018	5.01311	0.233751	0.381014	0.392432	0.55203	0.370569	0.54045
k__Bacteria;p__Actinobacteria;c__Actinobacteria;o__Actinomycetales;f__Corynebacteriaceae	5.92088	3.39764	13.0325	8.02143	8.40463	0.89543	0.141927	0.00242908	0.0128394	0.000533944	0.00434615
k__Bacteria;p__Actinobacteria;c__Actinobacteria;o__Actinomycetales;f__Dermabacteraceae	-1.89704	-2.25684	-1.15714	1.16306	4.73257	0.219549	0.388817	0.299038	0.465461	0.343275	0.492932
k__Bacteria;p__Actinobacteria;c__Actinobacteria;o__Actinomycetales;f__Dermacoccaceae	-1.89336	-2.05353	-1.54786	0.43323	4.31164	0.0961219	0.455137	0.424981	0.588225	0.444333	0.605486
k__Bacteria;p__Actinobacteria;c__Actinobacteria;o__Actinomycetales;f__Geodermatophilaceae	-1.8509	-2.00716	-1.45308	0.357462	4.33635	0.063638	0.461638	0.477154	0.636405	0.510296	0.666392
k__Bacteria;p__Actinobacteria;c__Actinobacteria;o__Actinomycetales;f__Gordoniaceae	-1.73073	-1.97685	-1.1951	0.809382	4.26876	0.162776	0.408854	0.432875	0.594366	0.424026	0.589714
k__Bacteria;p__Actinobacteria;c__Actinobacteria;o__Actinomycetales;f__Intrasporangiaceae	-1.45498	-1.73029	-0.824734	1.09893	4.80783	0.200885	0.403121	0.420891	0.575865	0.395182	0.563985
k__Bacteria;p__Actinobacteria;c__Actinobacteria;o__Actinomycetales;f__Microbacteriaceae	-0.11989	-1.4681	5.85008	6.33164	5.08227	1.0941	0.108073	0.00160469	0.00843184	0.000227382	0.00210328
k__Bacteria;p__Actinobacteria;c__Actinobacteria;o__Actinomycetales;f__Micrococcaceae	8.09242	8.1814	7.61964	-1.17461	6.13556	-0.199144	0.361979	0.132789	0.32097	0.172179	0.383217
k__Bacteria;p__Actinobacteria;c__Actinobacteria;o__Actinomycetales;f__Micromonosporaceae	-1.76754	-1.91767	-1.45111	0.344484	4.25753	0.0722886	0.458333	0.416292	0.575988	0.42668	0.588532
k__Bacteria;p__Actinobacteria;c__Actinobacteria;o__Actinomycetales;f__Nocardioidaceae	-1.73426	-2.1037	-1.06453	0.807001	4.56368	0.159312	0.409623	0.443155	0.604442	0.432008	0.587762
k__Bacteria;p__Actinobacteria;c__Actinobacteria;o__Actinomycetales;f__Promicromonosporaceae	-1.88761	-2.03551	-1.53204	0.577878	4.40297	0.123448	0.441406	0.474956	0.640167	0.492703	0.659849
k__Bacteria;p__Actinobacteria;c__Actinobacteria;o__Actinomycetales;f__Propionibacteriaceae	1.02983	-0.613489	10.7319	10.5097	7.65434	1.15219	0.126302	0.00102925	0.00657448	0.000166062	0.0017394
k__Bacteria;p__Actinobacteria;c__Actinobacteria;o__Actinomycetales;f__Pseudonocardiaceae	-1.83937	-2.02301	-1.39929	0.375717	4.54723	0.0668945	0.458333	0.464157	0.635006	0.488186	0.653057
k__Bacteria;p__Actinobacteria;c__Actinobacteria;o__Actinomycetales;f__Sporichthyaceae	-1.9197	-2.0321	-1.65871	0.355084	4.31529	0.0722473	0.456437	0.452914	0.623834	0.491213	0.648739
k__Bacteria;p__Actinobacteria;c__Actinobacteria;o__Actinomycetales;f__Streptomycetaceae	-1.78971	-1.90052	-1.50795	0.432134	4.29944	0.0797475	0.457031	0.478718	0.646394	0.493511	0.657122
k__Bacteria;p__Actinobacteria;c__Actinobacteria;o__Actinomycetales;f__Williamsiaceae	-1.84838	-2.02609	-1.54645	0.449934	4.43284	0.0826815	0.460938	0.440301	0.604534	0.467814	0.624885
k__Bacteria;p__Actinobacteria;c__Actinobacteria;o__Bifidobacteriales;f__Bifidobacteriaceae	-0.729913	-0.454161	-1.18836	-1.31824	5.63174	-0.199032	0.395319	0.423431	0.59616	0.491684	0.651272
k__Bacteria;p__Actinobacteria;c__Coriobacteriia;o__Coriobacteriales;f__Coriobacteriaceae	4.76228	7.04948	-0.795362	-7.20555	6.08225	-1.07835	0.113281	0.000538052	0.00517742	0.000186778	0.00197294
k__Bacteria;p__Actinobacteria;c__Rubrobacteria;o__Rubrobacterales;f__Rubrobacteraceae	-1.87291	-2.04254	-1.46303	0.505806	4.17528	0.100861	0.449935	0.441579	0.596328	0.447703	0.602993
k__Bacteria;p__Actinobacteria;c__Thermoleophilia;o__Gaiellales;f__Gaiellaceae	-1.84402	-2.0016	-1.54866	0.319684	4.15674	0.059721	0.466146	0.450841	0.613135	0.461807	0.632823
k__Bacteria;p__Actinobacteria;c__Thermoleophilia;o__Solirubrobacterales;f__	-1.82716	-1.96643	-1.54981	0.403028	4.25435	0.078178	0.461638	0.500028	0.65402	0.501952	0.663476
k__Bacteria;p__Actinobacteria;c__Thermoleophilia;o__Solirubrobacterales;f__Solirubrobacteraceae	-1.76975	-1.92424	-1.46961	0.287871	4.29363	0.0482653	0.470052	0.484166	0.646765	0.498841	0.654749
k__Bacteria;p__Bacteroidetes;c__Bacteroidia;o__Bacteroidales;f__	1.12859	2.63062	-0.757652	-3.23305	5.61392	-0.513974	0.295189	0.067366	0.168788	0.0573784	0.156281
k__Bacteria;p__Bacteroidetes;c__Bacteroidia;o__Bacteroidales;f__Bacteroidaceae	-1.32266	-1.39974	-1.19744	0.0848032	4.94025	0.0196812	0.490885	0.488831	0.665554	0.526252	0.689295
k__Bacteria;p__Bacteroidetes;c__Bacteroidia;o__Bacteroidales;f__Porphyromonadaceae	8.6602	9.56022	1.35734	-7.56695	6.54686	-0.978799	0.172952	0.00181588	0.0138773	0.00108474	0.00737147
k__Bacteria;p__Bacteroidetes;c__Bacteroidia;o__Bacteroidales;f__Prevotellaceae	11.8675	12.8623	5.68072	-7.203	6.3288	-1.03612	0.101431	0.00103937	0.00898177	2.10562e-05	0.000693225
k__Bacteria;p__Bacteroidetes;c__Bacteroidia;o__Bacteroidales;f__Rikenellaceae	-1.83978	-2.02294	-1.46976	0.577149	4.32177	0.107249	0.439532	0.452028	0.613928	0.42199	0.589053
k__Bacteria;p__Bacteroidetes;c__Bacteroidia;o__Bacteroidales;f__[Odoribacteraceae]	-1.77712	-1.91044	-1.4939	0.21502	4.67941	0.0437173	0.478544	0.47311	0.646633	0.481721	0.649778
k__Bacteria;p__Bacteroidetes;c__Bacteroidia;o__Bacteroidales;f__[Paraprevotellaceae]	9.66774	10.3575	-0.199507	-9.77185	6.90623	-1.22145	0.15625	0.000152002	0.00235817	0.00032637	0.00297
k__Bacteria;p__Bacteroidetes;c__Cytophagia;o__Cytophagales;f__Cytophagaceae	-1.48907	-1.69005	-1.05576	0.745775	4.39572	0.151473	0.425781	0.463275	0.615592	0.48377	0.637387
k__Bacteria;p__Bacteroidetes;c__Flavobacteriia;o__Flavobacteriales;f__Flavobacteriaceae	6.35539	7.08086	2.89476	-3.72983	5.87834	-0.600334	0.227568	0.0197124	0.0785227	0.0136249	0.0579456
k__Bacteria;p__Bacteroidetes;c__Flavobacteriia;o__Flavobacteriales;f__[Weeksellaceae]	3.83091	4.49029	2.73936	-1.34094	6.55777	-0.170308	0.401821	0.752419	0.8727	0.487423	0.693193
k__Bacteria;p__Bacteroidetes;c__Sphingobacteriia;o__Sphingobacteriales;f__Sphingobacteriaceae	-1.303	-1.67002	-0.368962	1.16232	5.0663	0.21343	0.392718	0.364251	0.540079	0.324573	0.503387
k__Bacteria;p__Bacteroidetes;c__[Saprospirae];o__[Saprospirales];f__Chitinophagaceae	-1.94231	-2.07083	-1.66228	0.525913	4.35382	0.100814	0.450521	0.420675	0.587347	0.451537	0.61448
k__Bacteria;p__Chlorobi;c__Ignavibacteria;o__Ignavibacteriales;f__	-1.64138	-1.92526	-1.07409	0.645055	5.09565	0.129087	0.443433	0.440745	0.597901	0.463763	0.617091
k__Bacteria;p__Chloroflexi;c__Ellin6529;o__;f__	-1.82283	-2.00661	-1.4224	0.625079	4.20736	0.118693	0.438802	0.499027	0.651381	0.478967	0.634986
k__Bacteria;p__Cyanobacteria;c__;o__;f__	-1.9304	-2.11359	-1.5282	0.52121	4.54735	0.095581	0.453836	0.437381	0.595775	0.44053	0.596811
k__Bacteria;p__Cyanobacteria;c__Chloroplast;o__Streptophyta;f__	1.02183	-0.467451	6.09709	5.30381	7.72889	0.650216	0.263021	0.0451827	0.126583	0.0326189	0.111162
k__Bacteria;p__Cyanobacteria;c__Nostocophycideae;o__Nostocales;f__Nostocaceae	-1.75814	-1.92588	-1.40522	0.403043	4.41739	0.073908	0.46224	0.494056	0.654385	0.521646	0.679519
k__Bacteria;p__Cyanobacteria;c__Synechococcophycideae;o__Pseudanabaenales;f__Pseudanabaenaceae	-1.91012	-2.0373	-1.50207	0.518526	4.16947	0.096357	0.441406	0.424498	0.585541	0.432455	0.588341
k__Bacteria;p__Firmicutes;c__Bacilli;o__Bacillales;f__	-1.84226	-1.95649	-1.51723	0.154412	4.27507	0.0261421	0.479844	0.475137	0.633058	0.48666	0.64957
k__Bacteria;p__Firmicutes;c__Bacilli;o__Bacillales;f__Bacillaceae	-0.339807	-0.658783	0.563942	1.32636	8.5483	0.152629	0.4375	0.638034	0.790908	0.608484	0.763331
k__Bacteria;p__Firmicutes;c__Bacilli;o__Bacillales;f__Listeriaceae	-1.44097	-1.79768	-0.493585	1.62237	5.38616	0.290693	0.358073	0.329779	0.506373	0.283093	0.444664
k__Bacteria;p__Firmicutes;c__Bacilli;o__Bacillales;f__Paenibacillaceae	-1.78767	-1.93764	-1.51611	0.112194	4.83398	0.0253076	0.488281	0.537617	0.702432	0.53123	0.690542
k__Bacteria;p__Firmicutes;c__Bacilli;o__Bacillales;f__Planococcaceae	5.90861	5.38684	6.54765	1.16822	8.63042	0.133538	0.425781	0.488519	0.680381	0.39212	0.604942
k__Bacteria;p__Firmicutes;c__Bacilli;o__Bacillales;f__Staphylococcaceae	6.8447	5.30906	11.2594	7.30615	6.92779	1.0199	0.120936	1.27217e-05	0.000646187	4.29807e-05	0.000885175
k__Bacteria;p__Firmicutes;c__Bacilli;o__Bacillales;f__[Exiguobacteraceae]	-1.83326	-1.98676	-1.46101	0.536454	4.33659	0.104492	0.447334	0.439911	0.611798	0.472363	0.640089
k__Bacteria;p__Firmicutes;c__Bacilli;o__Gemellales;f__	-1.9291	-2.15822	-1.40236	0.661083	4.49406	0.130903	0.443433	0.44944	0.611283	0.464902	0.622596
k__Bacteria;p__Firmicutes;c__Bacilli;o__Gemellales;f__Gemellaceae	5.87665	6.46492	2.11401	-3.63092	5.77022	-0.5406	0.326823	0.0555837	0.1708	0.0666208	0.201481
k__Bacteria;p__Firmicutes;c__Bacilli;o__Lactobacillales;f__	-1.52841	-1.79237	-0.921078	1.09331	4.82126	0.206127	0.398438	0.419024	0.583041	0.390087	0.561902
k__Bacteria;p__Firmicutes;c__Bacilli;o__Lactobacillales;f__Aerococcaceae	3.888	3.46312	5.17505	2.30002	8.04825	0.263521	0.36541	0.241176	0.446272	0.230002	0.445773
k__Bacteria;p__Firmicutes;c__Bacilli;o__Lactobacillales;f__Carnobacteriaceae	7.81743	8.28873	2.05633	-5.40168	5.75943	-0.793093	0.203125	0.00609054	0.0336368	0.0024632	0.0138308
k__Bacteria;p__Firmicutes;c__Bacilli;o__Lactobacillales;f__Enterococcaceae	-0.898453	-0.85572	-0.957973	0.04218	8.63435	0.00348629	0.498698	0.705771	0.843876	0.610186	0.765042
k__Bacteria;p__Firmicutes;c__Bacilli;o__Lactobacillales;f__Lactobacillaceae	8.49682	8.77896	8.02979	-1.04037	3.02849	-0.236613	0.328999	0.188509	0.403568	0.0976136	0.262016
k__Bacteria;p__Firmicutes;c__Bacilli;o__Lactobacillales;f__Leuconostocaceae	-1.4193	-1.66266	-0.854006	0.865662	5.65866	0.149227	0.423177	0.48673	0.658672	0.444425	0.610079
k__Bacteria;p__Firmicutes;c__Bacilli;o__Lactobacillales;f__Streptococcaceae	11.6767	11.7356	11.4852	-0.529719	2.3926	-0.172356	0.408323	0.322675	0.562138	0.310222	0.542542
k__Bacteria;p__Firmicutes;c__Bacilli;o__Turicibacterales;f__Turicibacteraceae	-1.86103	-2.00224	-1.42518	0.611251	4.23336	0.130565	0.434896	0.500043	0.656017	0.508349	0.651775
k__Bacteria;p__Firmicutes;c__Clostridia;o__Clostridiales;f__	6.73102	7.623	-0.475804	-7.53899	5.86243	-1.02383	0.147136	0.000999409	0.00841578	0.000321637	0.00293438
k__Bacteria;p__Firmicutes;c__Clostridia;o__Clostridiales;f__Clostridiaceae	-1.13517	-1.23325	-0.962595	0.0448613	8.13484	0.0034019	0.496749	0.673506	0.819052	0.577717	0.737624
k__Bacteria;p__Firmicutes;c__Clostridia;o__Clostridiales;f__Lachnospiraceae	8.45934	9.0923	1.0521	-7.1807	5.26825	-1.25097	0.125	0.000583143	0.00577303	5.16016e-05	0.000937426
k__Bacteria;p__Firmicutes;c__Clostridia;o__Clostridiales;f__Peptococcaceae	-0.903505	-0.690618	-1.24037	-1.18586	6.00388	-0.18516	0.421875	0.483276	0.655336	0.494256	0.652885
k__Bacteria;p__Firmicutes;c__Clostridia;o__Clostridiales;f__Peptostreptococcaceae	4.16397	5.95672	-0.278689	-5.55111	5.70051	-0.808169	0.184896	0.00764206	0.0352094	0.00297027	0.0155758
k__Bacteria;p__Firmicutes;c__Clostridia;o__Clostridiales;f__Ruminococcaceae	-1.76103	-1.85445	-1.51759	0.166787	4.41248	0.0346627	0.481771	0.518418	0.669431	0.533639	0.682336
k__Bacteria;p__Firmicutes;c__Clostridia;o__Clostridiales;f__Veillonellaceae	11.1737	11.7862	7.29493	-4.24751	5.36117	-0.760302	0.183355	0.00811806	0.0414945	0.00120427	0.00800651
k__Bacteria;p__Firmicutes;c__Clostridia;o__Clostridiales;f__[Acidaminobacteraceae]	-1.73985	-1.76837	-1.67134	-0.087292	4.64924	-0.0125172	0.490247	0.502443	0.668951	0.535549	0.698555
k__Bacteria;p__Firmicutes;c__Clostridia;o__Clostridiales;f__[Mogibacteriaceae]	4.59134	6.32002	-0.866553	-6.60011	4.59145	-1.28865	0.0832252	0.000235171	0.00303967	1.48328e-05	0.000563718
k__Bacteria;p__Firmicutes;c__Clostridia;o__Clostridiales;f__[Tissierellaceae]	6.53522	4.73139	7.99138	3.74582	6.99583	0.492383	0.28125	0.0455022	0.142395	0.036536	0.128251
k__Bacteria;p__Firmicutes;c__Erysipelotrichi;o__Erysipelotrichales;f__Erysipelotrichaceae	4.95258	6.16914	-0.810278	-6.49542	4.72341	-1.1904	0.115886	0.000554671	0.00487196	5.65084e-05	0.000986099
k__Bacteria;p__Fusobacteria;c__Fusobacteriia;o__Fusobacteriales;f__Fusobacteriaceae	10.5091	11.3777	2.75742	-8.1387	6.8298	-1.02733	0.124838	0.000778561	0.00731522	0.000114971	0.00147777
k__Bacteria;p__Fusobacteria;c__Fusobacteriia;o__Fusobacteriales;f__Leptotrichiaceae	7.77419	8.6904	1.38945	-6.2922	6.5695	-0.823178	0.202861	0.00559938	0.0313521	0.00263084	0.0147132
k__Bacteria;p__Gemmatimonadetes;c__Gemm-3;o__;f__	-1.87517	-2.02456	-1.50644	0.588323	4.14652	0.129324	0.439532	0.490458	0.64469	0.482959	0.63292
k__Bacteria;p__Planctomycetes;c__Phycisphaerae;o__WD2101;f__	-1.78443	-1.91323	-1.43418	0.538986	4.16051	0.111287	0.435631	0.484633	0.639492	0.494389	0.645881
k__Bacteria;p__Proteobacteria;c__Alphaproteobacteria;o__Caulobacterales;f__Caulobacteraceae	-1.37353	-1.68258	-0.605002	1.17983	5.20115	0.223501	0.394018	0.43626	0.59509	0.41434	0.572004
k__Bacteria;p__Proteobacteria;c__Alphaproteobacteria;o__Rhizobiales;f__	-1.61961	-1.80602	-1.0957	0.864847	4.44959	0.196438	0.416667	0.404199	0.560938	0.430287	0.595619
k__Bacteria;p__Proteobacteria;c__Alphaproteobacteria;o__Rhizobiales;f__Beijerinckiaceae	-1.65146	-1.67888	-1.55946	0.217072	4.13891	0.0516926	0.473958	0.501253	0.658568	0.541516	0.692611
k__Bacteria;p__Proteobacteria;c__Alphaproteobacteria;o__Rhizobiales;f__Bradyrhizobiaceae	-1.68133	-1.85352	-1.26406	0.813184	4.73017	0.14335	0.428385	0.47724	0.639333	0.463213	0.624595
k__Bacteria;p__Proteobacteria;c__Alphaproteobacteria;o__Rhizobiales;f__Hyphomicrobiaceae	-1.70468	-1.75584	-1.61174	0.179286	4.28422	0.0323972	0.483073	0.525193	0.685034	0.569272	0.724599
k__Bacteria;p__Proteobacteria;c__Alphaproteobacteria;o__Rhizobiales;f__Methylobacteriaceae	-1.28996	-1.88782	0.808785	3.01223	5.21485	0.540937	0.280884	0.100128	0.215598	0.0793163	0.182708
k__Bacteria;p__Proteobacteria;c__Alphaproteobacteria;o__Rhizobiales;f__Methylocystaceae	-1.74914	-2.00277	-1.25146	0.551068	4.29496	0.114904	0.427828	0.513101	0.670423	0.497662	0.652015
k__Bacteria;p__Proteobacteria;c__Alphaproteobacteria;o__Rhizobiales;f__Phyllobacteriaceae	-1.83829	-2.08542	-1.19041	0.913349	4.79715	0.184757	0.403121	0.374331	0.542273	0.381289	0.550457
k__Bacteria;p__Proteobacteria;c__Alphaproteobacteria;o__Rhizobiales;f__Rhizobiaceae	-1.56662	-1.96222	-0.594687	1.65217	5.08489	0.27163	0.355007	0.266837	0.427639	0.245466	0.407996
k__Bacteria;p__Proteobacteria;c__Alphaproteobacteria;o__Rhizobiales;f__Rhodobiaceae	-1.82036	-1.97085	-1.46519	0.452419	4.31883	0.100068	0.450521	0.500628	0.660188	0.516862	0.674993
k__Bacteria;p__Proteobacteria;c__Alphaproteobacteria;o__Rhizobiales;f__Xanthobacteraceae	-1.90185	-1.98162	-1.72127	0.401223	4.23889	0.0915604	0.452536	0.509101	0.667706	0.522469	0.678543
k__Bacteria;p__Proteobacteria;c__Alphaproteobacteria;o__Rhodobacterales;f__Rhodobacteraceae	-1.38424	-1.82456	-0.000576443	2.23745	5.8481	0.37975	0.333333	0.161455	0.30943	0.171356	0.319044
k__Bacteria;p__Proteobacteria;c__Alphaproteobacteria;o__Rhodospirillales;f__	-1.84723	-2.02655	-1.47661	0.414355	4.27206	0.079372	0.463542	0.428397	0.594795	0.463527	0.620368
k__Bacteria;p__Proteobacteria;c__Alphaproteobacteria;o__Rhodospirillales;f__Acetobacteraceae	-1.59757	-1.90676	-1.09532	0.803374	5.05724	0.120247	0.425228	0.451888	0.619834	0.460362	0.626025
k__Bacteria;p__Proteobacteria;c__Alphaproteobacteria;o__Rhodospirillales;f__Rhodospirillaceae	-1.80824	-2.01389	-1.44581	0.722866	4.16049	0.135761	0.427083	0.459414	0.608418	0.462698	0.619783
k__Bacteria;p__Proteobacteria;c__Alphaproteobacteria;o__Rickettsiales;f__	-2.04729	-2.35509	-1.24838	1.31618	5.26934	0.214664	0.369311	0.326758	0.486289	0.340277	0.486558
k__Bacteria;p__Proteobacteria;c__Alphaproteobacteria;o__Rickettsiales;f__mitochondria	-1.67194	-2.00302	-0.960525	1.34369	5.26396	0.212997	0.390117	0.391406	0.560931	0.371835	0.539539
k__Bacteria;p__Proteobacteria;c__Alphaproteobacteria;o__Sphingomonadales;f__Erythrobacteraceae	-1.69187	-1.79004	-1.51306	0.20779	4.56484	0.0432877	0.479167	0.523162	0.688743	0.514261	0.681681
k__Bacteria;p__Proteobacteria;c__Alphaproteobacteria;o__Sphingomonadales;f__Sphingomonadaceae	-0.467823	-1.33194	3.90672	4.8669	5.46532	0.819682	0.197917	0.0204626	0.0597781	0.00858035	0.0336555
k__Bacteria;p__Proteobacteria;c__Betaproteobacteria;o__Burkholderiales;f__Alcaligenaceae	-0.715172	-0.63081	-0.852747	-0.468061	6.05108	-0.0674371	0.456437	0.673254	0.814364	0.628244	0.773066
k__Bacteria;p__Proteobacteria;c__Betaproteobacteria;o__Burkholderiales;f__Burkholderiaceae	0.105472	-0.0306743	0.286806	0.138236	7.53878	0.0118037	0.492188	0.695254	0.835712	0.721224	0.842203
k__Bacteria;p__Proteobacteria;c__Betaproteobacteria;o__Burkholderiales;f__Comamonadaceae	-0.626013	-1.37175	2.78754	3.60051	6.28446	0.511398	0.279948	0.0908093	0.212198	0.0641054	0.170671
k__Bacteria;p__Proteobacteria;c__Betaproteobacteria;o__Burkholderiales;f__Oxalobacteraceae	2.52549	0.241667	7.88802	7.18517	5.79913	1.10491	0.0950522	0.000357639	0.00316697	2.16492e-05	0.00065158
k__Bacteria;p__Proteobacteria;c__Betaproteobacteria;o__Neisseriales;f__Neisseriaceae	8.81509	10.5593	8.20153	-2.14496	7.65556	-0.239767	0.359375	0.137844	0.329475	0.162278	0.372571
k__Bacteria;p__Proteobacteria;c__Betaproteobacteria;o__Rhodocyclales;f__Rhodocyclaceae	-0.960808	-1.13752	-0.572147	0.724899	8.5299	0.0746481	0.452536	0.615113	0.781738	0.54958	0.716285
k__Bacteria;p__Proteobacteria;c__Deltaproteobacteria;o__Bdellovibrionales;f__Bacteriovoracaceae	-1.82469	-1.97538	-1.4398	0.405163	4.20574	0.0860507	0.459038	0.470296	0.629787	0.474682	0.634389
k__Bacteria;p__Proteobacteria;c__Deltaproteobacteria;o__Desulfobacterales;f__Desulfobulbaceae	-1.81762	-1.90865	-1.56901	0.394333	4.84155	0.0632223	0.467448	0.482573	0.646044	0.513558	0.671532
k__Bacteria;p__Proteobacteria;c__Deltaproteobacteria;o__Desulfovibrionales;f__Desulfovibrionaceae	-1.98568	-2.23111	-1.54988	0.58684	4.63869	0.103123	0.442133	0.502317	0.659256	0.475138	0.643407
k__Bacteria;p__Proteobacteria;c__Deltaproteobacteria;o__Myxococcales;f__	-1.82477	-1.96128	-1.60004	0.33002	4.1506	0.0728669	0.467448	0.476871	0.632945	0.498996	0.656404
k__Bacteria;p__Proteobacteria;c__Epsilonproteobacteria;o__Campylobacterales;f__Campylobacteraceae	8.45854	9.10263	4.76077	-3.98413	6.50037	-0.701595	0.220052	0.0126811	0.0572137	0.00619848	0.0301904
k__Bacteria;p__Proteobacteria;c__Gammaproteobacteria;o__Aeromonadales;f__Aeromonadaceae	-1.62596	-1.96386	-0.93094	1.09907	4.95378	0.209577	0.39922	0.370567	0.519486	0.372455	0.52678
k__Bacteria;p__Proteobacteria;c__Gammaproteobacteria;o__Alteromonadales;f__Alteromonadaceae	-1.74814	-1.91333	-1.38781	0.554694	4.17215	0.120075	0.447917	0.430742	0.59898	0.437505	0.6104
k__Bacteria;p__Proteobacteria;c__Gammaproteobacteria;o__Alteromonadales;f__Idiomarinaceae	-1.9643	-2.22865	-1.34687	0.948567	4.71717	0.191266	0.404948	0.412549	0.568863	0.404195	0.567647
k__Bacteria;p__Proteobacteria;c__Gammaproteobacteria;o__Alteromonadales;f__Shewanellaceae	-1.89972	-2.19738	-1.23401	1.05725	4.8975	0.188519	0.40052	0.3561	0.506357	0.381517	0.527271
k__Bacteria;p__Proteobacteria;c__Gammaproteobacteria;o__Alteromonadales;f__[Chromatiaceae]	-1.63647	-2.0551	-0.520916	2.00445	5.66556	0.306499	0.354167	0.244995	0.418077	0.250957	0.409182
k__Bacteria;p__Proteobacteria;c__Gammaproteobacteria;o__Cardiobacteriales;f__Cardiobacteriaceae	-0.854457	-0.668409	-1.22624	-0.748447	5.60028	-0.12891	0.43303	0.552031	0.720432	0.573455	0.726027
k__Bacteria;p__Proteobacteria;c__Gammaproteobacteria;o__Enterobacteriales;f__Enterobacteriaceae	1.23986	-0.691296	7.85016	8.35319	7.06397	1.15838	0.13394	0.000286997	0.0030006	0.000174139	0.0018797
k__Bacteria;p__Proteobacteria;c__Gammaproteobacteria;o__Oceanospirillales;f__Halomonadaceae	-0.947075	-1.0275	-0.756631	0.542966	5.82614	0.0721665	0.459635	0.495262	0.667911	0.572326	0.727524
k__Bacteria;p__Proteobacteria;c__Gammaproteobacteria;o__Oceanospirillales;f__Oceanospirillaceae	-1.86825	-2.14174	-1.22059	0.990344	4.68974	0.172975	0.409623	0.479213	0.641251	0.412046	0.573515
k__Bacteria;p__Proteobacteria;c__Gammaproteobacteria;o__Pasteurellales;f__Pasteurellaceae	11.2001	11.5964	4.85309	-5.67964	7.04625	-0.762873	0.179454	0.00609026	0.0341063	0.00134876	0.00867232
k__Bacteria;p__Proteobacteria;c__Gammaproteobacteria;o__Pseudomonadales;f__Moraxellaceae	1.38789	-0.669829	7.13069	7.20681	5.48437	1.18429	0.128739	0.000362088	0.0025945	0.000149507	0.00170295
k__Bacteria;p__Proteobacteria;c__Gammaproteobacteria;o__Pseudomonadales;f__Pseudomonadaceae	2.81551	0.839791	6.97091	4.76625	7.23188	0.600404	0.262679	0.0320864	0.102684	0.0163763	0.0664298
k__Bacteria;p__Proteobacteria;c__Gammaproteobacteria;o__Thiotrichales;f__Piscirickettsiaceae	-1.92759	-2.18097	-1.27068	0.993735	4.35894	0.194456	0.410923	0.389586	0.54714	0.392993	0.552804
k__Bacteria;p__Proteobacteria;c__Gammaproteobacteria;o__Vibrionales;f__Vibrionaceae	-1.85171	-2.05213	-1.41987	0.523904	4.54353	0.115899	0.453836	0.49871	0.665332	0.504215	0.663356
k__Bacteria;p__Proteobacteria;c__Gammaproteobacteria;o__Xanthomonadales;f__Xanthomonadaceae	-0.48963	-0.725665	0.0297221	1.13772	6.97873	0.164786	0.422627	0.470829	0.650371	0.50579	0.674444
k__Bacteria;p__SR1;c__;o__;f__	0.106617	0.945444	-0.713964	-1.91691	6.71217	-0.27483	0.361979	0.23753	0.423359	0.281516	0.470396
k__Bacteria;p__Spirochaetes;c__Spirochaetes;o__;f__	-1.89594	-2.09434	-1.52514	0.33091	4.49491	0.0703254	0.454427	0.441031	0.60032	0.460102	0.618038
k__Bacteria;p__Spirochaetes;c__Spirochaetes;o__Spirochaetales;f__Spirochaetaceae	2.12666	4.23909	-0.785621	-4.76196	5.75055	-0.742818	0.206762	0.0114284	0.0471143	0.00579896	0.0273088
k__Bacteria;p__Synergistetes;c__Synergistia;o__Synergistales;f__	-1.82047	-2.09826	-1.19222	0.751119	4.56804	0.134677	0.421326	0.467769	0.622243	0.444293	0.608988
k__Bacteria;p__Synergistetes;c__Synergistia;o__Synergistales;f__Dethiosulfovibrionaceae	-1.62425	-1.67518	-1.47705	-0.0524468	4.8663	-0.0141638	0.495449	0.574231	0.729433	0.594035	0.741012
k__Bacteria;p__TM7;c__TM7-3;o__;f__	7.68343	8.28477	-0.177035	-8.15142	5.90944	-1.14572	0.13264	0.000520487	0.00546104	0.000264678	0.00259397
k__Bacteria;p__TM7;c__TM7-3;o__CW040;f__	0.207197	1.28063	-0.728148	-2.67474	6.52919	-0.368598	0.342448	0.138463	0.295092	0.199244	0.379622
k__Bacteria;p__TM7;c__TM7-3;o__CW040;f__F16	4.00697	5.3687	-0.937955	-5.54196	5.90273	-0.818253	0.207031	0.00753673	0.036974	0.00542458	0.0257492
k__Bacteria;p__TM7;c__TM7-3;o__EW055;f__	-1.87628	-1.96037	-1.63816	0.28073	4.38669	0.0546329	0.472042	0.462049	0.630396	0.460174	0.628266
k__Bacteria;p__TM7;c__TM7-3;o__I025;f__Rs-045	-1.68562	-1.70116	-1.64488	0.0420939	4.70532	0.00903183	0.496749	0.494348	0.66016	0.517788	0.679993
k__Bacteria;p__Tenericutes;c__Mollicutes;o__Acholeplasmatales;f__Acholeplasmataceae	-1.80928	-1.89696	-1.60987	0.230947	4.94325	0.0383833	0.482445	0.537551	0.700063	0.54014	0.696547
k__Bacteria;p__Tenericutes;c__Mollicutes;o__Mycoplasmatales;f__Mycoplasmataceae	0.314324	1.37848	-0.55094	-2.24127	5.97184	-0.332015	0.369792	0.184459	0.348468	0.183321	0.361481
k__Bacteria;p__Tenericutes;c__Mollicutes;o__RF39;f__	-1.20242	-1.18866	-1.25432	-0.39413	5.92153	-0.0678199	0.466146	0.553012	0.718824	0.581643	0.738002
k__Bacteria;p__[Thermi];c__Deinococci;o__Deinococcales;f__Deinococcaceae	-1.7499	-2.12823	-1.09495	0.849484	4.25431	0.164992	0.417425	0.427397	0.574456	0.416096	0.57332
k__Bacteria;p__[Thermi];c__Deinococci;o__Thermales;f__Thermaceae	-1.87263	-2.01607	-1.58211	0.467956	4.39168	0.0791376	0.455137	0.483384	0.646315	0.48856	0.644469

## Sheet: severe versus aymptomatic
featureid	rab.all	rab.win.2.asymptomatic	rab.win.4.severe	diff.btw	diff.win	effect	overlap	we.ep	we.eBH	wi.ep	wi.eBH
#q2:types	numeric	numeric	numeric	numeric	numeric	numeric	numeric	numeric	numeric	numeric	numeric
k__Bacteria;p__Actinobacteria;c__Acidimicrobiia;o__Acidimicrobiales;f__	-1.72448	-1.64977	-1.78629	-0.160919	4.34926	-0.0382247	0.479844	0.526749	0.749675	0.55059	0.779069
k__Bacteria;p__Actinobacteria;c__Actinobacteria;o__Actinomycetales;f__	0.449111	8.39676	-0.534202	-5.90276	8.88533	-0.672181	0.278646	0.0594784	0.232666	0.061908	0.240333
k__Bacteria;p__Actinobacteria;c__Actinobacteria;o__Actinomycetales;f__Actinomycetaceae	0.581309	4.6871	-0.714981	-4.60154	6.74654	-0.589645	0.253576	0.0872017	0.282451	0.0565437	0.226796
k__Bacteria;p__Actinobacteria;c__Actinobacteria;o__Actinomycetales;f__Brevibacteriaceae	-1.57824	-1.26135	-1.83718	-0.698087	4.77475	-0.126573	0.429688	0.478338	0.688124	0.504494	0.719157
k__Bacteria;p__Actinobacteria;c__Actinobacteria;o__Actinomycetales;f__Corynebacteriaceae	10.9634	12.5551	9.27488	-2.31549	6.01498	-0.332364	0.321615	0.436351	0.730972	0.135812	0.412723
k__Bacteria;p__Actinobacteria;c__Actinobacteria;o__Actinomycetales;f__Dermabacteraceae	-1.74884	-1.54993	-1.85297	-0.295574	5.16756	-0.0563196	0.470052	0.476335	0.700762	0.538648	0.752229
k__Bacteria;p__Actinobacteria;c__Actinobacteria;o__Actinomycetales;f__Dietziaceae	-1.667	-2.04017	-1.42154	0.637523	4.20622	0.148922	0.430429	0.491471	0.708459	0.518702	0.732873
k__Bacteria;p__Actinobacteria;c__Actinobacteria;o__Actinomycetales;f__Geodermatophilaceae	-1.74041	-1.99154	-1.5148	0.517196	4.47829	0.110797	0.447334	0.454631	0.677888	0.484938	0.700187
k__Bacteria;p__Actinobacteria;c__Actinobacteria;o__Actinomycetales;f__Gordoniaceae	-1.753	-1.71377	-1.77007	-0.257716	4.54085	-0.0496229	0.472042	0.505211	0.722673	0.557887	0.765699
k__Bacteria;p__Actinobacteria;c__Actinobacteria;o__Actinomycetales;f__Intrasporangiaceae	-1.29458	-1.29458	-1.29666	-0.293375	4.73441	-0.0611113	0.46875	0.547325	0.763805	0.598863	0.804357
k__Bacteria;p__Actinobacteria;c__Actinobacteria;o__Actinomycetales;f__Kineosporiaceae	-1.61342	-1.96231	-1.36517	0.794798	4.3178	0.153357	0.417969	0.486619	0.707334	0.471605	0.696471
k__Bacteria;p__Actinobacteria;c__Actinobacteria;o__Actinomycetales;f__Microbacteriaceae	2.69598	5.43591	0.450578	-3.7342	5.01367	-0.708345	0.171652	0.0206866	0.120288	0.00364212	0.0492064
k__Bacteria;p__Actinobacteria;c__Actinobacteria;o__Actinomycetales;f__Micrococcaceae	0.987246	7.21645	-0.265714	-5.79198	7.33648	-0.712737	0.246094	0.0345078	0.167015	0.0343956	0.173762
k__Bacteria;p__Actinobacteria;c__Actinobacteria;o__Actinomycetales;f__Nocardiaceae	-1.69568	-2.10213	-1.3454	0.755796	4.2519	0.140491	0.418726	0.467159	0.684408	0.47542	0.68684
k__Bacteria;p__Actinobacteria;c__Actinobacteria;o__Actinomycetales;f__Nocardioidaceae	-1.30382	-1.54163	-1.11812	0.434965	4.45301	0.0792636	0.451823	0.500951	0.719524	0.510503	0.747327
k__Bacteria;p__Actinobacteria;c__Actinobacteria;o__Actinomycetales;f__Propionibacteriaceae	6.77381	10.3786	2.59762	-6.05159	7.02717	-0.78658	0.16775	0.0156926	0.109589	0.00262245	0.0432569
k__Bacteria;p__Actinobacteria;c__Actinobacteria;o__Actinomycetales;f__Pseudonocardiaceae	-1.65643	-2.10481	-1.33557	0.682765	4.50828	0.140355	0.434896	0.461744	0.677182	0.449043	0.673584
k__Bacteria;p__Actinobacteria;c__Actinobacteria;o__Actinomycetales;f__Sporichthyaceae	-1.6229	-1.99454	-1.364	0.531386	4.60282	0.0934651	0.438802	0.517536	0.734876	0.513207	0.741528
k__Bacteria;p__Actinobacteria;c__Actinobacteria;o__Bifidobacteriales;f__Bifidobacteriaceae	-1.24866	-1.67478	-0.751727	1.11227	6.48978	0.151005	0.414063	0.329925	0.587221	0.461392	0.69467
k__Bacteria;p__Actinobacteria;c__Coriobacteriia;o__Coriobacteriales;f__Coriobacteriaceae	-0.940006	-1.30959	-0.605563	0.681254	6.34441	0.0874145	0.452536	0.565065	0.782668	0.510779	0.745082
k__Bacteria;p__Actinobacteria;c__Thermoleophilia;o__Solirubrobacterales;f__Patulibacteraceae	-1.69342	-1.92048	-1.45856	0.444948	4.27925	0.105668	0.443433	0.50476	0.709272	0.483541	0.703784
k__Bacteria;p__Bacteroidetes;c__Bacteroidia;o__Bacteroidales;f__	-1.03807	-1.10187	-0.99216	-0.108182	4.67696	-0.0247031	0.490247	0.548927	0.762955	0.602631	0.8068
k__Bacteria;p__Bacteroidetes;c__Bacteroidia;o__Bacteroidales;f__Bacteroidaceae	-1.57756	-1.55602	-1.59386	-0.0756685	4.78315	-0.0113492	0.496749	0.489032	0.713069	0.515426	0.733986
k__Bacteria;p__Bacteroidetes;c__Bacteroidia;o__Bacteroidales;f__Porphyromonadaceae	-0.0399397	1.11186	-0.739155	-2.20107	6.63046	-0.326608	0.329427	0.204148	0.452689	0.247804	0.505903
k__Bacteria;p__Bacteroidetes;c__Bacteroidia;o__Bacteroidales;f__Prevotellaceae	2.57659	5.19119	1.34573	-3.39564	7.81987	-0.39017	0.338542	0.241708	0.520081	0.182987	0.460306
k__Bacteria;p__Bacteroidetes;c__Bacteroidia;o__Bacteroidales;f__[Paraprevotellaceae]	-0.698447	-0.721325	-0.68667	-0.176123	6.00491	-0.0201619	0.487646	0.610564	0.81358	0.616144	0.820032
k__Bacteria;p__Bacteroidetes;c__Cytophagia;o__Cytophagales;f__Cytophagaceae	-1.37743	-1.44385	-1.32407	0.175057	4.48341	0.0303485	0.488281	0.502738	0.723664	0.552936	0.770651
k__Bacteria;p__Bacteroidetes;c__Flavobacteriia;o__Flavobacteriales;f__Flavobacteriaceae	0.24861	2.44177	-0.92295	-3.97894	5.28568	-0.661901	0.219766	0.040101	0.170962	0.020025	0.118351
k__Bacteria;p__Bacteroidetes;c__Flavobacteriia;o__Flavobacteriales;f__[Weeksellaceae]	9.995	2.3384	12.1848	9.0551	6.95929	1.23281	0.135417	0.000364481	0.0147577	0.000628885	0.0317085
k__Bacteria;p__Bacteroidetes;c__Sphingobacteriia;o__Sphingobacteriales;f__Sphingobacteriaceae	-0.329031	-0.559204	-0.0819134	0.856967	4.87176	0.162452	0.420573	0.548406	0.757077	0.525924	0.76199
k__Bacteria;p__Bacteroidetes;c__[Saprospirae];o__[Saprospirales];f__Chitinophagaceae	-1.71536	-1.96089	-1.48702	0.532632	4.05649	0.10008	0.440832	0.513578	0.733099	0.532375	0.746816
k__Bacteria;p__Chlorobi;c__Ignavibacteria;o__Ignavibacteriales;f__	0.77429	-1.77079	4.26578	5.37765	5.41041	0.882538	0.184655	0.0131144	0.0825019	0.00786171	0.0692642
k__Bacteria;p__Cyanobacteria;c__Chloroplast;o__;f__	-1.53479	-1.90673	-1.28407	0.811801	4.48689	0.165117	0.415365	0.430965	0.657811	0.427553	0.649496
k__Bacteria;p__Cyanobacteria;c__Chloroplast;o__Stramenopiles;f__	-1.55288	-1.88537	-1.24069	0.80039	4.40167	0.157228	0.413524	0.460802	0.689392	0.454944	0.679374
k__Bacteria;p__Cyanobacteria;c__Chloroplast;o__Streptophyta;f__	1.07473	5.69951	-0.669679	-5.2688	7.0703	-0.666615	0.263021	0.0496598	0.202855	0.0469372	0.211438
k__Bacteria;p__Cyanobacteria;c__Synechococcophycideae;o__Pseudanabaenales;f__Pseudanabaenaceae	-1.69064	-1.92136	-1.44844	0.641304	4.73622	0.129867	0.434896	0.504065	0.721339	0.515615	0.732231
k__Bacteria;p__Firmicutes;c__Bacilli;o__Bacillales;f__Bacillaceae	8.50911	0.125788	10.9509	9.63091	7.92809	1.05795	0.158854	0.00118887	0.0234717	0.0017889	0.0373398
k__Bacteria;p__Firmicutes;c__Bacilli;o__Bacillales;f__Listeriaceae	-1.29478	-1.07087	-1.45816	-0.663653	5.91309	-0.105104	0.449935	0.602573	0.800008	0.544973	0.773748
k__Bacteria;p__Firmicutes;c__Bacilli;o__Bacillales;f__Planococcaceae	0.602477	5.96022	-0.469692	-4.80178	7.16646	-0.598339	0.272135	0.0615466	0.239701	0.0515362	0.219542
k__Bacteria;p__Firmicutes;c__Bacilli;o__Bacillales;f__Staphylococcaceae	9.43565	10.8405	8.66549	-2.73163	5.17821	-0.460594	0.280884	0.0345258	0.196527	0.0508502	0.242119
k__Bacteria;p__Firmicutes;c__Bacilli;o__Gemellales;f__Gemellaceae	0.249258	1.59513	-0.649175	-2.63069	6.27764	-0.403791	0.313802	0.177737	0.417831	0.169844	0.417868
k__Bacteria;p__Firmicutes;c__Bacilli;o__Lactobacillales;f__	-1.39918	-1.14619	-1.58065	-0.399917	5.28468	-0.0625355	0.467448	0.599632	0.802798	0.569256	0.792769
k__Bacteria;p__Firmicutes;c__Bacilli;o__Lactobacillales;f__Aerococcaceae	4.03233	4.60288	3.58523	-0.815986	9.47971	-0.0880375	0.463542	0.717863	0.883843	0.784056	0.932932
k__Bacteria;p__Firmicutes;c__Bacilli;o__Lactobacillales;f__Carnobacteriaceae	0.142	1.53786	-0.607726	-3.18919	6.35324	-0.442983	0.322497	0.151006	0.372769	0.174607	0.412351
k__Bacteria;p__Firmicutes;c__Bacilli;o__Lactobacillales;f__Enterococcaceae	9.10461	-1.40387	11.1141	11.843	8.35149	1.04393	0.167969	0.000906357	0.0189835	0.00267281	0.0433242
k__Bacteria;p__Firmicutes;c__Bacilli;o__Lactobacillales;f__Lactobacillaceae	5.1424	7.58098	2.85806	-4.02846	7.09931	-0.53022	0.278646	0.0916894	0.307473	0.0506805	0.236435
k__Bacteria;p__Firmicutes;c__Bacilli;o__Lactobacillales;f__Leuconostocaceae	-1.43398	-1.32675	-1.48989	-0.335464	5.72971	-0.0588703	0.470741	0.548285	0.766684	0.575011	0.786091
k__Bacteria;p__Firmicutes;c__Bacilli;o__Lactobacillales;f__Streptococcaceae	9.38746	11.0307	8.08577	-2.73398	4.96319	-0.43134	0.308192	0.0333819	0.194834	0.0999448	0.354218
k__Bacteria;p__Firmicutes;c__Clostridia;o__Clostridiales;f__	-0.785677	-0.699756	-0.81188	-0.233198	6.67256	-0.0324392	0.481144	0.680837	0.852223	0.638649	0.838931
k__Bacteria;p__Firmicutes;c__Clostridia;o__Clostridiales;f__Clostridiaceae	8.35586	-1.66026	9.72202	11.0382	7.68601	1.11536	0.152344	0.000454141	0.0158611	0.00165566	0.0367658
k__Bacteria;p__Firmicutes;c__Clostridia;o__Clostridiales;f__Lachnospiraceae	-0.0253944	0.585254	-0.297929	-1.03614	6.82602	-0.12613	0.452536	0.622887	0.815864	0.618189	0.823027
k__Bacteria;p__Firmicutes;c__Clostridia;o__Clostridiales;f__Peptococcaceae	-1.71581	-1.59575	-1.77355	-0.133219	4.99919	-0.0239024	0.486979	0.49864	0.723648	0.52523	0.748174
k__Bacteria;p__Firmicutes;c__Clostridia;o__Clostridiales;f__Peptostreptococcaceae	-0.913897	-0.832031	-0.99127	-0.137241	5.18738	-0.0244585	0.484375	0.596696	0.79445	0.617239	0.822081
k__Bacteria;p__Firmicutes;c__Clostridia;o__Clostridiales;f__Ruminococcaceae	-1.43979	-1.80134	-1.11145	0.977111	4.92564	0.193271	0.39922	0.395206	0.628018	0.43623	0.668632
k__Bacteria;p__Firmicutes;c__Clostridia;o__Clostridiales;f__Veillonellaceae	6.64463	6.89958	6.33705	-0.290083	6.15444	-0.0486492	0.477865	0.827662	0.9302	0.909348	0.975347
k__Bacteria;p__Firmicutes;c__Clostridia;o__Clostridiales;f__[Mogibacteriaceae]	-1.15567	-1.15859	-1.15308	-0.00386573	5.36337	-0.00152488	0.49935	0.578504	0.788053	0.567105	0.788344
k__Bacteria;p__Firmicutes;c__Clostridia;o__Clostridiales;f__[Tissierellaceae]	6.4831	7.53352	4.59008	-2.91048	6.01805	-0.415468	0.315104	0.128734	0.388929	0.129302	0.399962
k__Bacteria;p__Firmicutes;c__Erysipelotrichi;o__Erysipelotrichales;f__Erysipelotrichaceae	-1.10641	-1.09183	-1.11244	-0.00114678	5.60517	-0.000131634	0.5	0.646816	0.834221	0.6306	0.843353
k__Bacteria;p__Fusobacteria;c__Fusobacteriia;o__Fusobacteriales;f__Fusobacteriaceae	1.07468	2.1771	0.629581	-2.00563	7.17593	-0.239443	0.373212	0.325245	0.597826	0.346525	0.620748
k__Bacteria;p__Fusobacteria;c__Fusobacteriia;o__Fusobacteriales;f__Leptotrichiaceae	-0.042106	0.950587	-0.662896	-2.23804	6.82056	-0.299556	0.359375	0.237842	0.501459	0.266283	0.526125
k__Bacteria;p__Proteobacteria;c__Alphaproteobacteria;o__BD7-3;f__	-1.65675	-1.94215	-1.44784	0.349811	4.2512	0.0674144	0.464239	0.452049	0.683817	0.476665	0.698647
k__Bacteria;p__Proteobacteria;c__Alphaproteobacteria;o__Caulobacterales;f__Caulobacteraceae	-1.1087	-1.05238	-1.15616	-0.367702	4.85648	-0.0725284	0.46224	0.556579	0.758908	0.546166	0.774936
k__Bacteria;p__Proteobacteria;c__Alphaproteobacteria;o__Rhizobiales;f__	-0.554508	-1.61752	1.12534	3.03312	5.7799	0.500267	0.321615	0.133847	0.356442	0.138535	0.362637
k__Bacteria;p__Proteobacteria;c__Alphaproteobacteria;o__Rhizobiales;f__Aurantimonadaceae	-1.64832	-1.92233	-1.47903	0.4741	4.28441	0.0861278	0.440104	0.499566	0.714292	0.532426	0.737111
k__Bacteria;p__Proteobacteria;c__Alphaproteobacteria;o__Rhizobiales;f__Beijerinckiaceae	-1.66462	-1.95399	-1.46411	0.499081	4.34199	0.105451	0.451823	0.512604	0.727144	0.514313	0.732241
k__Bacteria;p__Proteobacteria;c__Alphaproteobacteria;o__Rhizobiales;f__Bradyrhizobiaceae	-1.8321	-1.88609	-1.78821	-0.139101	4.71836	-0.0239728	0.490885	0.534118	0.745807	0.571632	0.781578
k__Bacteria;p__Proteobacteria;c__Alphaproteobacteria;o__Rhizobiales;f__Brucellaceae	-1.37676	-1.99121	-0.903518	0.971044	4.39697	0.186725	0.394531	0.416668	0.644624	0.416798	0.646387
k__Bacteria;p__Proteobacteria;c__Alphaproteobacteria;o__Rhizobiales;f__Hyphomicrobiaceae	-1.45944	-2.10339	-0.921523	1.37116	5.78718	0.214213	0.384115	0.311295	0.543107	0.362998	0.600968
k__Bacteria;p__Proteobacteria;c__Alphaproteobacteria;o__Rhizobiales;f__Methylobacteriaceae	0.27871	0.502658	0.129509	-0.553932	5.47674	-0.0940517	0.458333	0.639618	0.81959	0.677162	0.86167
k__Bacteria;p__Proteobacteria;c__Alphaproteobacteria;o__Rhizobiales;f__Methylocystaceae	-1.58343	-1.53151	-1.61732	-0.0537482	4.24544	-0.0116975	0.494148	0.473186	0.691713	0.514252	0.733098
k__Bacteria;p__Proteobacteria;c__Alphaproteobacteria;o__Rhizobiales;f__Phyllobacteriaceae	-0.793491	-1.53682	0.317055	2.50842	6.92488	0.361099	0.356307	0.175422	0.419118	0.236373	0.476898
k__Bacteria;p__Proteobacteria;c__Alphaproteobacteria;o__Rhizobiales;f__Rhizobiaceae	0.875172	-0.965116	3.25721	3.41752	5.71128	0.556706	0.27474	0.089568	0.280895	0.048151	0.208511
k__Bacteria;p__Proteobacteria;c__Alphaproteobacteria;o__Rhodobacterales;f__Rhodobacteraceae	-0.933925	-0.366717	-1.21757	-1.44974	5.9905	-0.230343	0.401821	0.374754	0.614834	0.449904	0.678634
k__Bacteria;p__Proteobacteria;c__Alphaproteobacteria;o__Rhodospirillales;f__Acetobacteraceae	-1.36417	-1.57588	-1.20351	0.504699	5.0818	0.0692014	0.463542	0.55028	0.762686	0.54857	0.762546
k__Bacteria;p__Proteobacteria;c__Alphaproteobacteria;o__Rickettsiales;f__	-1.75153	-1.86525	-1.70346	-0.132792	5.20885	-0.0246458	0.482445	0.556007	0.76252	0.542602	0.760301
k__Bacteria;p__Proteobacteria;c__Alphaproteobacteria;o__Rickettsiales;f__mitochondria	-1.61828	-1.37598	-1.81159	-0.715475	4.94321	-0.124531	0.444733	0.529631	0.71665	0.517451	0.726124
k__Bacteria;p__Proteobacteria;c__Alphaproteobacteria;o__Sphingomonadales;f__Erythrobacteraceae	-1.65385	-1.94633	-1.43945	0.715736	4.51631	0.135392	0.429129	0.446296	0.671706	0.462612	0.685344
k__Bacteria;p__Proteobacteria;c__Alphaproteobacteria;o__Sphingomonadales;f__Sphingomonadaceae	4.65563	3.66914	5.54038	1.61256	6.78051	0.22516	0.356307	0.500453	0.752371	0.233772	0.537968
k__Bacteria;p__Proteobacteria;c__Betaproteobacteria;o__;f__	-1.61674	-1.81744	-1.42783	0.584362	4.84323	0.0970077	0.434896	0.481839	0.705243	0.498753	0.727884
k__Bacteria;p__Proteobacteria;c__Betaproteobacteria;o__Burkholderiales;f__Alcaligenaceae	-0.00822856	-1.40658	2.30387	3.21875	6.61369	0.423245	0.319896	0.284816	0.553662	0.161061	0.393933
k__Bacteria;p__Proteobacteria;c__Betaproteobacteria;o__Burkholderiales;f__Burkholderiaceae	-0.949646	-0.0851343	-1.44716	-1.66774	5.88992	-0.286447	0.377113	0.264247	0.505386	0.335727	0.56712
k__Bacteria;p__Proteobacteria;c__Betaproteobacteria;o__Burkholderiales;f__Comamonadaceae	2.62107	2.31644	3.02219	0.527433	6.75176	0.0606385	0.46224	0.684445	0.860375	0.714421	0.890251
k__Bacteria;p__Proteobacteria;c__Betaproteobacteria;o__Burkholderiales;f__Oxalobacteraceae	6.53018	7.44319	5.87356	-1.55124	5.52964	-0.25721	0.354167	0.276069	0.581487	0.220654	0.530862
k__Bacteria;p__Proteobacteria;c__Betaproteobacteria;o__Neisseriales;f__Neisseriaceae	7.88296	7.79158	8.11371	0.313801	5.45548	0.0420536	0.472656	0.349635	0.664968	0.807998	0.943273
k__Bacteria;p__Proteobacteria;c__Betaproteobacteria;o__Rhodocyclales;f__Rhodocyclaceae	8.89062	-0.94389	10.61	10.8647	7.82328	1.01838	0.20026	0.00171582	0.0302715	0.00728967	0.0735735
k__Bacteria;p__Proteobacteria;c__Betaproteobacteria;o__SC-I-84;f__	-0.592519	-2.00152	5.23908	6.79288	7.33534	0.796043	0.252276	0.0156425	0.0947185	0.0514509	0.195666
k__Bacteria;p__Proteobacteria;c__Deltaproteobacteria;o__Myxococcales;f__Polyangiaceae	-1.65848	-1.94656	-1.33873	0.698973	4.52991	0.137007	0.422627	0.498858	0.717828	0.519293	0.740183
k__Bacteria;p__Proteobacteria;c__Epsilonproteobacteria;o__Campylobacterales;f__Campylobacteraceae	0.699826	3.86249	0.135869	-3.13016	7.72576	-0.390297	0.345904	0.237803	0.501115	0.227725	0.498093
k__Bacteria;p__Proteobacteria;c__Epsilonproteobacteria;o__Campylobacterales;f__Helicobacteraceae	-1.63947	-1.86798	-1.4409	0.375249	4.4985	0.0641068	0.462939	0.477276	0.716601	0.500502	0.724182
k__Bacteria;p__Proteobacteria;c__Gammaproteobacteria;o__;f__	-1.78141	-2.06769	-1.48618	0.578053	5.01812	0.11053	0.439532	0.446229	0.67603	0.465466	0.697892
k__Bacteria;p__Proteobacteria;c__Gammaproteobacteria;o__Aeromonadales;f__Aeromonadaceae	-1.66051	-1.30885	-1.86057	-0.937943	5.04664	-0.179653	0.425781	0.460569	0.680468	0.500668	0.716768
k__Bacteria;p__Proteobacteria;c__Gammaproteobacteria;o__Alteromonadales;f__Alteromonadaceae	-1.7093	-2.06177	-1.37539	0.748118	4.55451	0.147323	0.418726	0.433283	0.661936	0.443855	0.667276
k__Bacteria;p__Proteobacteria;c__Gammaproteobacteria;o__Alteromonadales;f__Idiomarinaceae	-1.69575	-1.76458	-1.65931	-0.17536	4.75595	-0.0396194	0.483745	0.485745	0.713827	0.526028	0.74661
k__Bacteria;p__Proteobacteria;c__Gammaproteobacteria;o__Alteromonadales;f__Shewanellaceae	-1.79889	-1.81798	-1.78153	-0.130151	4.96633	-0.0234757	0.489583	0.522	0.74796	0.563581	0.776691
k__Bacteria;p__Proteobacteria;c__Gammaproteobacteria;o__Alteromonadales;f__[Chromatiaceae]	-1.06718	-1.10695	-1.03317	-0.573392	5.57176	-0.0920008	0.456437	0.566	0.770631	0.61186	0.816398
k__Bacteria;p__Proteobacteria;c__Gammaproteobacteria;o__Cardiobacteriales;f__Cardiobacteriaceae	-1.70039	-1.56496	-1.80587	-0.266704	4.89427	-0.0447698	0.477243	0.538393	0.749801	0.539323	0.762862
k__Bacteria;p__Proteobacteria;c__Gammaproteobacteria;o__Enterobacteriales;f__Enterobacteriaceae	12.6901	7.26936	13.5512	5.34901	5.6782	0.618705	0.218466	0.0507456	0.236973	0.00904404	0.0826901
k__Bacteria;p__Proteobacteria;c__Gammaproteobacteria;o__Oceanospirillales;f__Halomonadaceae	-1.41677	-1.16118	-1.54439	-0.679439	5.61778	-0.10339	0.440832	0.452967	0.679766	0.562632	0.769336
k__Bacteria;p__Proteobacteria;c__Gammaproteobacteria;o__Oceanospirillales;f__Oceanospirillaceae	-1.74936	-1.58125	-1.8613	-0.284462	4.33942	-0.0557392	0.472042	0.517921	0.729852	0.522926	0.743572
k__Bacteria;p__Proteobacteria;c__Gammaproteobacteria;o__Pasteurellales;f__Pasteurellaceae	0.165593	4.51772	-1.00789	-5.2215	7.79176	-0.643611	0.25651	0.042069	0.194891	0.0512713	0.211989
k__Bacteria;p__Proteobacteria;c__Gammaproteobacteria;o__Pseudomonadales;f__Moraxellaceae	4.45985	6.70765	1.52134	-4.61656	5.24877	-0.791257	0.162761	0.0109456	0.0873435	0.0024309	0.0425927
k__Bacteria;p__Proteobacteria;c__Gammaproteobacteria;o__Pseudomonadales;f__Pseudomonadaceae	6.01232	6.39832	5.5517	-0.0623108	7.45668	-0.00843572	0.496094	0.739112	0.892437	0.931561	0.977964
k__Bacteria;p__Proteobacteria;c__Gammaproteobacteria;o__Thiotrichales;f__Piscirickettsiaceae	-1.64246	-1.5024	-1.76502	-0.154459	4.18207	-0.021629	0.490885	0.509082	0.73073	0.561962	0.770642
k__Bacteria;p__Proteobacteria;c__Gammaproteobacteria;o__Xanthomonadales;f__Xanthomonadaceae	4.65253	-0.314912	7.45261	6.11011	7.81973	0.700416	0.255208	0.025823	0.15909	0.0223092	0.139617
k__Bacteria;p__SR1;c__;o__;f__	-1.38641	-1.21174	-1.5042	-0.447908	4.83481	-0.0701577	0.459635	0.526896	0.738518	0.554151	0.774485
k__Bacteria;p__Spirochaetes;c__Spirochaetes;o__Spirochaetales;f__Spirochaetaceae	-1.32323	-1.00945	-1.51436	-0.515606	4.77473	-0.0854355	0.452536	0.490131	0.719324	0.541847	0.767337
k__Bacteria;p__Synergistetes;c__Synergistia;o__Synergistales;f__	-1.69202	-1.54529	-1.82603	-0.200201	4.28949	-0.039556	0.481771	0.522449	0.745099	0.577803	0.788977
k__Bacteria;p__TM7;c__TM7-3;o__;f__	-0.479246	-0.563711	-0.399447	-0.18471	5.55914	-0.0247376	0.483745	0.531704	0.755234	0.603645	0.814786
k__Bacteria;p__TM7;c__TM7-3;o__CW040;f__	-1.07219	-1.10175	-1.04635	0.00975264	5.10501	0.00418733	0.497396	0.582387	0.791169	0.594943	0.808302
k__Bacteria;p__TM7;c__TM7-3;o__CW040;f__F16	-1.51173	-1.20594	-1.72209	-0.671999	5.42232	-0.114118	0.438802	0.460541	0.681554	0.544366	0.752207
k__Bacteria;p__Tenericutes;c__Mollicutes;o__Mycoplasmatales;f__Mycoplasmataceae	-1.06741	-1.12228	-1.01862	-0.0369319	4.62293	-0.0100843	0.495449	0.52251	0.747111	0.566358	0.783662
k__Bacteria;p__Tenericutes;c__Mollicutes;o__RF39;f__	-1.65765	-1.55347	-1.78461	-0.314241	4.76508	-0.0569172	0.464239	0.522051	0.728984	0.533909	0.753429
k__Bacteria;p__[Thermi];c__Deinococci;o__Deinococcales;f__Deinococcaceae	-1.71053	-1.59787	-1.78632	-0.123899	4.31392	-0.0243175	0.490885	0.505086	0.721488	0.5387	0.754452
k__Bacteria;p__[Thermi];c__Deinococci;o__Deinococcales;f__Trueperaceae	-1.6988	-2.07316	-1.378	0.785205	4.31227	0.138748	0.428385	0.449417	0.665386	0.459831	0.669645
k__Bacteria;p__[Thermi];c__Deinococci;o__Thermales;f__Thermaceae	-1.46025	-1.85018	-1.14631	0.685941	4.27322	0.13963	0.43173	0.469285	0.695724	0.466076	0.695421

## Sheet: mild versus asymptomatic
featureid	rab.all	rab.win.2.asymptomatic	rab.win.3.mild	diff.btw	diff.win	effect	overlap	we.ep	we.eBH	wi.ep	wi.eBH
#q2:types	numeric	numeric	numeric	numeric	numeric	numeric	numeric	numeric	numeric	numeric	numeric
k__Bacteria;p__Acidobacteria;c__Acidobacteria-6;o__iii1-15;f__	-1.85394	-1.4195	-2.22143	-0.812854	4.45159	-0.166657	0.413524	0.431791	0.712394	0.458785	0.731059
k__Bacteria;p__Acidobacteria;c__Acidobacteriia;o__Acidobacteriales;f__Acidobacteriaceae	-1.98152	-1.32939	-2.41621	-0.899485	4.65428	-0.181529	0.423177	0.479531	0.763437	0.485031	0.756736
k__Bacteria;p__Acidobacteria;c__[Chloracidobacteria];o__RB41;f__	-1.8515	-1.24747	-2.26629	-0.742851	4.6484	-0.142687	0.43303	0.440663	0.742008	0.448334	0.746513
k__Bacteria;p__Actinobacteria;c__Acidimicrobiia;o__Acidimicrobiales;f__	-1.68155	-0.990701	-2.22067	-1.01138	4.38006	-0.198947	0.391927	0.377926	0.692326	0.375158	0.682577
k__Bacteria;p__Actinobacteria;c__Acidimicrobiia;o__Acidimicrobiales;f__EB1017	-1.85063	-1.34003	-2.21578	-0.775157	4.36034	-0.171963	0.418726	0.409694	0.717659	0.444986	0.739754
k__Bacteria;p__Actinobacteria;c__Actinobacteria;o__Actinomycetales;f__	8.55701	8.96188	8.53228	-0.118407	8.54656	-0.0152401	0.487646	0.1726	0.612195	0.915752	0.978785
k__Bacteria;p__Actinobacteria;c__Actinobacteria;o__Actinomycetales;f__Actinomycetaceae	3.16358	5.54494	2.47245	-1.99611	6.56264	-0.265874	0.375	0.374304	0.734764	0.3269	0.728943
k__Bacteria;p__Actinobacteria;c__Actinobacteria;o__Actinomycetales;f__Brevibacteriaceae	-0.168677	-0.774134	0.638998	1.06532	5.9245	0.159275	0.414063	0.502872	0.787984	0.496366	0.789451
k__Bacteria;p__Actinobacteria;c__Actinobacteria;o__Actinomycetales;f__Cellulomonadaceae	-1.78481	-1.41401	-2.07875	-0.520323	4.57276	-0.103081	0.461638	0.516163	0.781789	0.528848	0.791475
k__Bacteria;p__Actinobacteria;c__Actinobacteria;o__Actinomycetales;f__Corynebacteriaceae	13.2255	13.1742	13.5099	0.779008	3.26114	0.176794	0.378414	0.135451	0.583264	0.315955	0.72904
k__Bacteria;p__Actinobacteria;c__Actinobacteria;o__Actinomycetales;f__Dermabacteraceae	-1.11777	-1.04959	-1.21266	0.0238927	5.64109	0.00381127	0.498698	0.588594	0.84669	0.591686	0.841976
k__Bacteria;p__Actinobacteria;c__Actinobacteria;o__Actinomycetales;f__Dermacoccaceae	-1.78063	-1.46412	-2.09939	-0.413776	4.66129	-0.0878083	0.458333	0.510681	0.794594	0.542726	0.810745
k__Bacteria;p__Actinobacteria;c__Actinobacteria;o__Actinomycetales;f__Dietziaceae	-1.79708	-1.34034	-2.1206	-0.403519	4.38653	-0.0681279	0.470052	0.499228	0.76962	0.486139	0.767852
k__Bacteria;p__Actinobacteria;c__Actinobacteria;o__Actinomycetales;f__Geodermatophilaceae	-0.812536	-1.35736	0.0198537	1.95702	5.218	0.32274	0.360677	0.271941	0.619183	0.275374	0.627068
k__Bacteria;p__Actinobacteria;c__Actinobacteria;o__Actinomycetales;f__Gordoniaceae	-1.89023	-1.06323	-2.49191	-1.52807	4.56839	-0.281939	0.342448	0.321401	0.624565	0.317798	0.612636
k__Bacteria;p__Actinobacteria;c__Actinobacteria;o__Actinomycetales;f__Intrasporangiaceae	-1.21389	-0.797612	-1.58701	-0.616844	5.66179	-0.100887	0.4375	0.607714	0.851764	0.548558	0.823747
k__Bacteria;p__Actinobacteria;c__Actinobacteria;o__Actinomycetales;f__Kineosporiaceae	-1.77337	-1.28876	-2.1631	-0.774949	4.47436	-0.141074	0.423927	0.438771	0.73927	0.485144	0.766854
k__Bacteria;p__Actinobacteria;c__Actinobacteria;o__Actinomycetales;f__Microbacteriaceae	5.24867	6.00136	4.75836	-1.09721	4.96811	-0.218181	0.322497	0.344443	0.720478	0.113406	0.528331
k__Bacteria;p__Actinobacteria;c__Actinobacteria;o__Actinomycetales;f__Micrococcaceae	7.55258	7.81789	7.49534	0.134305	5.79268	0.0298915	0.480469	0.264352	0.682049	0.901658	0.97383
k__Bacteria;p__Actinobacteria;c__Actinobacteria;o__Actinomycetales;f__Micromonosporaceae	-1.80989	-1.36036	-2.16767	-0.773562	4.57089	-0.143547	0.426528	0.438107	0.739882	0.459163	0.75927
k__Bacteria;p__Actinobacteria;c__Actinobacteria;o__Actinomycetales;f__Mycobacteriaceae	-1.84078	-1.30547	-2.26973	-0.903214	4.44347	-0.190461	0.419271	0.438368	0.729884	0.478192	0.750238
k__Bacteria;p__Actinobacteria;c__Actinobacteria;o__Actinomycetales;f__Nocardiaceae	-2.01173	-1.195	-2.671	-1.24818	4.76433	-0.22951	0.397919	0.427868	0.7221	0.36745	0.674932
k__Bacteria;p__Actinobacteria;c__Actinobacteria;o__Actinomycetales;f__Nocardioidaceae	-0.365405	-0.958181	0.322796	1.93175	5.05354	0.347158	0.353706	0.284808	0.638324	0.276818	0.629595
k__Bacteria;p__Actinobacteria;c__Actinobacteria;o__Actinomycetales;f__Nocardiopsaceae	-1.84446	-1.32059	-2.30486	-1.00842	4.2333	-0.191071	0.404948	0.42345	0.719513	0.419314	0.720521
k__Bacteria;p__Actinobacteria;c__Actinobacteria;o__Actinomycetales;f__Promicromonosporaceae	-1.82647	-1.44998	-2.12733	-0.679891	4.58922	-0.127402	0.442708	0.522361	0.79111	0.49721	0.783121
k__Bacteria;p__Actinobacteria;c__Actinobacteria;o__Actinomycetales;f__Propionibacteriaceae	9.76159	10.9181	9.16808	-1.70468	3.22172	-0.299548	0.327698	0.862869	0.9543	0.14375	0.581912
k__Bacteria;p__Actinobacteria;c__Actinobacteria;o__Actinomycetales;f__Pseudonocardiaceae	-1.74106	-1.23409	-2.10105	-0.871177	4.38149	-0.16696	0.418726	0.454365	0.750225	0.462795	0.753928
k__Bacteria;p__Actinobacteria;c__Actinobacteria;o__Actinomycetales;f__Sporichthyaceae	-1.52363	-1.41388	-1.66141	0.146133	5.01645	0.0221321	0.491547	0.583671	0.834247	0.641174	0.860101
k__Bacteria;p__Actinobacteria;c__Actinobacteria;o__Actinomycetales;f__Streptomycetaceae	-1.5749	-1.21201	-1.86554	-0.636048	4.52305	-0.114684	0.432292	0.478067	0.775377	0.523766	0.801786
k__Bacteria;p__Actinobacteria;c__Actinobacteria;o__Bifidobacteriales;f__Bifidobacteriaceae	-0.360673	-1.05667	0.36111	1.66976	5.41422	0.26395	0.376302	0.351764	0.683338	0.341847	0.679562
k__Bacteria;p__Actinobacteria;c__Coriobacteriia;o__Coriobacteriales;f__Coriobacteriaceae	-0.0794034	-0.645519	0.57097	0.843984	6.21139	0.123641	0.442133	0.594364	0.845649	0.583796	0.840887
k__Bacteria;p__Actinobacteria;c__Rubrobacteria;o__Rubrobacterales;f__Rubrobacteraceae	-1.3561	-1.28398	-1.45074	0.175989	4.85854	0.0326404	0.480469	0.527937	0.813038	0.550698	0.827663
k__Bacteria;p__Actinobacteria;c__Thermoleophilia;o__Gaiellales;f__Gaiellaceae	-1.95414	-1.47366	-2.25497	-0.76825	4.39305	-0.145861	0.411458	0.46498	0.752745	0.470584	0.757354
k__Bacteria;p__Actinobacteria;c__Thermoleophilia;o__Solirubrobacterales;f__	-1.6953	-1.43151	-1.91748	-0.520742	4.34622	-0.102261	0.43099	0.487516	0.756025	0.511416	0.778591
k__Bacteria;p__Armatimonadetes;c__Armatimonadia;o__Armatimonadales;f__Armatimonadaceae	-1.87938	-1.38943	-2.31454	-0.797431	4.39944	-0.17187	0.416667	0.406377	0.7075	0.415328	0.718334
k__Bacteria;p__Bacteroidetes;c__Bacteroidia;o__Bacteroidales;f__	-1.85109	-0.385091	-2.60238	-2.24321	4.82443	-0.395955	0.303385	0.163485	0.469058	0.153658	0.447008
k__Bacteria;p__Bacteroidetes;c__Bacteroidia;o__Bacteroidales;f__Bacteroidaceae	-0.39987	-0.9761	0.262936	1.52093	5.03129	0.265254	0.370611	0.370302	0.7025	0.359206	0.685131
k__Bacteria;p__Bacteroidetes;c__Bacteroidia;o__Bacteroidales;f__Porphyromonadaceae	2.33509	1.7312	2.89443	0.867208	6.98898	0.126002	0.434896	0.722955	0.905532	0.65595	0.881534
k__Bacteria;p__Bacteroidetes;c__Bacteroidia;o__Bacteroidales;f__Prevotellaceae	5.91497	5.88084	6.58026	0.490238	7.28543	0.0708588	0.472042	0.69082	0.895759	0.815673	0.947336
k__Bacteria;p__Bacteroidetes;c__Bacteroidia;o__Bacteroidales;f__Rikenellaceae	-1.86464	-1.4229	-2.15971	-0.589602	4.49702	-0.129501	0.436198	0.453935	0.752791	0.472341	0.769448
k__Bacteria;p__Bacteroidetes;c__Bacteroidia;o__Bacteroidales;f__[Barnesiellaceae]	-1.73245	-1.32761	-2.1045	-0.756302	4.28061	-0.13794	0.419271	0.439313	0.737103	0.445029	0.752131
k__Bacteria;p__Bacteroidetes;c__Bacteroidia;o__Bacteroidales;f__[Odoribacteraceae]	-1.93034	-1.47372	-2.25178	-0.803974	4.50683	-0.154497	0.425781	0.477731	0.756594	0.490582	0.752025
k__Bacteria;p__Bacteroidetes;c__Bacteroidia;o__Bacteroidales;f__[Paraprevotellaceae]	0.58249	0.00931316	1.27964	1.61022	6.98311	0.200966	0.414824	0.589135	0.845692	0.530099	0.819994
k__Bacteria;p__Bacteroidetes;c__Cytophagia;o__Cytophagales;f__Cytophagaceae	-1.44628	-1.03802	-1.78551	-0.818271	4.7041	-0.169373	0.427828	0.46432	0.752532	0.49642	0.766646
k__Bacteria;p__Bacteroidetes;c__Flavobacteriia;o__Flavobacteriales;f__Flavobacteriaceae	1.74026	2.96892	0.899882	-2.62131	5.75008	-0.441929	0.3125	0.139347	0.521124	0.115674	0.490785
k__Bacteria;p__Bacteroidetes;c__Flavobacteriia;o__Flavobacteriales;f__[Weeksellaceae]	3.52404	2.89472	3.80228	1.11588	6.39497	0.162788	0.410923	0.713942	0.903321	0.455797	0.803968
k__Bacteria;p__Bacteroidetes;c__Sphingobacteriia;o__Sphingobacteriales;f__Sphingobacteriaceae	0.0101033	0.00233054	0.0384776	0.317639	4.96082	0.0515196	0.475943	0.592588	0.844549	0.667848	0.883383
k__Bacteria;p__Bacteroidetes;c__[Saprospirae];o__[Saprospirales];f__Chitinophagaceae	-1.48406	-1.39222	-1.57657	-0.0168467	4.53565	-0.001731	0.497396	0.565417	0.82333	0.572022	0.83387
k__Bacteria;p__Chlorobi;c__Ignavibacteria;o__Ignavibacteriales;f__	-1.97925	-1.05848	-2.67434	-1.68074	4.6945	-0.325989	0.339402	0.239504	0.565663	0.255272	0.561315
k__Bacteria;p__Chloroflexi;c__Thermomicrobia;o__JG30-KF-CM45;f__	-1.79582	-1.34302	-2.07575	-0.32928	4.6834	-0.0688037	0.46224	0.501256	0.78397	0.520757	0.806181
k__Bacteria;p__Cyanobacteria;c__Chloroplast;o__Chlorophyta;f__	-1.5917	-1.28775	-1.8141	-0.516682	4.332	-0.0956893	0.451823	0.48903	0.781101	0.499017	0.786943
k__Bacteria;p__Cyanobacteria;c__Chloroplast;o__Streptophyta;f__	5.05997	6.13962	4.91924	-1.05759	6.35975	-0.164397	0.40052	0.649044	0.876208	0.440438	0.802132
k__Bacteria;p__Cyanobacteria;c__Oscillatoriophycideae;o__Chroococcales;f__Xenococcaceae	-1.97111	-1.35717	-2.4181	-1.095	4.4495	-0.213088	0.402344	0.432995	0.714797	0.451365	0.732949
k__Bacteria;p__Firmicutes;c__Bacilli;o__Bacillales;f__	-1.54795	-1.36745	-1.71038	0.359215	5.1236	0.0554412	0.474642	0.570206	0.829673	0.58207	0.846149
k__Bacteria;p__Firmicutes;c__Bacilli;o__Bacillales;f__Alicyclobacillaceae	-1.8823	-1.46539	-2.21525	-0.747646	4.44536	-0.155826	0.416125	0.473859	0.755923	0.449236	0.742623
k__Bacteria;p__Firmicutes;c__Bacilli;o__Bacillales;f__Bacillaceae	2.44161	0.867026	4.14337	2.21503	6.57755	0.31138	0.376302	0.479532	0.799175	0.273066	0.6835
k__Bacteria;p__Firmicutes;c__Bacilli;o__Bacillales;f__Listeriaceae	-0.000830771	-0.278763	0.270222	0.995496	6.66785	0.142543	0.440832	0.503005	0.804866	0.597261	0.85501
k__Bacteria;p__Firmicutes;c__Bacilli;o__Bacillales;f__Paenibacillaceae	-1.42935	-1.25241	-1.5569	0.158299	5.58073	0.0253078	0.486979	0.524745	0.804234	0.586124	0.828066
k__Bacteria;p__Firmicutes;c__Bacilli;o__Bacillales;f__Planococcaceae	1.896	6.76417	1.29442	-3.34211	7.89126	-0.428244	0.318596	0.17408	0.579422	0.145957	0.558851
k__Bacteria;p__Firmicutes;c__Bacilli;o__Bacillales;f__Staphylococcaceae	11.0691	11.4565	10.9174	0.0375135	4.3449	0.00737345	0.494792	0.819515	0.944045	0.948107	0.984408
k__Bacteria;p__Firmicutes;c__Bacilli;o__Bacillales;f__Thermoactinomycetaceae	-1.63356	-1.36606	-1.82938	-0.315	4.50815	-0.0706937	0.460938	0.522518	0.792173	0.527731	0.806214
k__Bacteria;p__Firmicutes;c__Bacilli;o__Bacillales;f__[Exiguobacteraceae]	-1.56212	-1.24533	-1.79975	-0.336444	4.68051	-0.0640722	0.461638	0.456234	0.755314	0.472541	0.766705
k__Bacteria;p__Firmicutes;c__Bacilli;o__Bacillales;f__[Thermicanaceae]	-1.73199	-1.27701	-2.18806	-0.381614	4.68405	-0.0801957	0.460938	0.518696	0.797221	0.551347	0.816262
k__Bacteria;p__Firmicutes;c__Bacilli;o__Gemellales;f__Gemellaceae	1.57206	2.22457	1.20581	-1.63554	6.60759	-0.244657	0.397135	0.408832	0.74864	0.449727	0.790755
k__Bacteria;p__Firmicutes;c__Bacilli;o__Lactobacillales;f__	-1.41371	-0.618747	-1.98807	-1.16428	5.33148	-0.214067	0.403646	0.418014	0.741669	0.388727	0.69697
k__Bacteria;p__Firmicutes;c__Bacilli;o__Lactobacillales;f__Aerococcaceae	6.63332	5.34118	8.3826	3.10555	7.97977	0.338583	0.361979	0.254705	0.682233	0.245954	0.688854
k__Bacteria;p__Firmicutes;c__Bacilli;o__Lactobacillales;f__Carnobacteriaceae	1.88387	2.10916	1.72261	-1.84834	7.12495	-0.250735	0.395833	0.362268	0.726898	0.40897	0.766542
k__Bacteria;p__Firmicutes;c__Bacilli;o__Lactobacillales;f__Enterococcaceae	-1.58302	-0.850858	-2.09606	-1.42253	6.86483	-0.17877	0.410923	0.284039	0.664496	0.39441	0.723953
k__Bacteria;p__Firmicutes;c__Bacilli;o__Lactobacillales;f__Lactobacillaceae	6.11495	8.18409	5.35171	-2.67717	5.19493	-0.456086	0.234375	0.148184	0.544689	0.0240705	0.266562
k__Bacteria;p__Firmicutes;c__Bacilli;o__Lactobacillales;f__Leuconostocaceae	-0.662671	-0.925125	-0.391016	0.249784	5.92793	0.0352603	0.483745	0.635866	0.865234	0.620166	0.86328
k__Bacteria;p__Firmicutes;c__Bacilli;o__Lactobacillales;f__Streptococcaceae	9.37388	11.7147	7.95196	-3.3536	3.24445	-0.947878	0.152344	0.000786843	0.0309174	0.00167153	0.0460464
k__Bacteria;p__Firmicutes;c__Clostridia;o__Clostridiales;f__	0.595618	-0.248449	2.31063	1.46849	7.08118	0.211049	0.414063	0.527566	0.817514	0.551069	0.828911
k__Bacteria;p__Firmicutes;c__Clostridia;o__Clostridiales;f__Christensenellaceae	-1.8197	-1.22666	-2.17446	-0.951787	4.39253	-0.196224	0.410923	0.421147	0.735902	0.399446	0.724729
k__Bacteria;p__Firmicutes;c__Clostridia;o__Clostridiales;f__Clostridiaceae	-1.36285	-0.837335	-1.79393	-1.0899	7.6623	-0.123312	0.429129	0.4779	0.779189	0.508066	0.793408
k__Bacteria;p__Firmicutes;c__Clostridia;o__Clostridiales;f__Lachnospiraceae	3.58539	1.10127	4.58558	3.10706	5.73542	0.469881	0.308192	0.144911	0.567915	0.112142	0.527315
k__Bacteria;p__Firmicutes;c__Clostridia;o__Clostridiales;f__Peptococcaceae	-1.03019	-0.989094	-1.06415	0.235864	5.50093	0.0354237	0.486979	0.60108	0.845687	0.614874	0.857418
k__Bacteria;p__Firmicutes;c__Clostridia;o__Clostridiales;f__Peptostreptococcaceae	-0.0163795	-0.0738478	0.0632865	0.158444	5.25887	0.0256882	0.485046	0.629686	0.860648	0.672606	0.878254
k__Bacteria;p__Firmicutes;c__Clostridia;o__Clostridiales;f__Ruminococcaceae	-1.05781	-1.48462	-0.782436	1.42862	5.78501	0.204479	0.407022	0.343617	0.702414	0.463901	0.768582
k__Bacteria;p__Firmicutes;c__Clostridia;o__Clostridiales;f__Veillonellaceae	7.38401	7.47977	7.16979	-1.08679	6.18094	-0.14237	0.43099	0.523007	0.82653	0.490604	0.823902
k__Bacteria;p__Firmicutes;c__Clostridia;o__Clostridiales;f__[Mogibacteriaceae]	-0.616822	-0.526177	-0.710942	0.485547	6.40452	0.0542114	0.47526	0.64855	0.873822	0.673084	0.888266
k__Bacteria;p__Firmicutes;c__Clostridia;o__Clostridiales;f__[Tissierellaceae]	8.72971	8.08859	9.03022	1.00643	5.29677	0.157259	0.438802	0.364514	0.754233	0.54187	0.849209
k__Bacteria;p__Firmicutes;c__Erysipelotrichi;o__Erysipelotrichales;f__Erysipelotrichaceae	-0.655353	-0.613388	-0.682454	-0.0582319	5.72532	-0.00827505	0.494792	0.630802	0.863808	0.660864	0.879229
k__Bacteria;p__Fusobacteria;c__Fusobacteriia;o__Fusobacteriales;f__Fusobacteriaceae	2.47203	2.74484	2.34419	-0.755906	8.12734	-0.0876721	0.466146	0.714462	0.903179	0.784728	0.934701
k__Bacteria;p__Fusobacteria;c__Fusobacteriia;o__Fusobacteriales;f__Leptotrichiaceae	1.19809	1.57583	0.672832	-1.36512	7.81094	-0.166927	0.438231	0.474924	0.793874	0.53458	0.823738
k__Bacteria;p__Gemmatimonadetes;c__Gemm-5;o__;f__	-1.8956	-1.37472	-2.31704	-0.824003	4.2317	-0.170311	0.413524	0.427825	0.707244	0.449107	0.725102
k__Bacteria;p__Proteobacteria;c__Alphaproteobacteria;o__;f__	-1.9069	-1.39812	-2.26203	-0.673568	4.62929	-0.152625	0.419271	0.416907	0.7184	0.446897	0.739792
k__Bacteria;p__Proteobacteria;c__Alphaproteobacteria;o__BD7-3;f__	-1.92513	-1.40818	-2.30893	-0.814425	4.82535	-0.140282	0.427828	0.458465	0.760283	0.465658	0.761676
k__Bacteria;p__Proteobacteria;c__Alphaproteobacteria;o__Caulobacterales;f__Caulobacteraceae	1.85024	-0.289154	3.40243	3.09251	4.70799	0.582352	0.229167	0.0655742	0.376906	0.03309	0.273479
k__Bacteria;p__Proteobacteria;c__Alphaproteobacteria;o__Rhizobiales;f__	-1.12032	-1.02535	-1.19924	0.0155936	5.35157	0.00170138	0.498698	0.568998	0.824306	0.606387	0.84416
k__Bacteria;p__Proteobacteria;c__Alphaproteobacteria;o__Rhizobiales;f__Aurantimonadaceae	-1.76181	-1.42195	-2.02886	-0.603337	4.81645	-0.103911	0.451823	0.542773	0.809235	0.523844	0.803932
k__Bacteria;p__Proteobacteria;c__Alphaproteobacteria;o__Rhizobiales;f__Bartonellaceae	-1.91765	-1.46999	-2.29239	-0.733643	4.32129	-0.155343	0.426528	0.455977	0.735543	0.45252	0.741524
k__Bacteria;p__Proteobacteria;c__Alphaproteobacteria;o__Rhizobiales;f__Beijerinckiaceae	-1.55585	-1.20707	-1.82245	-0.528557	4.31221	-0.100065	0.443433	0.493465	0.761998	0.496468	0.774767
k__Bacteria;p__Proteobacteria;c__Alphaproteobacteria;o__Rhizobiales;f__Bradyrhizobiaceae	-0.853203	-0.947594	-0.715242	0.234425	5.37408	0.0392631	0.479844	0.573629	0.835639	0.615798	0.857009
k__Bacteria;p__Proteobacteria;c__Alphaproteobacteria;o__Rhizobiales;f__Hyphomicrobiaceae	-0.754658	-1.24274	-0.0569308	1.51143	4.82596	0.273704	0.36541	0.374026	0.695606	0.334073	0.667746
k__Bacteria;p__Proteobacteria;c__Alphaproteobacteria;o__Rhizobiales;f__Methylobacteriaceae	2.36117	0.938914	2.90423	1.04921	5.39154	0.185205	0.421326	0.445734	0.778704	0.493111	0.81684
k__Bacteria;p__Proteobacteria;c__Alphaproteobacteria;o__Rhizobiales;f__Methylocystaceae	-1.71567	-0.919547	-2.26554	-1.32267	4.61311	-0.254173	0.376302	0.424764	0.70607	0.39036	0.683994
k__Bacteria;p__Proteobacteria;c__Alphaproteobacteria;o__Rhizobiales;f__Phyllobacteriaceae	-1.17312	-1.11437	-1.22764	0.346137	5.73003	0.0483466	0.482445	0.611693	0.854073	0.617422	0.861053
k__Bacteria;p__Proteobacteria;c__Alphaproteobacteria;o__Rhizobiales;f__Rhizobiaceae	-0.262482	-0.293257	-0.203914	-0.0857795	5.54874	-0.0148133	0.496094	0.62091	0.859892	0.666452	0.885211
k__Bacteria;p__Proteobacteria;c__Alphaproteobacteria;o__Rhodobacterales;f__Rhodobacteraceae	5.15416	0.266407	6.43604	5.54904	6.28242	0.752352	0.206762	0.0178943	0.233152	0.00818532	0.13099
k__Bacteria;p__Proteobacteria;c__Alphaproteobacteria;o__Rhodospirillales;f__Acetobacteraceae	-0.361278	-0.884142	0.361264	1.30532	5.40826	0.212081	0.414824	0.466642	0.782022	0.430714	0.759057
k__Bacteria;p__Proteobacteria;c__Alphaproteobacteria;o__Rhodospirillales;f__Rhodospirillaceae	-1.48881	-1.2468	-1.73702	-0.0188005	5.48296	-0.00371065	0.498698	0.563275	0.827686	0.611878	0.861863
k__Bacteria;p__Proteobacteria;c__Alphaproteobacteria;o__Rickettsiales;f__	-2.03414	-1.12885	-2.63187	-1.64725	5.11585	-0.27639	0.364583	0.278624	0.629333	0.315874	0.636756
k__Bacteria;p__Proteobacteria;c__Alphaproteobacteria;o__Rickettsiales;f__mitochondria	-0.898716	-0.735169	-1.02556	-0.516768	5.12723	-0.0897778	0.457737	0.503853	0.786745	0.543274	0.810362
k__Bacteria;p__Proteobacteria;c__Alphaproteobacteria;o__Sphingomonadales;f__Erythrobacteraceae	-1.02558	-1.4167	-0.677913	1.56074	5.19402	0.2671	0.376302	0.401781	0.721996	0.419039	0.743243
k__Bacteria;p__Proteobacteria;c__Alphaproteobacteria;o__Sphingomonadales;f__Sphingomonadaceae	5.33844	4.12945	5.52718	0.917078	5.36772	0.170551	0.402344	0.30836	0.700478	0.367045	0.757752
k__Bacteria;p__Proteobacteria;c__Betaproteobacteria;o__;f__	-1.35004	-1.21147	-1.47533	-0.146184	4.64012	-0.0292429	0.485677	0.544428	0.801343	0.580668	0.828231
k__Bacteria;p__Proteobacteria;c__Betaproteobacteria;o__ASSO-13;f__	-1.79426	-1.31246	-2.10807	-0.723003	4.52167	-0.14381	0.423927	0.430131	0.729549	0.43029	0.736356
k__Bacteria;p__Proteobacteria;c__Betaproteobacteria;o__Burkholderiales;f__Alcaligenaceae	9.92382	-0.827499	13.0388	13.307	5.5899	1.64178	0.0988298	4.44063e-05	0.00254844	0.00024667	0.0123173
k__Bacteria;p__Proteobacteria;c__Betaproteobacteria;o__Burkholderiales;f__Burkholderiaceae	0.31139	0.610432	0.209221	-0.506342	6.55313	-0.072086	0.458333	0.644442	0.876122	0.657966	0.888758
k__Bacteria;p__Proteobacteria;c__Betaproteobacteria;o__Burkholderiales;f__Comamonadaceae	4.61712	2.94821	5.01691	2.66966	5.59749	0.435463	0.319896	0.102324	0.504251	0.098469	0.498414
k__Bacteria;p__Proteobacteria;c__Betaproteobacteria;o__Burkholderiales;f__Oxalobacteraceae	6.44398	7.97584	5.27059	-2.82605	3.32848	-0.641957	0.193758	0.0957848	0.468358	0.00516888	0.0998539
k__Bacteria;p__Proteobacteria;c__Betaproteobacteria;o__Neisseriales;f__Neisseriaceae	9.55753	8.40836	9.81649	1.37623	6.77033	0.198079	0.351563	0.149685	0.593293	0.197391	0.646738
k__Bacteria;p__Proteobacteria;c__Betaproteobacteria;o__Nitrosomonadales;f__Nitrosomonadaceae	-1.87666	-1.29404	-2.32072	-0.987152	4.5458	-0.195751	0.40052	0.402345	0.704356	0.416725	0.711618
k__Bacteria;p__Proteobacteria;c__Betaproteobacteria;o__Rhodocyclales;f__Rhodocyclaceae	-0.141235	-0.441225	0.0784295	0.477948	6.64886	0.0587342	0.470052	0.625578	0.868026	0.685785	0.888581
k__Bacteria;p__Proteobacteria;c__Deltaproteobacteria;o__Bdellovibrionales;f__Bacteriovoracaceae	-1.91466	-1.31278	-2.28693	-0.77897	4.46251	-0.148095	0.424479	0.444778	0.729806	0.419237	0.719295
k__Bacteria;p__Proteobacteria;c__Deltaproteobacteria;o__Desulfobacterales;f__Desulfobulbaceae	-1.90466	-1.29627	-2.30266	-0.842057	4.25731	-0.179628	0.410923	0.414428	0.710613	0.42043	0.712818
k__Bacteria;p__Proteobacteria;c__Deltaproteobacteria;o__Myxococcales;f__	-1.94703	-1.36207	-2.38436	-0.9742	4.59292	-0.172956	0.410923	0.373032	0.69143	0.402345	0.700129
k__Bacteria;p__Proteobacteria;c__Epsilonproteobacteria;o__Campylobacterales;f__Campylobacteraceae	1.70571	4.47001	0.794455	-2.46905	8.69501	-0.294003	0.355469	0.287157	0.687582	0.255944	0.666619
k__Bacteria;p__Proteobacteria;c__Gammaproteobacteria;o__34P16;f__	-1.95248	-1.36912	-2.33885	-0.721413	4.51734	-0.140916	0.427083	0.474982	0.761654	0.479015	0.762627
k__Bacteria;p__Proteobacteria;c__Gammaproteobacteria;o__Aeromonadales;f__Aeromonadaceae	-0.33699	-0.682261	-0.00546101	0.687108	5.811	0.102877	0.454427	0.552389	0.826941	0.574406	0.839458
k__Bacteria;p__Proteobacteria;c__Gammaproteobacteria;o__Alteromonadales;f__Alteromonadaceae	-1.6798	-1.39194	-1.91239	-0.573173	4.63563	-0.106288	0.44401	0.500862	0.786599	0.491686	0.78331
k__Bacteria;p__Proteobacteria;c__Gammaproteobacteria;o__Alteromonadales;f__Idiomarinaceae	-1.88731	-0.961735	-2.49938	-1.72873	4.53476	-0.34215	0.330729	0.255082	0.5752	0.251244	0.561862
k__Bacteria;p__Proteobacteria;c__Gammaproteobacteria;o__Alteromonadales;f__Shewanellaceae	-1.62535	-1.19444	-1.97429	-0.692548	5.39683	-0.103027	0.448635	0.485382	0.773512	0.506825	0.793348
k__Bacteria;p__Proteobacteria;c__Gammaproteobacteria;o__Alteromonadales;f__[Chromatiaceae]	-0.658346	-0.391456	-0.908388	-0.887581	5.69455	-0.148459	0.440104	0.547631	0.821516	0.578679	0.834609
k__Bacteria;p__Proteobacteria;c__Gammaproteobacteria;o__Cardiobacteriales;f__Cardiobacteriaceae	-1.84942	-0.879239	-2.45206	-1.49573	4.89567	-0.30065	0.345904	0.304142	0.618541	0.287997	0.596373
k__Bacteria;p__Proteobacteria;c__Gammaproteobacteria;o__Chromatiales;f__	-1.9609	-1.35691	-2.42497	-0.815442	4.63766	-0.139845	0.419271	0.420618	0.732442	0.428867	0.735706
k__Bacteria;p__Proteobacteria;c__Gammaproteobacteria;o__Enterobacteriales;f__Enterobacteriaceae	12.1342	8.08261	13.1279	4.43182	5.45851	0.602695	0.25	0.0485694	0.396121	0.0263852	0.279092
k__Bacteria;p__Proteobacteria;c__Gammaproteobacteria;o__HOC36;f__	-1.63886	-1.39223	-1.85967	-0.450554	4.71666	-0.0772901	0.459038	0.534951	0.8122	0.584787	0.834558
k__Bacteria;p__Proteobacteria;c__Gammaproteobacteria;o__Oceanospirillales;f__Halomonadaceae	10.5598	-0.445351	13.5338	13.4774	5.6536	1.90937	0.0520159	4.52299e-06	0.000466898	9.70985e-06	0.00144353
k__Bacteria;p__Proteobacteria;c__Gammaproteobacteria;o__Oceanospirillales;f__Oceanospirillaceae	-1.19298	-0.8856	-1.47289	-0.00100004	5.58263	-0.000182221	0.5	0.603549	0.836198	0.619927	0.858049
k__Bacteria;p__Proteobacteria;c__Gammaproteobacteria;o__Pasteurellales;f__Pasteurellaceae	2.97242	4.99484	2.58219	-2.44447	7.693	-0.31171	0.382315	0.316111	0.696708	0.350289	0.741616
k__Bacteria;p__Proteobacteria;c__Gammaproteobacteria;o__Pseudomonadales;f__Moraxellaceae	7.45548	7.26823	7.59353	0.575731	3.86534	0.14874	0.388817	0.445694	0.791174	0.368298	0.754283
k__Bacteria;p__Proteobacteria;c__Gammaproteobacteria;o__Pseudomonadales;f__Pseudomonadaceae	9.78045	7.11219	11.5768	4.50401	4.47271	0.936867	0.137841	0.00329291	0.0839779	0.000677519	0.025447
k__Bacteria;p__Proteobacteria;c__Gammaproteobacteria;o__Thiotrichales;f__Piscirickettsiaceae	-1.93353	-0.913761	-2.60226	-1.55616	4.33258	-0.316436	0.34375	0.282697	0.602094	0.262369	0.575844
k__Bacteria;p__Proteobacteria;c__Gammaproteobacteria;o__Vibrionales;f__Vibrionaceae	-1.43878	-1.27212	-1.56214	0.226483	5.60288	0.0376489	0.479844	0.542231	0.814923	0.622082	0.862208
k__Bacteria;p__Proteobacteria;c__Gammaproteobacteria;o__Xanthomonadales;f__Sinobacteraceae	-1.78181	-1.35345	-2.07952	-0.583383	4.62087	-0.0973255	0.451823	0.523291	0.795624	0.527764	0.801767
k__Bacteria;p__Proteobacteria;c__Gammaproteobacteria;o__Xanthomonadales;f__Xanthomonadaceae	6.8725	0.154845	8.53017	7.43207	5.64291	1.10161	0.115886	0.00116126	0.0380518	0.000511363	0.0208881
k__Bacteria;p__SR1;c__;o__;f__	-1.57585	-0.604411	-2.19806	-1.4875	5.28135	-0.268219	0.358908	0.326238	0.668856	0.300997	0.644168
k__Bacteria;p__Spirochaetes;c__Spirochaetes;o__Spirochaetales;f__Spirochaetaceae	-1.1577	-0.574956	-1.57169	-0.85883	5.68097	-0.148274	0.424479	0.548952	0.824027	0.519883	0.810455
k__Bacteria;p__Synergistetes;c__Synergistia;o__Synergistales;f__	-1.72592	-1.00066	-2.37647	-1.33899	4.4422	-0.252605	0.364109	0.372816	0.680896	0.350315	0.664639
k__Bacteria;p__Synergistetes;c__Synergistia;o__Synergistales;f__Dethiosulfovibrionaceae	-1.81233	-1.2346	-2.27328	-0.899987	4.36708	-0.189401	0.415365	0.452426	0.747921	0.436338	0.749666
k__Bacteria;p__TM7;c__TM7-3;o__;f__	0.626795	-1.05056e-05	1.0302	0.606689	6.03413	0.0815239	0.452536	0.701012	0.897714	0.631758	0.867358
k__Bacteria;p__TM7;c__TM7-3;o__CW040;f__	-1.35395	-0.495967	-1.95543	-1.16417	4.90872	-0.226561	0.385417	0.381955	0.704254	0.376537	0.703946
k__Bacteria;p__TM7;c__TM7-3;o__CW040;f__F16	-1.34047	-0.563416	-1.93682	-1.31937	6.10767	-0.203938	0.390625	0.410423	0.726971	0.405559	0.708104
k__Bacteria;p__TM7;c__TM7-3;o__I025;f__Rs-045	-1.69946	-1.31058	-2.0321	-0.454965	4.76312	-0.0730982	0.463542	0.527693	0.805078	0.582077	0.8321
k__Bacteria;p__Tenericutes;c__Mollicutes;o__Mycoplasmatales;f__Mycoplasmataceae	-1.55496	-0.485906	-2.30429	-2.0263	4.42251	-0.397318	0.30599	0.229857	0.535048	0.195535	0.497942
k__Bacteria;p__Tenericutes;c__Mollicutes;o__RF39;f__	-1.88208	-0.904177	-2.56606	-1.66141	4.78447	-0.295485	0.36541	0.26725	0.583546	0.267835	0.571123
k__Bacteria;p__[Thermi];c__Deinococci;o__Deinococcales;f__Deinococcaceae	-0.634487	-0.921199	-0.165979	0.692399	4.5324	0.132258	0.425228	0.509676	0.795566	0.512574	0.791544
k__Bacteria;p__[Thermi];c__Deinococci;o__Deinococcales;f__Trueperaceae	-1.95589	-1.35422	-2.33187	-0.823141	4.32197	-0.164665	0.408323	0.411667	0.716051	0.437738	0.737339
k__Bacteria;p__[Thermi];c__Deinococci;o__Thermales;f__Thermaceae	-1.21446	-1.11734	-1.28487	0.408561	5.07498	0.0636592	0.46554	0.55373	0.808269	0.598052	0.833489

## Sheet: severe versus mild
featureid	rab.all	rab.win.3.mild	rab.win.4.severe	diff.btw	diff.win	effect	overlap	we.ep	we.eBH	wi.ep	wi.eBH
#q2:types	numeric	numeric	numeric	numeric	numeric	numeric	numeric	numeric	numeric	numeric	numeric
k__Bacteria;p__Acidobacteria;c__Acidobacteria-6;o__iii1-15;f__	-1.67525	-2.14393	-1.17966	0.910793	4.39114	0.18188	0.40625	0.395619	0.595823	0.390939	0.571554
k__Bacteria;p__Acidobacteria;c__Acidobacteriia;o__Acidobacteriales;f__Acidobacteriaceae	-1.82649	-2.41647	-1.18465	1.05591	4.78313	0.191196	0.392578	0.417813	0.621849	0.410492	0.584642
k__Bacteria;p__Acidobacteria;c__[Chloracidobacteria];o__RB41;f__	-1.76307	-2.28581	-1.25017	0.945116	4.69957	0.180111	0.407227	0.43319	0.631941	0.420185	0.602758
k__Bacteria;p__Actinobacteria;c__Acidimicrobiia;o__Acidimicrobiales;f__	-1.68131	-2.2213	-1.14538	0.923426	4.61316	0.172115	0.416016	0.436295	0.638906	0.411547	0.600285
k__Bacteria;p__Actinobacteria;c__Acidimicrobiia;o__Acidimicrobiales;f__EB1017	-1.59065	-2.08147	-1.15781	0.836864	4.56264	0.173248	0.408203	0.402358	0.609831	0.424661	0.606493
k__Bacteria;p__Actinobacteria;c__Actinobacteria;o__Actinomycetales;f__	6.85239	8.56849	0.162848	-8.39332	4.89313	-1.48249	0.0507814	1.64093e-05	0.000292473	1.58054e-06	8.844e-05
k__Bacteria;p__Actinobacteria;c__Actinobacteria;o__Actinomycetales;f__Actinomycetaceae	0.956085	2.50957	-0.079213	-2.23015	6.42036	-0.328794	0.34375	0.323109	0.575968	0.20982	0.429705
k__Bacteria;p__Actinobacteria;c__Actinobacteria;o__Actinomycetales;f__Brevibacteriaceae	-0.652321	0.571595	-1.26602	-2.02971	5.45123	-0.297758	0.353171	0.249892	0.45977	0.229702	0.423557
k__Bacteria;p__Actinobacteria;c__Actinobacteria;o__Actinomycetales;f__Cellulomonadaceae	-1.38239	-1.74179	-1.07419	0.587267	4.58433	0.112143	0.440976	0.459202	0.670686	0.483805	0.660519
k__Bacteria;p__Actinobacteria;c__Actinobacteria;o__Actinomycetales;f__Corynebacteriaceae	12.0931	13.5316	9.75415	-3.37668	3.94854	-0.792498	0.172852	0.00250124	0.0227925	0.00127448	0.012363
k__Bacteria;p__Actinobacteria;c__Actinobacteria;o__Actinomycetales;f__Dermabacteraceae	-1.17626	-1.18772	-1.16761	-0.310997	5.10385	-0.0542965	0.47122	0.555594	0.730948	0.565395	0.725342
k__Bacteria;p__Actinobacteria;c__Actinobacteria;o__Actinomycetales;f__Dermacoccaceae	-1.51128	-1.99273	-1.11506	0.731011	4.94579	0.123396	0.439453	0.459601	0.670845	0.460294	0.647815
k__Bacteria;p__Actinobacteria;c__Actinobacteria;o__Actinomycetales;f__Dietziaceae	-1.34897	-1.86131	-0.832906	0.837925	4.58263	0.146611	0.416016	0.455976	0.651751	0.443841	0.623294
k__Bacteria;p__Actinobacteria;c__Actinobacteria;o__Actinomycetales;f__Geodermatophilaceae	-0.515084	-0.0147145	-0.799966	-1.60831	5.41511	-0.245778	0.389268	0.383552	0.599297	0.378811	0.572273
k__Bacteria;p__Actinobacteria;c__Actinobacteria;o__Actinomycetales;f__Intrasporangiaceae	-1.16104	-1.46443	-0.899677	0.528876	5.69263	0.0815269	0.463867	0.573905	0.768128	0.531064	0.71354
k__Bacteria;p__Actinobacteria;c__Actinobacteria;o__Actinomycetales;f__Kineosporiaceae	-1.51924	-2.0512	-0.904062	1.22669	4.64545	0.226669	0.389268	0.386788	0.587469	0.342441	0.532355
k__Bacteria;p__Actinobacteria;c__Actinobacteria;o__Actinomycetales;f__Microbacteriaceae	3.1479	4.80563	0.953847	-2.4156	5.65532	-0.436995	0.28125	0.117444	0.308878	0.0382865	0.156706
k__Bacteria;p__Actinobacteria;c__Actinobacteria;o__Actinomycetales;f__Micrococcaceae	6.05508	7.5519	0.044676	-7.24105	4.76705	-1.28926	0.113171	9.07093e-05	0.00131242	8.9481e-05	0.00137223
k__Bacteria;p__Actinobacteria;c__Actinobacteria;o__Actinomycetales;f__Micromonosporaceae	-1.68751	-2.15387	-1.20773	0.778892	4.49931	0.169589	0.423828	0.437352	0.634446	0.423517	0.604441
k__Bacteria;p__Actinobacteria;c__Actinobacteria;o__Actinomycetales;f__Mycobacteriaceae	-1.64941	-2.16518	-1.231	0.862702	4.6795	0.154913	0.419512	0.455551	0.669796	0.462329	0.641899
k__Bacteria;p__Actinobacteria;c__Actinobacteria;o__Actinomycetales;f__Nocardiaceae	-1.60991	-2.37998	-0.80536	1.23674	4.71594	0.229665	0.384766	0.38465	0.591399	0.320177	0.50469
k__Bacteria;p__Actinobacteria;c__Actinobacteria;o__Actinomycetales;f__Nocardioidaceae	-0.162332	0.41795	-0.516892	-1.18342	5.19548	-0.203483	0.40625	0.469411	0.663627	0.425007	0.61895
k__Bacteria;p__Actinobacteria;c__Actinobacteria;o__Actinomycetales;f__Nocardiopsaceae	-1.59655	-2.2398	-1.00475	1.02268	4.40061	0.212727	0.394146	0.358431	0.573062	0.360246	0.554404
k__Bacteria;p__Actinobacteria;c__Actinobacteria;o__Actinomycetales;f__Promicromonosporaceae	-1.69097	-2.2211	-1.13582	1.07052	4.43623	0.190769	0.400976	0.402756	0.610755	0.409596	0.593853
k__Bacteria;p__Actinobacteria;c__Actinobacteria;o__Actinomycetales;f__Propionibacteriaceae	7.91796	9.21671	3.17014	-5.87509	4.95903	-1.00223	0.119141	0.000306409	0.00385071	9.14857e-05	0.00143688
k__Bacteria;p__Actinobacteria;c__Actinobacteria;o__Actinomycetales;f__Pseudonocardiaceae	-1.50862	-2.27214	-0.730247	1.51541	4.63144	0.290552	0.355469	0.281913	0.480591	0.314738	0.486309
k__Bacteria;p__Actinobacteria;c__Actinobacteria;o__Actinomycetales;f__Sporichthyaceae	-1.0211	-1.28037	-0.749179	0.435947	5.17541	0.0665787	0.468293	0.578196	0.76893	0.597691	0.756519
k__Bacteria;p__Actinobacteria;c__Actinobacteria;o__Actinomycetales;f__Streptomycetaceae	-1.4691	-1.89127	-1.13416	0.770692	4.4897	0.148078	0.432617	0.496947	0.693163	0.48854	0.661145
k__Bacteria;p__Actinobacteria;c__Actinobacteria;o__Bifidobacteriales;f__Bifidobacteriaceae	0.12181	0.466677	-0.185802	-0.50578	6.98407	-0.0744946	0.468293	0.704452	0.859764	0.679266	0.823381
k__Bacteria;p__Actinobacteria;c__Coriobacteriia;o__Coriobacteriales;f__Coriobacteriaceae	0.122592	0.610687	-0.239273	-0.801021	6.16825	-0.116354	0.450732	0.629178	0.814635	0.551395	0.736113
k__Bacteria;p__Actinobacteria;c__Rubrobacteria;o__Rubrobacterales;f__Rubrobacteraceae	-1.15722	-1.13703	-1.16797	-0.290371	4.80658	-0.0510864	0.473633	0.562573	0.744654	0.578458	0.737492
k__Bacteria;p__Actinobacteria;c__Thermoleophilia;o__Gaiellales;f__Gaiellaceae	-1.68093	-2.11769	-1.16603	0.931908	4.24947	0.191395	0.409756	0.425816	0.61155	0.415168	0.580932
k__Bacteria;p__Actinobacteria;c__Thermoleophilia;o__Solirubrobacterales;f__	-1.52232	-1.92886	-1.17008	0.837089	4.4773	0.169172	0.422852	0.464374	0.654029	0.463326	0.638661
k__Bacteria;p__Actinobacteria;c__Thermoleophilia;o__Solirubrobacterales;f__Patulibacteraceae	-1.65805	-2.3967	-0.812765	1.63751	4.44275	0.32379	0.340488	0.254422	0.441866	0.237247	0.397941
k__Bacteria;p__Armatimonadetes;c__Armatimonadia;o__Armatimonadales;f__Armatimonadaceae	-1.78386	-2.25225	-1.28902	1.04374	4.47706	0.199765	0.402927	0.374858	0.591301	0.358819	0.559187
k__Bacteria;p__Bacteroidetes;c__Bacteroidia;o__Bacteroidales;f__	-1.53411	-2.45152	-0.420784	2.00707	4.35733	0.383901	0.317383	0.194841	0.386986	0.14862	0.318698
k__Bacteria;p__Bacteroidetes;c__Bacteroidia;o__Bacteroidales;f__Bacteroidaceae	-0.435553	0.272143	-0.846399	-1.06831	5.53487	-0.170268	0.416016	0.501082	0.708603	0.439516	0.633256
k__Bacteria;p__Bacteroidetes;c__Bacteroidia;o__Bacteroidales;f__Porphyromonadaceae	1.35566	2.89067	-0.100698	-2.94762	5.73822	-0.470068	0.265366	0.0651357	0.212535	0.0403568	0.155889
k__Bacteria;p__Bacteroidetes;c__Bacteroidia;o__Bacteroidales;f__Prevotellaceae	4.48628	6.7726	1.72424	-3.94151	7.20284	-0.513674	0.276367	0.0787688	0.271	0.0351796	0.157613
k__Bacteria;p__Bacteroidetes;c__Bacteroidia;o__Bacteroidales;f__Rikenellaceae	-1.65298	-2.20584	-1.1201	1.0385	4.48583	0.187223	0.411707	0.420076	0.62273	0.400134	0.598799
k__Bacteria;p__Bacteroidetes;c__Bacteroidia;o__Bacteroidales;f__[Barnesiellaceae]	-1.78652	-2.25737	-1.26712	0.894584	4.37504	0.164759	0.417969	0.417711	0.613543	0.397387	0.575074
k__Bacteria;p__Bacteroidetes;c__Bacteroidia;o__Bacteroidales;f__[Odoribacteraceae]	-1.56694	-1.98137	-1.09525	0.827981	4.55968	0.175584	0.405273	0.408241	0.630174	0.430128	0.62272
k__Bacteria;p__Bacteroidetes;c__Bacteroidia;o__Bacteroidales;f__[Paraprevotellaceae]	0.376413	1.23922	-0.205471	-1.62327	6.13909	-0.241716	0.397073	0.341574	0.576408	0.357374	0.569688
k__Bacteria;p__Bacteroidetes;c__Cytophagia;o__Cytophagales;f__Cytophagaceae	-1.27242	-1.74922	-0.755219	0.982665	4.5204	0.196683	0.394531	0.389105	0.595583	0.385684	0.572354
k__Bacteria;p__Bacteroidetes;c__Flavobacteriia;o__Flavobacteriales;f__Flavobacteriaceae	0.195524	1.03479	-0.572321	-1.61124	4.95103	-0.277478	0.377561	0.305666	0.533343	0.288095	0.502524
k__Bacteria;p__Bacteroidetes;c__Flavobacteriia;o__Flavobacteriales;f__[Weeksellaceae]	6.79678	3.86582	12.8641	7.81367	4.52548	1.6096	0.0595124	2.5579e-06	6.82166e-05	4.65186e-06	0.000183308
k__Bacteria;p__Bacteroidetes;c__Sphingobacteriia;o__Sphingobacteriales;f__Sphingobacteriaceae	0.201401	-0.0585327	0.447593	0.647216	5.54755	0.101959	0.438049	0.571695	0.76693	0.581481	0.757306
k__Bacteria;p__Bacteroidetes;c__[Saprospirae];o__[Saprospirales];f__Chitinophagaceae	-1.2129	-1.56413	-0.916176	0.511201	4.35871	0.0915604	0.449219	0.490436	0.699548	0.532771	0.70951
k__Bacteria;p__Chlorobi;c__Ignavibacteria;o__Ignavibacteriales;f__	-0.35419	-2.39444	4.89153	6.79383	5.13044	1.20627	0.117188	0.00115361	0.00860834	0.000530922	0.00509232
k__Bacteria;p__Chloroflexi;c__Thermomicrobia;o__JG30-KF-CM45;f__	-1.6169	-2.1009	-1.1847	0.684244	4.64501	0.117908	0.435547	0.433813	0.6517	0.435404	0.624888
k__Bacteria;p__Cyanobacteria;c__Chloroplast;o__;f__	-1.73213	-2.43916	-0.848853	1.5979	4.56308	0.320678	0.355122	0.280703	0.478111	0.247492	0.422595
k__Bacteria;p__Cyanobacteria;c__Chloroplast;o__Chlorophyta;f__	-1.48529	-1.8228	-1.20095	0.490355	4.38861	0.0956825	0.452148	0.504979	0.706906	0.502562	0.680857
k__Bacteria;p__Cyanobacteria;c__Chloroplast;o__Stramenopiles;f__	-1.77459	-2.55876	-0.867124	1.67287	4.52995	0.331155	0.34439	0.263664	0.450319	0.236861	0.404069
k__Bacteria;p__Cyanobacteria;c__Chloroplast;o__Streptophyta;f__	2.4736	4.96826	-0.0851914	-4.62014	6.81149	-0.594961	0.275122	0.0554796	0.206617	0.037723	0.163675
k__Bacteria;p__Cyanobacteria;c__Oscillatoriophycideae;o__Chroococcales;f__Xenococcaceae	-1.64117	-2.17026	-1.08326	1.00232	4.53114	0.195551	0.407805	0.446811	0.645748	0.395036	0.581783
k__Bacteria;p__Cyanobacteria;c__Synechococcophycideae;o__Pseudanabaenales;f__Pseudanabaenaceae	-1.71052	-2.55877	-0.852517	1.73884	4.90048	0.319961	0.33561	0.218942	0.406044	0.217449	0.387955
k__Bacteria;p__Firmicutes;c__Bacilli;o__Bacillales;f__	-1.33975	-1.58259	-1.13417	0.116499	5.30853	0.018956	0.489756	0.58111	0.770346	0.577007	0.746439
k__Bacteria;p__Firmicutes;c__Bacilli;o__Bacillales;f__Alicyclobacillaceae	-1.63238	-2.12156	-1.19507	0.938024	4.51532	0.186003	0.406829	0.429081	0.622285	0.400764	0.586499
k__Bacteria;p__Firmicutes;c__Bacilli;o__Bacillales;f__Bacillaceae	6.39776	4.08981	11.619	6.90052	5.34816	1.16309	0.135742	0.00079791	0.00808947	0.000257899	0.00317534
k__Bacteria;p__Firmicutes;c__Bacilli;o__Bacillales;f__Listeriaceae	-0.304993	0.492326	-0.947692	-1.88494	6.69958	-0.25447	0.37561	0.330557	0.562633	0.312388	0.519034
k__Bacteria;p__Firmicutes;c__Bacilli;o__Bacillales;f__Paenibacillaceae	-1.35251	-1.3625	-1.33717	-0.253001	5.43076	-0.0379644	0.483398	0.567839	0.756263	0.580001	0.753299
k__Bacteria;p__Firmicutes;c__Bacilli;o__Bacillales;f__Planococcaceae	0.799737	1.40633	0.0335566	-1.24071	6.10182	-0.203101	0.406829	0.454207	0.675168	0.445167	0.658456
k__Bacteria;p__Firmicutes;c__Bacilli;o__Bacillales;f__Staphylococcaceae	10.4466	10.9488	9.17615	-2.68816	5.07852	-0.47063	0.261719	0.0167154	0.104304	0.0156907	0.0928712
k__Bacteria;p__Firmicutes;c__Bacilli;o__Bacillales;f__Thermoactinomycetaceae	-1.43376	-1.8227	-1.08653	0.42311	4.78015	0.0758979	0.469727	0.521567	0.7154	0.515837	0.690311
k__Bacteria;p__Firmicutes;c__Bacilli;o__Bacillales;f__[Exiguobacteraceae]	-1.56332	-1.86071	-1.28192	0.656398	4.79503	0.122411	0.443902	0.546976	0.737264	0.541794	0.704504
k__Bacteria;p__Firmicutes;c__Bacilli;o__Bacillales;f__[Thermicanaceae]	-1.64944	-1.92086	-1.30413	0.373071	4.71915	0.0761523	0.462439	0.5443	0.739985	0.570475	0.739886
k__Bacteria;p__Firmicutes;c__Bacilli;o__Gemellales;f__Gemellaceae	0.655167	1.30873	-0.0929579	-1.31376	6.02896	-0.191018	0.396098	0.465785	0.690563	0.386034	0.601291
k__Bacteria;p__Firmicutes;c__Bacilli;o__Lactobacillales;f__	-1.46246	-2.05924	-0.94595	0.954879	5.45244	0.15112	0.416016	0.457778	0.673009	0.414536	0.610605
k__Bacteria;p__Firmicutes;c__Bacilli;o__Lactobacillales;f__Aerococcaceae	6.41226	8.4707	3.86881	-3.8415	8.4408	-0.420043	0.320976	0.100216	0.331116	0.108616	0.324399
k__Bacteria;p__Firmicutes;c__Bacilli;o__Lactobacillales;f__Carnobacteriaceae	0.476852	1.8169	-0.199377	-1.35314	5.7084	-0.19987	0.390625	0.439095	0.654697	0.384609	0.599808
k__Bacteria;p__Firmicutes;c__Bacilli;o__Lactobacillales;f__Enterococcaceae	1.45394	-1.81521	11.739	12.8896	5.33132	2.11847	0.0781251	2.94649e-06	6.78669e-05	2.03536e-05	0.000440226
k__Bacteria;p__Firmicutes;c__Bacilli;o__Lactobacillales;f__Lactobacillaceae	4.62634	5.37973	3.36093	-1.23898	7.07383	-0.151705	0.419922	0.57477	0.780092	0.467025	0.69906
k__Bacteria;p__Firmicutes;c__Bacilli;o__Lactobacillales;f__Leuconostocaceae	-0.732256	-0.504571	-0.967272	-0.813686	5.68008	-0.133757	0.440976	0.52212	0.735159	0.524542	0.714456
k__Bacteria;p__Firmicutes;c__Bacilli;o__Lactobacillales;f__Streptococcaceae	8.53064	7.98849	8.75486	0.661908	5.63978	0.103068	0.451707	0.833245	0.927629	0.714723	0.85583
k__Bacteria;p__Firmicutes;c__Clostridia;o__Clostridiales;f__	0.386682	2.33987	-0.188579	-1.67442	6.89876	-0.228676	0.390625	0.507974	0.723072	0.397722	0.617326
k__Bacteria;p__Firmicutes;c__Clostridia;o__Clostridiales;f__Christensenellaceae	-1.61381	-2.11062	-1.03679	1.04007	4.49169	0.192645	0.399414	0.381075	0.569332	0.367461	0.536843
k__Bacteria;p__Firmicutes;c__Clostridia;o__Clostridiales;f__Clostridiaceae	4.79547	-1.50476	10.2567	11.4054	5.98362	1.58364	0.0858538	3.10402e-05	0.000433877	2.84249e-05	0.000570726
k__Bacteria;p__Firmicutes;c__Clostridia;o__Clostridiales;f__Lachnospiraceae	2.56291	4.66614	0.0959246	-4.23393	5.33321	-0.694843	0.219512	0.0285915	0.130302	0.00899804	0.0559709
k__Bacteria;p__Firmicutes;c__Clostridia;o__Clostridiales;f__Peptococcaceae	-1.22092	-1.03664	-1.34759	-0.575318	5.20045	-0.114487	0.447805	0.483838	0.695058	0.538037	0.713229
k__Bacteria;p__Firmicutes;c__Clostridia;o__Clostridiales;f__Peptostreptococcaceae	-0.143756	0.178863	-0.489785	-0.717565	5.18082	-0.116895	0.44	0.565305	0.756359	0.542055	0.720598
k__Bacteria;p__Firmicutes;c__Clostridia;o__Clostridiales;f__Ruminococcaceae	-0.600671	-0.705226	-0.535163	-0.172732	6.21213	-0.0237819	0.487805	0.619227	0.791318	0.609855	0.771644
k__Bacteria;p__Firmicutes;c__Clostridia;o__Clostridiales;f__Veillonellaceae	7.06443	7.24758	7.0099	0.412863	5.90453	0.0644367	0.46439	0.387014	0.652637	0.691726	0.844408
k__Bacteria;p__Firmicutes;c__Clostridia;o__Clostridiales;f__[Mogibacteriaceae]	-0.550171	-0.699346	-0.46995	-0.37048	6.07918	-0.0549413	0.478516	0.653015	0.814679	0.641251	0.79574
k__Bacteria;p__Firmicutes;c__Clostridia;o__Clostridiales;f__[Tissierellaceae]	7.70234	9.12433	5.35815	-3.6348	4.91463	-0.7092	0.203125	0.00192982	0.0186533	0.00285183	0.0234217
k__Bacteria;p__Firmicutes;c__Erysipelotrichi;o__Erysipelotrichales;f__Erysipelotrichaceae	-0.568377	-0.601657	-0.554228	-0.161245	5.85429	-0.0247838	0.490234	0.636031	0.817579	0.663899	0.812918
k__Bacteria;p__Fusobacteria;c__Fusobacteriia;o__Fusobacteriales;f__Fusobacteriaceae	1.88268	2.39895	1.26155	-1.40079	7.57959	-0.179061	0.402344	0.436384	0.682662	0.444501	0.671241
k__Bacteria;p__Fusobacteria;c__Fusobacteriia;o__Fusobacteriales;f__Leptotrichiaceae	0.103249	0.846039	-0.284785	-1.60231	6.58353	-0.208025	0.412683	0.476157	0.704256	0.455547	0.655903
k__Bacteria;p__Gemmatimonadetes;c__Gemm-5;o__;f__	-1.60331	-2.0715	-1.10161	0.971714	4.42436	0.188711	0.407227	0.404505	0.604911	0.369416	0.560277
k__Bacteria;p__Proteobacteria;c__Alphaproteobacteria;o__;f__	-1.67192	-2.19856	-1.1751	0.935258	4.55135	0.18241	0.410156	0.395412	0.601823	0.39428	0.577435
k__Bacteria;p__Proteobacteria;c__Alphaproteobacteria;o__BD7-3;f__	-1.46833	-2.30594	-0.781482	1.21755	4.60935	0.227108	0.383415	0.352834	0.569518	0.322564	0.514808
k__Bacteria;p__Proteobacteria;c__Alphaproteobacteria;o__Caulobacterales;f__Caulobacteraceae	1.19004	3.45412	-0.529361	-3.67195	4.37221	-0.759835	0.202148	0.0188155	0.086546	0.00468005	0.031801
k__Bacteria;p__Proteobacteria;c__Alphaproteobacteria;o__Rhizobiales;f__	-0.0778574	-1.2287	1.66817	2.84261	6.19131	0.463799	0.313171	0.128183	0.32018	0.110357	0.280152
k__Bacteria;p__Proteobacteria;c__Alphaproteobacteria;o__Rhizobiales;f__Aurantimonadaceae	-1.44536	-2.02001	-0.842318	0.86148	4.91012	0.153834	0.435122	0.493172	0.694038	0.474633	0.650696
k__Bacteria;p__Proteobacteria;c__Alphaproteobacteria;o__Rhizobiales;f__Bartonellaceae	-1.73869	-2.22062	-1.21967	0.941533	4.38339	0.179096	0.40878	0.42795	0.629504	0.425033	0.609084
k__Bacteria;p__Proteobacteria;c__Alphaproteobacteria;o__Rhizobiales;f__Beijerinckiaceae	-1.35819	-1.851	-0.750989	0.93433	4.37428	0.189752	0.412109	0.372041	0.575674	0.372625	0.558186
k__Bacteria;p__Proteobacteria;c__Alphaproteobacteria;o__Rhizobiales;f__Bradyrhizobiaceae	-1.01352	-0.803125	-1.28353	-0.734963	5.11932	-0.125314	0.445313	0.524467	0.714737	0.553583	0.713894
k__Bacteria;p__Proteobacteria;c__Alphaproteobacteria;o__Rhizobiales;f__Brucellaceae	-1.60582	-2.54886	-0.521836	1.92915	4.66099	0.365007	0.328781	0.240684	0.432156	0.197365	0.358871
k__Bacteria;p__Proteobacteria;c__Alphaproteobacteria;o__Rhizobiales;f__Hyphomicrobiaceae	-0.250614	-0.133771	-0.345222	0.0177356	6.2813	0.00309285	0.499023	0.575168	0.77122	0.680474	0.821036
k__Bacteria;p__Proteobacteria;c__Alphaproteobacteria;o__Rhizobiales;f__Methylobacteriaceae	1.85851	2.88311	0.527807	-1.64262	4.87192	-0.320309	0.331707	0.238427	0.480285	0.187361	0.420377
k__Bacteria;p__Proteobacteria;c__Alphaproteobacteria;o__Rhizobiales;f__Methylocystaceae	-1.70844	-2.15282	-1.24396	0.862174	4.74308	0.151299	0.410732	0.456165	0.666809	0.443605	0.63614
k__Bacteria;p__Proteobacteria;c__Alphaproteobacteria;o__Rhizobiales;f__Phyllobacteriaceae	-0.253892	-1.33035	0.949055	2.95738	7.07277	0.401922	0.33561	0.129128	0.335629	0.155744	0.358672
k__Bacteria;p__Proteobacteria;c__Alphaproteobacteria;o__Rhizobiales;f__Rhizobiaceae	1.54418	0.0772408	3.83155	3.28466	5.65811	0.519112	0.269531	0.0757945	0.223352	0.0431381	0.161468
k__Bacteria;p__Proteobacteria;c__Alphaproteobacteria;o__Rhodobacterales;f__Rhodobacteraceae	1.40095	6.4814	-0.894438	-7.5861	5.37709	-1.17845	0.150244	0.00060492	0.005673	0.00049091	0.00527297
k__Bacteria;p__Proteobacteria;c__Alphaproteobacteria;o__Rhodospirillales;f__Acetobacteraceae	-0.212746	0.341924	-0.499349	-0.995933	5.30015	-0.163849	0.424805	0.493333	0.701805	0.493365	0.683401
k__Bacteria;p__Proteobacteria;c__Alphaproteobacteria;o__Rhodospirillales;f__Rhodospirillaceae	-1.30734	-1.54547	-1.0913	0.197989	5.44468	0.0338132	0.479492	0.591592	0.775504	0.590532	0.75267
k__Bacteria;p__Proteobacteria;c__Alphaproteobacteria;o__Rickettsiales;f__mitochondria	-1.10754	-1.04004	-1.19332	-0.464346	4.62779	-0.0798449	0.462891	0.519154	0.719624	0.549003	0.724249
k__Bacteria;p__Proteobacteria;c__Alphaproteobacteria;o__Sphingomonadales;f__Erythrobacteraceae	-0.686155	-0.48857	-0.81826	-0.808663	5.23773	-0.138026	0.44	0.507914	0.720457	0.561115	0.735136
k__Bacteria;p__Proteobacteria;c__Alphaproteobacteria;o__Sphingomonadales;f__Sphingomonadaceae	5.65956	5.5757	6.50632	0.858329	6.16011	0.11644	0.439024	0.69612	0.855819	0.562416	0.765606
k__Bacteria;p__Proteobacteria;c__Betaproteobacteria;o__;f__	-1.05074	-1.30702	-0.885168	0.30858	5.20844	0.050215	0.473633	0.518786	0.7337	0.614657	0.777219
k__Bacteria;p__Proteobacteria;c__Betaproteobacteria;o__ASSO-13;f__	-1.78592	-2.3153	-1.20743	1.06624	4.64492	0.196291	0.400391	0.402954	0.622914	0.405435	0.592936
k__Bacteria;p__Proteobacteria;c__Betaproteobacteria;o__Burkholderiales;f__Alcaligenaceae	6.77837	13.101	2.78811	-9.37998	5.86345	-1.49232	0.0957032	8.80057e-05	0.00121625	3.81831e-05	0.000765449
k__Bacteria;p__Proteobacteria;c__Betaproteobacteria;o__Burkholderiales;f__Burkholderiaceae	-0.475378	0.16248	-1.0777	-1.66882	5.42104	-0.297212	0.368164	0.243784	0.474117	0.281186	0.493447
k__Bacteria;p__Proteobacteria;c__Betaproteobacteria;o__Burkholderiales;f__Comamonadaceae	4.74397	5.09299	3.60152	-2.4189	5.83717	-0.366681	0.326829	0.10102	0.305047	0.109821	0.318165
k__Bacteria;p__Proteobacteria;c__Betaproteobacteria;o__Burkholderiales;f__Oxalobacteraceae	5.88042	5.31859	6.50228	0.970291	5.56959	0.154145	0.414063	0.706482	0.86356	0.434095	0.687144
k__Bacteria;p__Proteobacteria;c__Betaproteobacteria;o__Neisseriales;f__Neisseriaceae	9.36663	9.88966	8.75963	-1.10217	2.57839	-0.322611	0.283902	0.289312	0.571576	0.0364841	0.161141
k__Bacteria;p__Proteobacteria;c__Betaproteobacteria;o__Nitrosomonadales;f__Nitrosomonadaceae	-1.71903	-2.25202	-1.19107	0.878364	4.49013	0.189231	0.404878	0.405691	0.61825	0.407124	0.588693
k__Bacteria;p__Proteobacteria;c__Betaproteobacteria;o__Rhodocyclales;f__Rhodocyclaceae	3.93065	-0.090006	11.2479	9.95154	5.82466	1.59275	0.103415	4.98283e-05	0.000713337	4.90339e-05	0.000907768
k__Bacteria;p__Proteobacteria;c__Betaproteobacteria;o__SC-I-84;f__	-0.836169	-2.43004	5.89388	7.6928	7.41206	0.92628	0.183594	0.0034516	0.0237205	0.00996973	0.046238
k__Bacteria;p__Proteobacteria;c__Deltaproteobacteria;o__Bdellovibrionales;f__Bacteriovoracaceae	-1.72241	-2.22092	-1.14867	0.929308	4.56504	0.18092	0.399414	0.386027	0.589041	0.409469	0.575607
k__Bacteria;p__Proteobacteria;c__Deltaproteobacteria;o__Desulfobacterales;f__Desulfobulbaceae	-1.69343	-2.12711	-1.25592	1.03613	4.39942	0.19852	0.400976	0.416233	0.612435	0.400914	0.577352
k__Bacteria;p__Proteobacteria;c__Deltaproteobacteria;o__Myxococcales;f__	-1.86408	-2.43764	-1.19679	1.06468	4.69268	0.21136	0.395122	0.378282	0.592305	0.350324	0.552749
k__Bacteria;p__Proteobacteria;c__Deltaproteobacteria;o__Myxococcales;f__Polyangiaceae	-1.70802	-2.604	-0.663613	2.00128	4.60168	0.38357	0.319336	0.197323	0.378439	0.183585	0.344551
k__Bacteria;p__Proteobacteria;c__Epsilonproteobacteria;o__Campylobacterales;f__Campylobacteraceae	0.671207	0.996807	0.535411	-0.43124	7.55523	-0.0542663	0.478049	0.696144	0.852217	0.726293	0.854815
k__Bacteria;p__Proteobacteria;c__Epsilonproteobacteria;o__Campylobacterales;f__Helicobacteraceae	-1.71865	-2.42538	-0.941618	1.45285	4.45735	0.270033	0.366829	0.273432	0.475705	0.260706	0.442239
k__Bacteria;p__Proteobacteria;c__Gammaproteobacteria;o__34P16;f__	-1.68691	-2.14389	-1.18116	0.958683	4.68915	0.167083	0.417969	0.470129	0.662074	0.454817	0.628144
k__Bacteria;p__Proteobacteria;c__Gammaproteobacteria;o__;f__	-1.89117	-2.47831	-1.15202	1.3744	5.08092	0.236646	0.385742	0.313984	0.514723	0.30958	0.494247
k__Bacteria;p__Proteobacteria;c__Gammaproteobacteria;o__Aeromonadales;f__Aeromonadaceae	-0.708398	-0.0490343	-1.21225	-1.57325	5.2552	-0.275041	0.373047	0.325695	0.535211	0.329824	0.523511
k__Bacteria;p__Proteobacteria;c__Gammaproteobacteria;o__Alteromonadales;f__Alteromonadaceae	-1.35522	-1.94007	-0.75558	1.16779	5.00052	0.220445	0.391602	0.416361	0.61924	0.38751	0.569475
k__Bacteria;p__Proteobacteria;c__Gammaproteobacteria;o__Alteromonadales;f__Shewanellaceae	-1.56336	-2.00925	-1.12205	0.618337	4.90309	0.107561	0.448242	0.524123	0.720608	0.517804	0.696055
k__Bacteria;p__Proteobacteria;c__Gammaproteobacteria;o__Alteromonadales;f__[Chromatiaceae]	-0.772036	-1.05084	-0.492883	0.402763	5.24483	0.0675808	0.467317	0.588688	0.778012	0.613958	0.775736
k__Bacteria;p__Proteobacteria;c__Gammaproteobacteria;o__Chromatiales;f__	-1.70453	-2.2411	-1.11768	1.08352	4.58471	0.192925	0.400391	0.400317	0.604661	0.402935	0.591901
k__Bacteria;p__Proteobacteria;c__Gammaproteobacteria;o__Enterobacteriales;f__Enterobacteriaceae	13.6451	13.2046	14.1477	0.797499	3.35361	0.142248	0.347656	0.844561	0.936446	0.139558	0.371528
k__Bacteria;p__Proteobacteria;c__Gammaproteobacteria;o__HOC36;f__	-1.43704	-1.76823	-1.13688	0.518445	4.53141	0.100517	0.446829	0.479189	0.676278	0.497069	0.673208
k__Bacteria;p__Proteobacteria;c__Gammaproteobacteria;o__Oceanospirillales;f__Halomonadaceae	2.87149	13.5917	-0.843415	-14.1188	4.05509	-3.15348	0.00293305	3.23483e-10	4.80502e-08	6.5767e-09	1.00623e-06
k__Bacteria;p__Proteobacteria;c__Gammaproteobacteria;o__Oceanospirillales;f__Oceanospirillaceae	-1.38426	-1.53009	-1.24335	-0.334625	5.56674	-0.0550173	0.469268	0.510953	0.718001	0.575352	0.746318
k__Bacteria;p__Proteobacteria;c__Gammaproteobacteria;o__Pasteurellales;f__Pasteurellaceae	1.15768	2.61157	-0.407612	-2.84073	5.93205	-0.422563	0.306641	0.131038	0.349909	0.0800534	0.247917
k__Bacteria;p__Proteobacteria;c__Gammaproteobacteria;o__Pseudomonadales;f__Moraxellaceae	5.84369	7.6587	2.17187	-5.50443	5.19045	-0.964968	0.125977	0.00129031	0.01175	0.000162638	0.00221597
k__Bacteria;p__Proteobacteria;c__Gammaproteobacteria;o__Pseudomonadales;f__Pseudomonadaceae	8.59504	11.6513	6.48948	-4.81254	5.51855	-0.773961	0.181641	0.0078076	0.0596015	0.00156707	0.0145825
k__Bacteria;p__Proteobacteria;c__Gammaproteobacteria;o__Vibrionales;f__Vibrionaceae	-1.45533	-1.5861	-1.33341	-0.0121657	5.87346	-0.00181108	0.499512	0.516007	0.722352	0.559879	0.742686
k__Bacteria;p__Proteobacteria;c__Gammaproteobacteria;o__Xanthomonadales;f__Sinobacteraceae	-1.71101	-2.20092	-1.20944	0.804012	4.90128	0.140425	0.429688	0.462056	0.684074	0.458416	0.652958
k__Bacteria;p__Proteobacteria;c__Gammaproteobacteria;o__Xanthomonadales;f__Xanthomonadaceae	8.41332	8.57745	8.07622	-0.516357	5.38757	-0.0866072	0.423828	0.232761	0.516861	0.482861	0.719165
k__Bacteria;p__SR1;c__;o__;f__	-1.61607	-2.3545	-0.874647	1.18579	4.92781	0.205085	0.402344	0.398693	0.60633	0.347191	0.533685
k__Bacteria;p__Spirochaetes;c__Spirochaetes;o__Spirochaetales;f__Spirochaetaceae	-1.2346	-1.57087	-0.939616	0.335071	5.43051	0.046711	0.47122	0.613861	0.80284	0.604595	0.767777
k__Bacteria;p__Synergistetes;c__Synergistia;o__Synergistales;f__	-1.78249	-2.30409	-1.18364	1.06019	4.47019	0.209072	0.39122	0.436178	0.622601	0.393993	0.57413
k__Bacteria;p__Synergistetes;c__Synergistia;o__Synergistales;f__Dethiosulfovibrionaceae	-1.63152	-2.16814	-1.19154	1.01652	4.45191	0.193622	0.411133	0.398502	0.608401	0.388181	0.584658
k__Bacteria;p__TM7;c__TM7-3;o__;f__	0.691852	1.15625	0.0760556	-1.27887	5.29997	-0.218029	0.394531	0.366449	0.602404	0.370354	0.585394
k__Bacteria;p__TM7;c__TM7-3;o__CW040;f__	-1.19574	-1.99247	-0.400486	1.30003	5.3512	0.229223	0.397461	0.327583	0.540596	0.342922	0.533749
k__Bacteria;p__TM7;c__TM7-3;o__CW040;f__F16	-1.49734	-1.90443	-1.185	0.461634	5.2833	0.0796751	0.458008	0.546437	0.741131	0.52938	0.708593
k__Bacteria;p__TM7;c__TM7-3;o__I025;f__Rs-045	-1.41507	-1.75817	-1.07479	0.560491	4.859	0.0949552	0.453659	0.509726	0.715081	0.538736	0.711563
k__Bacteria;p__Tenericutes;c__Mollicutes;o__Mycoplasmatales;f__Mycoplasmataceae	-1.39059	-2.13886	-0.532123	1.6069	4.31863	0.315115	0.339844	0.268925	0.464063	0.224792	0.402343
k__Bacteria;p__[Thermi];c__Deinococci;o__Deinococcales;f__Deinococcaceae	-0.928042	-0.3511	-1.23517	-1.08456	4.7256	-0.193764	0.40332	0.481275	0.683215	0.427381	0.618221
k__Bacteria;p__[Thermi];c__Deinococci;o__Deinococcales;f__Trueperaceae	-1.44832	-2.24307	-0.744514	1.44337	4.4872	0.284978	0.366829	0.301121	0.506954	0.293349	0.46994
k__Bacteria;p__[Thermi];c__Deinococci;o__Thermales;f__Thermaceae	-0.918536	-1.28486	-0.593967	0.0129839	5.42186	0.00283208	0.497561	0.617283	0.799669	0.650296	0.804574
