# Supplementary material for: Identification of nasopharyngeal microbial dysbiosis in COVID-19 patients by 16S rRNA gene sequencing
Source: Front Microbiol. 2025 Aug 29;16:1631198. doi: 10.3389/fmicb.2025.1631198 (PMC12426191; doi:10.3389/fmicb.2025.1631198)
Supplement: Supplementary file 6 [file Data_Sheet_5.xls]

## Sheet: desription
Additional File 5:
Genus-level differential abundance analysis results (ALDEx2) for pairwise comparisons of COVID-19 groups. Each sheet represents a specific pairwise comparison.

## Sheet: severe versus negative
featureid	rab.all	rab.win.1.negative	rab.win.4.severe	diff.btw	diff.win	effect	overlap	we.ep	we.eBH	wi.ep	wi.eBH
#q2:types	numeric	numeric	numeric	numeric	numeric	numeric	numeric	numeric	numeric	numeric	numeric
k__Bacteria;p__Acidobacteria;c__Acidobacteria-6;o__iii1-15;f__;g__	-0.751195	-0.871876	-0.602809	0.243634	4.24946	0.0544783	0.473633	0.494615	0.67704	0.521624	0.704469
k__Bacteria;p__Actinobacteria;c__Acidimicrobiia;o__Acidimicrobiales;f__;g__	-0.741945	-0.790699	-0.574108	0.320341	4.03426	0.0609682	0.467317	0.517169	0.694845	0.497281	0.685861
k__Bacteria;p__Actinobacteria;c__Acidimicrobiia;o__Acidimicrobiales;f__Microthrixaceae;g__	-0.770502	-0.797156	-0.72095	0.119615	4.22758	0.0244839	0.487305	0.539272	0.716517	0.526107	0.707824
k__Bacteria;p__Actinobacteria;c__Actinobacteria;o__Actinomycetales;f__;g__	0.232505	0.143126	0.420147	0.278107	6.82158	0.0374442	0.483902	0.659219	0.822024	0.660178	0.817618
k__Bacteria;p__Actinobacteria;c__Actinobacteria;o__Actinomycetales;f__Actinomycetaceae;g__	-0.582565	-0.567751	-0.621327	-0.292799	4.91501	-0.0499866	0.474609	0.467044	0.657895	0.495716	0.684915
k__Bacteria;p__Actinobacteria;c__Actinobacteria;o__Actinomycetales;f__Actinomycetaceae;g__Actinomyces	8.33746	9.74356	0.298594	-9.10377	5.42334	-1.44231	0.116211	2.15876e-05	0.000230275	1.13249e-05	0.000138167
k__Bacteria;p__Actinobacteria;c__Actinobacteria;o__Actinomycetales;f__Actinomycetaceae;g__Varibaculum	-0.752436	-0.795408	-0.679113	0.0627616	4.76738	0.010533	0.494141	0.529685	0.712122	0.547675	0.728123
k__Bacteria;p__Actinobacteria;c__Actinobacteria;o__Actinomycetales;f__Brevibacteriaceae;g__Brevibacterium	-0.609861	-0.590031	-0.663414	-0.067906	4.37451	-0.0128165	0.496094	0.510842	0.713008	0.538424	0.726587
k__Bacteria;p__Actinobacteria;c__Actinobacteria;o__Actinomycetales;f__Corynebacteriaceae;g__Corynebacterium	7.60523	4.62605	10.0605	5.77595	7.65072	0.711708	0.235352	0.00417792	0.0199854	0.00528833	0.0280641
k__Bacteria;p__Actinobacteria;c__Actinobacteria;o__Actinomycetales;f__Dermacoccaceae;g__Dermacoccus	-0.720408	-0.818471	-0.517064	0.248433	4.247	0.0492644	0.46875	0.500948	0.678353	0.508468	0.687007
k__Bacteria;p__Actinobacteria;c__Actinobacteria;o__Actinomycetales;f__Dietziaceae;g__Dietzia	-0.800754	-1.08148	-0.376266	0.713226	4.51227	0.143606	0.42439	0.437095	0.610455	0.423324	0.601464
k__Bacteria;p__Actinobacteria;c__Actinobacteria;o__Actinomycetales;f__Geodermatophilaceae;g__	-0.692239	-0.752508	-0.578531	0.0200202	4.51406	0.00336045	0.498537	0.475423	0.672099	0.504145	0.699283
k__Bacteria;p__Actinobacteria;c__Actinobacteria;o__Actinomycetales;f__Geodermatophilaceae;g__Geodermatophilus	-0.80635	-1.07447	-0.408459	0.741753	4.45348	0.145765	0.423828	0.384993	0.569674	0.387269	0.565464
k__Bacteria;p__Actinobacteria;c__Actinobacteria;o__Actinomycetales;f__Gordoniaceae;g__Gordonia	-0.77663	-0.853655	-0.682189	0.131558	4.44848	0.0307834	0.486328	0.508235	0.695233	0.518911	0.714489
k__Bacteria;p__Actinobacteria;c__Actinobacteria;o__Actinomycetales;f__Intrasporangiaceae;g__	-0.572439	-0.653687	-0.489692	-0.0626678	4.40765	-0.0112542	0.493659	0.465032	0.649835	0.494866	0.674619
k__Bacteria;p__Actinobacteria;c__Actinobacteria;o__Actinomycetales;f__Intrasporangiaceae;g__Knoellia	-0.666565	-0.860764	-0.309174	0.469264	4.30235	0.0955648	0.454634	0.474376	0.653585	0.487142	0.668453
k__Bacteria;p__Actinobacteria;c__Actinobacteria;o__Actinomycetales;f__Kineosporiaceae;g__	-0.81622	-1.07813	-0.391608	0.890482	4.58332	0.162649	0.411133	0.447974	0.622417	0.436504	0.613819
k__Bacteria;p__Actinobacteria;c__Actinobacteria;o__Actinomycetales;f__Microbacteriaceae;g__	-0.794647	-0.894146	-0.703415	-0.00716012	4.33828	-0.00184932	0.499023	0.50012	0.683097	0.507362	0.687965
k__Bacteria;p__Actinobacteria;c__Actinobacteria;o__Actinomycetales;f__Microbacteriaceae;g__Agrococcus	-0.85781	-1.20351	-0.325112	0.910312	4.32843	0.181013	0.406829	0.368591	0.540312	0.352038	0.527914
k__Bacteria;p__Actinobacteria;c__Actinobacteria;o__Actinomycetales;f__Microbacteriaceae;g__Curtobacterium	-0.764213	-0.794907	-0.696232	0.157834	4.53095	0.0281717	0.484878	0.527612	0.708525	0.559971	0.732483
k__Bacteria;p__Actinobacteria;c__Actinobacteria;o__Actinomycetales;f__Microbacteriaceae;g__Microbacterium	0.222795	-0.239944	1.24282	1.78271	5.60992	0.288375	0.376585	0.292715	0.478702	0.263484	0.458169
k__Bacteria;p__Actinobacteria;c__Actinobacteria;o__Actinomycetales;f__Microbacteriaceae;g__Rathayibacter	-0.731702	-0.764935	-0.710128	-0.115018	4.44739	-0.0224573	0.487805	0.496888	0.684138	0.485617	0.676215
k__Bacteria;p__Actinobacteria;c__Actinobacteria;o__Actinomycetales;f__Microbacteriaceae;g__Zimmermannella	-0.829376	-0.938517	-0.636486	0.293201	4.27339	0.0537429	0.467317	0.515821	0.694674	0.509967	0.693572
k__Bacteria;p__Actinobacteria;c__Actinobacteria;o__Actinomycetales;f__Micrococcaceae;g__	-0.736069	-0.838306	-0.582117	0.116529	4.33969	0.0240475	0.488281	0.553176	0.724868	0.543879	0.721306
k__Bacteria;p__Actinobacteria;c__Actinobacteria;o__Actinomycetales;f__Micrococcaceae;g__Kocuria	-0.73285	-0.735092	-0.716765	-0.0675653	4.76232	-0.01199	0.495117	0.531519	0.711948	0.551204	0.735967
k__Bacteria;p__Actinobacteria;c__Actinobacteria;o__Actinomycetales;f__Micrococcaceae;g__Microbispora	-0.795277	-1.00418	-0.442748	0.628953	4.52359	0.12367	0.433594	0.46737	0.641892	0.45072	0.637949
k__Bacteria;p__Actinobacteria;c__Actinobacteria;o__Actinomycetales;f__Micrococcaceae;g__Micrococcus	-0.523521	-0.806069	-0.0995222	0.883362	5.0646	0.151588	0.419512	0.422507	0.606907	0.410288	0.611294
k__Bacteria;p__Actinobacteria;c__Actinobacteria;o__Actinomycetales;f__Micrococcaceae;g__Renibacterium	-0.439358	-0.663938	-0.100981	0.616815	4.88518	0.113074	0.445313	0.4129	0.59744	0.432884	0.615621
k__Bacteria;p__Actinobacteria;c__Actinobacteria;o__Actinomycetales;f__Micrococcaceae;g__Rothia	7.74361	9.46626	0.187229	-9.00187	5.28533	-1.47122	0.0897562	5.08494e-06	6.55587e-05	3.56939e-06	5.87558e-05
k__Bacteria;p__Actinobacteria;c__Actinobacteria;o__Actinomycetales;f__Micromonosporaceae;g__	-0.73129	-0.832187	-0.557858	0.0737464	4.23046	0.0182316	0.48878	0.515357	0.686641	0.514707	0.696265
k__Bacteria;p__Actinobacteria;c__Actinobacteria;o__Actinomycetales;f__Nocardiaceae;g__	-0.696563	-0.927735	-0.25876	0.790591	4.31518	0.163036	0.420898	0.453972	0.617914	0.435794	0.610127
k__Bacteria;p__Actinobacteria;c__Actinobacteria;o__Actinomycetales;f__Nocardioidaceae;g__	-0.552123	-0.82974	0.0184878	0.833962	4.8979	0.14902	0.429688	0.38921	0.568191	0.397026	0.571067
k__Bacteria;p__Actinobacteria;c__Actinobacteria;o__Actinomycetales;f__Nocardioidaceae;g__Nocardioides	-0.780633	-0.878516	-0.665572	0.0429389	4.50515	0.0134087	0.491707	0.491336	0.66876	0.51194	0.687866
k__Bacteria;p__Actinobacteria;c__Actinobacteria;o__Actinomycetales;f__Promicromonosporaceae;g__	-0.71438	-0.813794	-0.563765	0.199233	4.25569	0.0454714	0.478516	0.516736	0.696092	0.512683	0.705099
k__Bacteria;p__Actinobacteria;c__Actinobacteria;o__Actinomycetales;f__Propionibacteriaceae;g__	-0.487528	-0.537588	-0.41353	-0.01968	4.7588	-0.00445231	0.498047	0.551866	0.731262	0.572947	0.751038
k__Bacteria;p__Actinobacteria;c__Actinobacteria;o__Actinomycetales;f__Propionibacteriaceae;g__Microlunatus	-0.765867	-1.04894	-0.318699	0.74006	4.38933	0.157716	0.421463	0.398148	0.589118	0.427179	0.604735
k__Bacteria;p__Actinobacteria;c__Actinobacteria;o__Actinomycetales;f__Propionibacteriaceae;g__Propionibacterium	1.19661	0.313168	3.87297	2.64114	7.93824	0.320716	0.363281	0.17363	0.360979	0.151702	0.34304
k__Bacteria;p__Actinobacteria;c__Actinobacteria;o__Actinomycetales;f__Pseudonocardiaceae;g__Amycolatopsis	-0.827829	-0.904051	-0.69158	0.354583	4.20548	0.0706208	0.451707	0.504022	0.681769	0.497452	0.680717
k__Bacteria;p__Actinobacteria;c__Actinobacteria;o__Actinomycetales;f__Pseudonocardiaceae;g__Pseudonocardia	-0.547567	-0.735098	-0.313333	0.584488	4.51432	0.120029	0.438477	0.482784	0.664839	0.520617	0.699038
k__Bacteria;p__Actinobacteria;c__Actinobacteria;o__Actinomycetales;f__Sporichthyaceae;g__	-0.55191	-0.806216	-0.101316	0.715041	4.57361	0.152929	0.428293	0.422775	0.606921	0.441083	0.628285
k__Bacteria;p__Actinobacteria;c__Actinobacteria;o__Actinomycetales;f__Streptomycetaceae;g__	-0.796555	-0.90187	-0.683738	0.0995819	4.1151	0.0231828	0.489756	0.487753	0.671	0.519278	0.695075
k__Bacteria;p__Actinobacteria;c__Actinobacteria;o__Actinomycetales;f__Streptomycetaceae;g__Streptomyces	-0.768204	-0.887857	-0.529654	0.244723	4.29527	0.0424491	0.47122	0.47404	0.660694	0.481831	0.676449
k__Bacteria;p__Actinobacteria;c__Actinobacteria;o__Actinomycetales;f__Williamsiaceae;g__Williamsia	-0.774923	-0.841891	-0.664057	0.181751	4.37152	0.030407	0.485352	0.564363	0.740661	0.551885	0.737519
k__Bacteria;p__Actinobacteria;c__Actinobacteria;o__Bifidobacteriales;f__Bifidobacteriaceae;g__Alloscardovia	-0.522064	-0.583431	-0.405939	0.159936	5.43597	0.0222686	0.487305	0.616618	0.786349	0.583142	0.76025
k__Bacteria;p__Actinobacteria;c__Actinobacteria;o__Bifidobacteriales;f__Bifidobacteriaceae;g__Bifidobacterium	-0.157867	-0.36189	0.127894	0.63355	6.31	0.0877913	0.452683	0.477349	0.668539	0.522834	0.71103
k__Bacteria;p__Actinobacteria;c__Actinobacteria;o__Bifidobacteriales;f__Bifidobacteriaceae;g__Gardnerella	-0.58487	-0.573188	-0.612587	-0.0190356	4.18647	-0.00933697	0.497561	0.492862	0.679741	0.501251	0.684483
k__Bacteria;p__Actinobacteria;c__Actinobacteria;o__Bifidobacteriales;f__Bifidobacteriaceae;g__Scardovia	-0.5307	-0.604834	-0.396481	0.250827	5.3953	0.0398702	0.475586	0.584215	0.756679	0.579877	0.74917
k__Bacteria;p__Actinobacteria;c__Coriobacteriia;o__Coriobacteriales;f__Coriobacteriaceae;g__	-0.817266	-0.879561	-0.751719	0.0390844	4.57813	0.00755341	0.49561	0.528585	0.701059	0.528129	0.705185
k__Bacteria;p__Actinobacteria;c__Coriobacteriia;o__Coriobacteriales;f__Coriobacteriaceae;g__Atopobium	5.13554	8.26927	0.279044	-7.1593	5.75952	-1.03181	0.153171	0.00062802	0.00393243	0.000102968	0.000858584
k__Bacteria;p__Actinobacteria;c__Coriobacteriia;o__Coriobacteriales;f__Coriobacteriaceae;g__Collinsella	-0.844095	-1.14615	-0.372201	0.797571	4.45488	0.173272	0.423828	0.427872	0.595636	0.418599	0.593722
k__Bacteria;p__Actinobacteria;c__Rubrobacteria;o__Rubrobacterales;f__Rubrobacteraceae;g__Rubrobacter	-0.74409	-0.830137	-0.631816	0.21206	4.26318	0.0440898	0.472195	0.465684	0.658301	0.52036	0.706805
k__Bacteria;p__Actinobacteria;c__Thermoleophilia;o__Gaiellales;f__Gaiellaceae;g__	-0.78318	-0.807201	-0.726896	0.154664	4.35611	0.0312723	0.483902	0.469574	0.661161	0.486445	0.683449
k__Bacteria;p__Actinobacteria;c__Thermoleophilia;o__Solirubrobacterales;f__;g__	-0.788467	-0.945382	-0.526544	0.403483	4.30093	0.076922	0.461463	0.490014	0.684186	0.521972	0.717238
k__Bacteria;p__Actinobacteria;c__Thermoleophilia;o__Solirubrobacterales;f__Patulibacteraceae;g__Patulibacter	-0.725043	-0.980092	-0.205707	0.808239	4.37019	0.160488	0.412683	0.434534	0.601073	0.427451	0.600438
k__Bacteria;p__Actinobacteria;c__Thermoleophilia;o__Solirubrobacterales;f__Solirubrobacteraceae;g__	-0.686863	-0.75548	-0.599988	0.0302085	4.39024	0.00689329	0.496585	0.458594	0.64938	0.477927	0.663192
k__Bacteria;p__Bacteroidetes;c__Bacteroidia;o__Bacteroidales;f__;g__	1.66407	3.85412	-0.0543082	-3.98432	5.97446	-0.625536	0.238049	0.01787	0.0611141	0.0142983	0.0580893
k__Bacteria;p__Bacteroidetes;c__Bacteroidia;o__Bacteroidales;f__Bacteroidaceae;g__Bacteroides	-0.251734	-0.127894	-0.418227	-0.373469	5.26286	-0.0615746	0.464844	0.637538	0.798045	0.579747	0.759322
k__Bacteria;p__Bacteroidetes;c__Bacteroidia;o__Bacteroidales;f__Porphyromonadaceae;g__Paludibacter	0.681155	1.81313	-0.524835	-2.56452	5.92174	-0.404392	0.316098	0.0739384	0.173674	0.0821872	0.201663
k__Bacteria;p__Bacteroidetes;c__Bacteroidia;o__Bacteroidales;f__Porphyromonadaceae;g__Porphyromonas	8.70267	10.543	0.217271	-10.0643	5.09866	-1.86005	0.0409758	2.53313e-07	4.27202e-06	5.74626e-08	4.29688e-06
k__Bacteria;p__Bacteroidetes;c__Bacteroidia;o__Bacteroidales;f__Porphyromonadaceae;g__Tannerella	2.34286	5.68653	0.0538345	-5.38899	5.72345	-0.830925	0.180664	0.00327838	0.0115409	0.000896013	0.00553848
k__Bacteria;p__Bacteroidetes;c__Bacteroidia;o__Bacteroidales;f__Prevotellaceae;g__Prevotella	12.1314	13.988	2.13805	-10.7472	5.746	-1.68503	0.0908204	2.57033e-06	4.01604e-05	1.91911e-06	3.95509e-05
k__Bacteria;p__Bacteroidetes;c__Bacteroidia;o__Bacteroidales;f__Rikenellaceae;g__	-0.79258	-0.819303	-0.727011	0.0592717	4.10591	0.0144874	0.493659	0.474378	0.663484	0.492255	0.676305
k__Bacteria;p__Bacteroidetes;c__Bacteroidia;o__Bacteroidales;f__[Odoribacteraceae];g__Odoribacter	-0.650802	-0.705066	-0.55293	-0.0294164	4.68369	-0.00519904	0.496585	0.554258	0.724961	0.5446	0.725503
k__Bacteria;p__Bacteroidetes;c__Bacteroidia;o__Bacteroidales;f__[Paraprevotellaceae];g__[Prevotella]	9.04784	11.4095	0.39255	-10.529	5.61037	-1.65784	0.0742189	2.50903e-07	5.47136e-06	1.43988e-06	2.93475e-05
k__Bacteria;p__Bacteroidetes;c__Cytophagia;o__Cytophagales;f__Cytophagaceae;g__Dyadobacter	-0.727417	-1.02927	-0.285297	0.624601	4.23625	0.119693	0.430244	0.426871	0.592397	0.430933	0.609567
k__Bacteria;p__Bacteroidetes;c__Cytophagia;o__Cytophagales;f__Cytophagaceae;g__Hymenobacter	-0.551918	-0.711989	-0.317202	0.342894	4.34072	0.0634037	0.464844	0.47822	0.661275	0.487712	0.67043
k__Bacteria;p__Bacteroidetes;c__Cytophagia;o__Cytophagales;f__Cytophagaceae;g__Pontibacter	-0.742924	-0.794026	-0.63505	0.256625	4.26676	0.0522913	0.473633	0.498089	0.67489	0.48911	0.667099
k__Bacteria;p__Bacteroidetes;c__Cytophagia;o__Cytophagales;f__Cytophagaceae;g__Rhodocytophaga	-0.701473	-0.784495	-0.566047	0.073977	4.3609	0.0177186	0.489756	0.482304	0.661834	0.516438	0.689626
k__Bacteria;p__Bacteroidetes;c__Flavobacteriia;o__Flavobacteriales;f__Flavobacteriaceae;g__	-0.743604	-1.03212	-0.328745	0.69122	4.18696	0.133382	0.428293	0.397866	0.569654	0.3802	0.565893
k__Bacteria;p__Bacteroidetes;c__Flavobacteriia;o__Flavobacteriales;f__Flavobacteriaceae;g__Capnocytophaga	5.54466	8.21683	-0.360484	-8.70735	5.09858	-1.58069	0.0751221	4.97002e-06	4.66175e-05	1.42832e-06	2.92848e-05
k__Bacteria;p__Bacteroidetes;c__Flavobacteriia;o__Flavobacteriales;f__Flavobacteriaceae;g__Flavobacterium	-0.804871	-0.884464	-0.669616	0.21177	4.21478	0.0360742	0.480976	0.501547	0.682318	0.505515	0.694299
k__Bacteria;p__Bacteroidetes;c__Flavobacteriia;o__Flavobacteriales;f__[Weeksellaceae];g__	5.24207	5.00313	9.86311	3.78427	8.08404	0.423884	0.326829	0.146035	0.338113	0.0806865	0.242475
k__Bacteria;p__Bacteroidetes;c__Flavobacteriia;o__Flavobacteriales;f__[Weeksellaceae];g__Chryseobacterium	0.840849	-0.564619	6.60925	7.17473	6.13809	1.06127	0.129756	0.000561838	0.00341869	0.000183619	0.00134644
k__Bacteria;p__Bacteroidetes;c__Flavobacteriia;o__Flavobacteriales;f__[Weeksellaceae];g__Cloacibacterium	-0.447763	-0.825914	0.282498	1.12077	5.13238	0.200495	0.386719	0.37727	0.567097	0.346356	0.536782
k__Bacteria;p__Bacteroidetes;c__Flavobacteriia;o__Flavobacteriales;f__[Weeksellaceae];g__Elizabethkingia	0.833927	-0.795049	12.7589	13.0112	5.13565	2.16116	0.0712892	2.99039e-06	3.24614e-05	1.63079e-06	2.93497e-05
k__Bacteria;p__Bacteroidetes;c__Flavobacteriia;o__Flavobacteriales;f__[Weeksellaceae];g__Wautersiella	-0.774091	-0.889252	-0.578415	0.29979	4.1394	0.0595211	0.465366	0.552807	0.718777	0.516444	0.703791
k__Bacteria;p__Bacteroidetes;c__Sphingobacteriia;o__Sphingobacteriales;f__Sphingobacteriaceae;g__Pedobacter	-0.710064	-1.02434	-0.264673	0.955849	4.60157	0.192234	0.405854	0.375297	0.55586	0.394236	0.576623
k__Bacteria;p__Bacteroidetes;c__Sphingobacteriia;o__Sphingobacteriales;f__Sphingobacteriaceae;g__Sphingobacterium	-0.227301	-0.516268	0.426933	1.14462	5.12712	0.209315	0.405273	0.436632	0.613762	0.380006	0.575184
k__Bacteria;p__Bacteroidetes;c__[Saprospirae];o__[Saprospirales];f__Chitinophagaceae;g__	-0.793142	-1.07148	-0.320659	0.75695	4.14889	0.157897	0.413659	0.398449	0.582399	0.38334	0.567351
k__Bacteria;p__Bacteroidetes;c__[Saprospirae];o__[Saprospirales];f__Chitinophagaceae;g__Flavisolibacter	-0.722539	-0.801185	-0.62768	0.102143	4.4272	0.0199681	0.486829	0.48953	0.671329	0.486948	0.673989
k__Bacteria;p__Chlorobi;c__Ignavibacteria;o__Ignavibacteriales;f__;g__	0.428342	-0.799667	5.34638	5.66303	5.38346	0.968602	0.161951	0.00214047	0.0106398	0.000620557	0.00388037
k__Bacteria;p__Chloroflexi;c__Ellin6529;o__;f__;g__	-0.755542	-0.790136	-0.670226	0.140485	4.41829	0.0279192	0.484375	0.505473	0.681616	0.534361	0.698553
k__Bacteria;p__Cyanobacteria;c__;o__;f__;g__	-0.780772	-0.87875	-0.581657	0.260666	4.28307	0.0635593	0.474146	0.486734	0.661496	0.513702	0.684738
k__Bacteria;p__Cyanobacteria;c__Chloroplast;o__;f__;g__	-0.766793	-1.02512	-0.312051	0.733505	4.42044	0.145351	0.423828	0.397017	0.576128	0.418177	0.596552
k__Bacteria;p__Cyanobacteria;c__Chloroplast;o__Stramenopiles;f__;g__	-0.816405	-1.08272	-0.361817	0.778949	4.27891	0.160586	0.420898	0.431317	0.608645	0.433773	0.619318
k__Bacteria;p__Cyanobacteria;c__Chloroplast;o__Streptophyta;f__;g__	0.560929	0.696926	0.336841	-0.539196	7.80067	-0.0682959	0.462439	0.638663	0.808597	0.594965	0.776225
k__Bacteria;p__Cyanobacteria;c__Nostocophycideae;o__Nostocales;f__Nostocaceae;g__Nostoc	-0.704905	-0.742977	-0.641618	0.139348	4.3204	0.0223261	0.489258	0.510019	0.688849	0.518233	0.699031
k__Bacteria;p__Cyanobacteria;c__Synechococcophycideae;o__Pseudanabaenales;f__Pseudanabaenaceae;g__Leptolyngbya	-0.70554	-0.878954	-0.399084	0.632475	4.76155	0.116683	0.438477	0.416993	0.596416	0.436788	0.61909
k__Bacteria;p__Firmicutes;c__Bacilli;o__Bacillales;f__;g__	-0.827523	-0.838357	-0.777721	0.0861707	4.67069	0.015952	0.490732	0.515618	0.704592	0.520183	0.707607
k__Bacteria;p__Firmicutes;c__Bacilli;o__Bacillales;f__Bacillaceae;g__Anoxybacillus	3.97665	0.116504	11.843	10.7341	7.54473	1.17586	0.113281	4.49359e-05	0.000359322	1.21179e-05	0.000138003
k__Bacteria;p__Firmicutes;c__Bacilli;o__Bacillales;f__Bacillaceae;g__Bacillus	0.406163	-0.48124	6.12329	5.89278	7.86328	0.711529	0.239024	0.00783543	0.0333739	0.0130487	0.0469509
k__Bacteria;p__Firmicutes;c__Bacilli;o__Bacillales;f__Bacillaceae;g__Geobacillus	-0.815658	-0.845792	-0.77252	-0.0373168	4.48626	-0.0119861	0.495117	0.477784	0.668177	0.515621	0.700997
k__Bacteria;p__Firmicutes;c__Bacilli;o__Bacillales;f__Listeriaceae;g__	-0.54539	-0.626715	-0.425913	0.263236	4.86536	0.0579205	0.47168	0.514779	0.703317	0.499559	0.689576
k__Bacteria;p__Firmicutes;c__Bacilli;o__Bacillales;f__Listeriaceae;g__Brochothrix	-0.702429	-0.93838	-0.275365	0.537255	5.09893	0.106557	0.44	0.502372	0.682799	0.47338	0.654329
k__Bacteria;p__Firmicutes;c__Bacilli;o__Bacillales;f__Paenibacillaceae;g__Brevibacillus	-0.793315	-0.954799	-0.531377	0.459792	4.59212	0.0798311	0.462891	0.502796	0.694348	0.532301	0.71296
k__Bacteria;p__Firmicutes;c__Bacilli;o__Bacillales;f__Paenibacillaceae;g__Paenibacillus	-0.789844	-0.867698	-0.600917	0.0585161	4.44785	0.0121119	0.495117	0.480543	0.677316	0.522106	0.706069
k__Bacteria;p__Firmicutes;c__Bacilli;o__Bacillales;f__Planococcaceae;g__	2.06555	6.62356	0.475633	-4.23386	7.39289	-0.566554	0.273171	0.0226684	0.0817045	0.0241169	0.0912984
k__Bacteria;p__Firmicutes;c__Bacilli;o__Bacillales;f__Planococcaceae;g__Lysinibacillus	-0.756645	-0.748669	-0.767357	-0.0109465	4.21401	-0.00213144	0.498537	0.502553	0.675049	0.489127	0.676446
k__Bacteria;p__Firmicutes;c__Bacilli;o__Bacillales;f__Planococcaceae;g__Planomicrobium	-0.805506	-1.03188	-0.390877	0.82216	4.68139	0.142195	0.421463	0.414595	0.59128	0.411171	0.602001
k__Bacteria;p__Firmicutes;c__Bacilli;o__Bacillales;f__Staphylococcaceae;g__Jeotgalicoccus	-0.534107	-0.622309	-0.380661	0.332904	4.51545	0.0687665	0.467773	0.480374	0.673111	0.519534	0.696335
k__Bacteria;p__Firmicutes;c__Bacilli;o__Bacillales;f__Staphylococcaceae;g__Salinicoccus	-0.636689	-0.806638	-0.362443	0.45688	4.78022	0.0829907	0.453125	0.49983	0.669779	0.513335	0.690579
k__Bacteria;p__Firmicutes;c__Bacilli;o__Bacillales;f__Staphylococcaceae;g__Staphylococcus	7.39914	6.57766	9.59653	3.73548	7.79293	0.463147	0.277344	0.036437	0.124191	0.0211937	0.0881196
k__Bacteria;p__Firmicutes;c__Bacilli;o__Bacillales;f__[Exiguobacteraceae];g__Exiguobacterium	-0.744934	-0.788168	-0.662803	0.0800011	4.34704	0.0113071	0.490732	0.524761	0.709888	0.581178	0.757411
k__Bacteria;p__Firmicutes;c__Bacilli;o__Gemellales;f__;g__	-0.881103	-0.989551	-0.70674	0.0368837	4.39887	0.00691959	0.49561	0.523454	0.698855	0.513507	0.697966
k__Bacteria;p__Firmicutes;c__Bacilli;o__Gemellales;f__Gemellaceae;g__	5.56602	7.30553	0.265037	-6.45693	5.26552	-1.03633	0.160976	0.000305296	0.00222107	0.000142003	0.0011395
k__Bacteria;p__Firmicutes;c__Bacilli;o__Gemellales;f__Gemellaceae;g__Gemella	1.85503	5.26796	-0.0474938	-4.39311	6.02952	-0.660015	0.250732	0.0203768	0.0704233	0.0183363	0.0711807
k__Bacteria;p__Firmicutes;c__Bacilli;o__Lactobacillales;f__;g__	-0.524449	-0.63313	-0.361941	0.407551	5.09223	0.0734506	0.456585	0.512095	0.695902	0.539675	0.718389
k__Bacteria;p__Firmicutes;c__Bacilli;o__Lactobacillales;f__Aerococcaceae;g__	-0.427196	-0.714989	-0.00693303	0.708717	5.12639	0.10813	0.449219	0.522089	0.696831	0.483088	0.661266
k__Bacteria;p__Firmicutes;c__Bacilli;o__Lactobacillales;f__Aerococcaceae;g__Abiotrophia	-0.862294	-0.954584	-0.665272	0.159959	4.42137	0.0364508	0.483902	0.492263	0.681367	0.516537	0.698924
k__Bacteria;p__Firmicutes;c__Bacilli;o__Lactobacillales;f__Aerococcaceae;g__Aerococcus	-0.520692	-0.637991	-0.347778	0.241469	4.44486	0.0531458	0.475122	0.494545	0.66926	0.489954	0.677282
k__Bacteria;p__Firmicutes;c__Bacilli;o__Lactobacillales;f__Aerococcaceae;g__Alloiococcus	4.39784	4.39029	4.4238	1.75849	8.39688	0.177885	0.432617	0.387865	0.621862	0.460211	0.698965
k__Bacteria;p__Firmicutes;c__Bacilli;o__Lactobacillales;f__Aerococcaceae;g__Facklamia	-0.520867	-0.653872	-0.28663	0.371741	4.5991	0.0679055	0.465366	0.503308	0.68452	0.52766	0.701337
k__Bacteria;p__Firmicutes;c__Bacilli;o__Lactobacillales;f__Carnobacteriaceae;g__Carnobacterium	-0.818769	-0.896739	-0.693846	0.135478	4.41443	0.0241491	0.489756	0.537752	0.714937	0.528721	0.70986
k__Bacteria;p__Firmicutes;c__Bacilli;o__Lactobacillales;f__Carnobacteriaceae;g__Desemzia	-0.844462	-1.17444	-0.244213	0.89866	4.41217	0.171062	0.401367	0.34896	0.522664	0.336224	0.52234
k__Bacteria;p__Firmicutes;c__Bacilli;o__Lactobacillales;f__Carnobacteriaceae;g__Granulicatella	7.71389	9.36862	0.267132	-8.68685	4.18765	-1.82484	0.0643904	2.51453e-06	3.03589e-05	1.35818e-07	7.15986e-06
k__Bacteria;p__Firmicutes;c__Bacilli;o__Lactobacillales;f__Enterococcaceae;g__Enterococcus	2.86938	0.205232	12.1794	10.86	7.20403	1.25266	0.112305	4.92196e-05	0.000401166	1.11888e-05	0.000133806
k__Bacteria;p__Firmicutes;c__Bacilli;o__Lactobacillales;f__Lactobacillaceae;g__	-0.542091	-0.65543	-0.264782	0.371265	4.71147	0.0668571	0.462439	0.528434	0.691636	0.496842	0.670966
k__Bacteria;p__Firmicutes;c__Bacilli;o__Lactobacillales;f__Lactobacillaceae;g__Lactobacillus	9.18762	9.77431	3.46751	-6.07183	6.27021	-0.886585	0.166829	0.0014776	0.00925553	0.000138748	0.00115424
k__Bacteria;p__Firmicutes;c__Bacilli;o__Lactobacillales;f__Leuconostocaceae;g__	-0.719641	-0.822985	-0.575755	0.252006	4.56806	0.0473885	0.470244	0.543343	0.720014	0.519979	0.704619
k__Bacteria;p__Firmicutes;c__Bacilli;o__Lactobacillales;f__Leuconostocaceae;g__Leuconostoc	-0.39909	-0.416333	-0.374571	0.0469986	5.56139	0.00699955	0.496094	0.595224	0.76138	0.552952	0.72805
k__Bacteria;p__Firmicutes;c__Bacilli;o__Lactobacillales;f__Leuconostocaceae;g__Weissella	-0.74021	-0.88166	-0.519706	0.181261	4.42341	0.0296206	0.483398	0.474776	0.661951	0.481756	0.670125
k__Bacteria;p__Firmicutes;c__Bacilli;o__Lactobacillales;f__Streptococcaceae;g__	9.31277	9.70367	8.29655	-1.2149	6.06405	-0.217371	0.335938	0.0952085	0.268807	0.0804815	0.243827
k__Bacteria;p__Firmicutes;c__Bacilli;o__Lactobacillales;f__Streptococcaceae;g__Lactococcus	-0.48555	-0.756451	-0.0593907	0.690805	5.24245	0.101074	0.436098	0.470033	0.643266	0.464165	0.647085
k__Bacteria;p__Firmicutes;c__Bacilli;o__Lactobacillales;f__Streptococcaceae;g__Streptococcus	11.8182	12.5864	3.28663	-9.1603	7.02448	-1.0908	0.140625	0.000251562	0.00203292	5.28071e-05	0.000509317
k__Bacteria;p__Firmicutes;c__Bacilli;o__Turicibacterales;f__Turicibacteraceae;g__Turicibacter	-0.772504	-0.82381	-0.655756	0.248388	4.26375	0.0505182	0.474609	0.460046	0.646738	0.474739	0.661044
k__Bacteria;p__Firmicutes;c__Clostridia;o__Clostridiales;f__;g__	7.25566	8.83429	0.228538	-8.09481	5.17798	-1.26155	0.134634	0.00011157	0.000899301	4.97261e-05	0.000466859
k__Bacteria;p__Firmicutes;c__Clostridia;o__Clostridiales;f__Clostridiaceae;g__	-0.891591	-1.13799	-0.426861	0.756077	4.42322	0.15774	0.42439	0.410426	0.600778	0.425734	0.609488
k__Bacteria;p__Firmicutes;c__Clostridia;o__Clostridiales;f__Clostridiaceae;g__Caloramator	0.869178	-0.0876259	7.54066	6.12718	7.86074	0.667913	0.261719	0.0147631	0.0550974	0.0132804	0.0536045
k__Bacteria;p__Firmicutes;c__Clostridia;o__Clostridiales;f__Clostridiaceae;g__Clostridium	2.23357	0.00699118	10.3213	9.49354	6.65089	1.18037	0.119141	0.000194873	0.00105094	1.58985e-05	0.000177888
k__Bacteria;p__Firmicutes;c__Clostridia;o__Clostridiales;f__Clostridiaceae;g__Thermoanaerobacterium	0.280327	-0.745284	6.86657	6.61177	6.05081	0.958149	0.178537	0.00467742	0.016893	0.00173744	0.00930197
k__Bacteria;p__Firmicutes;c__Clostridia;o__Clostridiales;f__Lachnospiraceae;g__	7.04986	8.66128	0.137016	-8.21464	5.40682	-1.36384	0.112195	2.68732e-05	0.000264951	7.32241e-06	9.80255e-05
k__Bacteria;p__Firmicutes;c__Clostridia;o__Clostridiales;f__Lachnospiraceae;g__Blautia	-0.57481	-0.898782	-0.0153439	1.01849	4.6083	0.184867	0.412109	0.371738	0.552098	0.380427	0.571051
k__Bacteria;p__Firmicutes;c__Clostridia;o__Clostridiales;f__Lachnospiraceae;g__Butyrivibrio	-0.247895	0.0664772	-0.669689	-1.24305	5.7284	-0.211439	0.403902	0.270619	0.441683	0.386508	0.567758
k__Bacteria;p__Firmicutes;c__Clostridia;o__Clostridiales;f__Lachnospiraceae;g__Catonella	0.400991	1.45106	-0.657746	-3.58677	6.41146	-0.512589	0.303711	0.0266655	0.0864486	0.0715895	0.188461
k__Bacteria;p__Firmicutes;c__Clostridia;o__Clostridiales;f__Lachnospiraceae;g__Coprococcus	0.975855	5.72347	-0.472721	-4.71335	7.01716	-0.607391	0.295898	0.0270885	0.0912413	0.0477385	0.144125
k__Bacteria;p__Firmicutes;c__Clostridia;o__Clostridiales;f__Lachnospiraceae;g__Epulopiscium	-0.81593	-0.972137	-0.63867	0.27824	4.69119	0.0507374	0.475586	0.543906	0.726893	0.543982	0.711698
k__Bacteria;p__Firmicutes;c__Clostridia;o__Clostridiales;f__Lachnospiraceae;g__Lachnoanaerobaculum	-0.36008	-0.266647	-0.488983	-0.225944	5.43454	-0.0352953	0.477073	0.57291	0.754661	0.538689	0.726134
k__Bacteria;p__Firmicutes;c__Clostridia;o__Clostridiales;f__Lachnospiraceae;g__Moryella	2.36283	5.33826	-0.310662	-5.53239	5.51252	-0.824032	0.189268	0.0042786	0.0210458	0.00132666	0.00775668
k__Bacteria;p__Firmicutes;c__Clostridia;o__Clostridiales;f__Lachnospiraceae;g__Oribacterium	6.5719	8.04673	-0.45793	-8.36011	4.19513	-1.75879	0.084961	5.15213e-06	6.41946e-05	1.9339e-06	3.78356e-05
k__Bacteria;p__Firmicutes;c__Clostridia;o__Clostridiales;f__Lachnospiraceae;g__Shuttleworthia	-0.607608	-0.741709	-0.335739	0.541992	4.6742	0.088425	0.450732	0.472424	0.658295	0.515723	0.698929
k__Bacteria;p__Firmicutes;c__Clostridia;o__Clostridiales;f__Lachnospiraceae;g__[Ruminococcus]	-0.828775	-1.12981	-0.427525	0.624531	4.15891	0.125398	0.434146	0.397735	0.580758	0.40435	0.596102
k__Bacteria;p__Firmicutes;c__Clostridia;o__Clostridiales;f__Peptococcaceae;g__	-0.771625	-0.787653	-0.739967	0.000741543	4.39568	0.000301585	0.5	0.502183	0.676039	0.527671	0.70632
k__Bacteria;p__Firmicutes;c__Clostridia;o__Clostridiales;f__Peptococcaceae;g__Peptococcus	-0.313137	0.130274	-0.814552	-1.42399	5.59576	-0.228814	0.388672	0.258529	0.432389	0.335124	0.518977
k__Bacteria;p__Firmicutes;c__Clostridia;o__Clostridiales;f__Peptostreptococcaceae;g__	-0.366771	-0.176386	-0.74229	-0.767572	5.11799	-0.13094	0.43122	0.379531	0.571277	0.436914	0.620576
k__Bacteria;p__Firmicutes;c__Clostridia;o__Clostridiales;f__Peptostreptococcaceae;g__Filifactor	1.01049	2.2795	-0.0666419	-2.85095	6.77599	-0.399751	0.336585	0.104209	0.246487	0.120343	0.279035
k__Bacteria;p__Firmicutes;c__Clostridia;o__Clostridiales;f__Peptostreptococcaceae;g__Peptostreptococcus	0.667396	2.74211	-0.607968	-4.53748	6.3498	-0.606968	0.276367	0.0199064	0.0632659	0.0364509	0.111271
k__Bacteria;p__Firmicutes;c__Clostridia;o__Clostridiales;f__Ruminococcaceae;g__	-0.60966	-0.784878	-0.347873	0.413543	4.32892	0.0826438	0.458984	0.512983	0.688942	0.521435	0.704055
k__Bacteria;p__Firmicutes;c__Clostridia;o__Clostridiales;f__Ruminococcaceae;g__Oscillospira	-0.664465	-1.09327	0.0463614	1.05318	4.41977	0.206258	0.397461	0.357755	0.535919	0.32154	0.505306
k__Bacteria;p__Firmicutes;c__Clostridia;o__Clostridiales;f__Ruminococcaceae;g__Ruminococcus	-0.724238	-0.911356	-0.364394	0.446719	4.95183	0.0863319	0.449756	0.461777	0.63683	0.475354	0.656583
k__Bacteria;p__Firmicutes;c__Clostridia;o__Clostridiales;f__Veillonellaceae;g__	1.18167	-0.3488	6.94043	6.43789	6.4211	0.850716	0.168945	0.00151077	0.00777074	0.000705741	0.0045126
k__Bacteria;p__Firmicutes;c__Clostridia;o__Clostridiales;f__Veillonellaceae;g__Dialister	1.86414	5.36507	-0.115745	-4.68651	6.33311	-0.649969	0.248047	0.0157532	0.0545634	0.0153548	0.0604007
k__Bacteria;p__Firmicutes;c__Clostridia;o__Clostridiales;f__Veillonellaceae;g__Megasphaera	3.30585	7.60915	-0.366127	-7.63877	5.84894	-1.03698	0.177734	0.00028749	0.00201115	0.000776694	0.00495631
k__Bacteria;p__Firmicutes;c__Clostridia;o__Clostridiales;f__Veillonellaceae;g__Selenomonas	1.7672	6.06597	-0.0429473	-5.35518	7.07272	-0.641231	0.275122	0.021506	0.0736301	0.0260059	0.0937663
k__Bacteria;p__Firmicutes;c__Clostridia;o__Clostridiales;f__Veillonellaceae;g__Thermosinus	-0.752	-1.1611	-0.139152	1.25807	4.65609	0.238637	0.394146	0.340819	0.504872	0.343951	0.524559
k__Bacteria;p__Firmicutes;c__Clostridia;o__Clostridiales;f__Veillonellaceae;g__Veillonella	11.8719	12.6807	1.10114	-11.1725	5.95235	-1.49305	0.123047	9.81898e-06	0.000122311	2.22908e-05	0.000248755
k__Bacteria;p__Firmicutes;c__Clostridia;o__Clostridiales;f__[Acidaminobacteraceae];g__	-0.627011	-0.627011	-0.628214	-0.0779921	4.91909	-0.0122619	0.494141	0.532146	0.713658	0.559343	0.730759
k__Bacteria;p__Firmicutes;c__Clostridia;o__Clostridiales;f__[Mogibacteriaceae];g__	2.51598	5.8288	-0.596573	-6.28021	4.5536	-1.26365	0.103415	5.72146e-05	0.000421405	1.89057e-05	0.000171277
k__Bacteria;p__Firmicutes;c__Clostridia;o__Clostridiales;f__[Mogibacteriaceae];g__Anaerovorax	-0.790193	-0.865953	-0.670564	0.254985	4.61472	0.0466954	0.472195	0.545215	0.71714	0.492438	0.680168
k__Bacteria;p__Firmicutes;c__Clostridia;o__Clostridiales;f__[Mogibacteriaceae];g__Mogibacterium	1.73781	5.02561	-0.0933613	-4.4677	6.59657	-0.592806	0.282927	0.0242614	0.082807	0.0289624	0.0992015
k__Bacteria;p__Firmicutes;c__Clostridia;o__Clostridiales;f__[Tissierellaceae];g__	-0.747347	-0.859203	-0.581157	0.367959	4.56012	0.0740168	0.461463	0.511584	0.684654	0.502432	0.675607
k__Bacteria;p__Firmicutes;c__Clostridia;o__Clostridiales;f__[Tissierellaceae];g__1-68	-0.506145	-0.463728	-0.579618	-0.0325697	4.62072	-0.00870584	0.49707	0.49849	0.674756	0.512363	0.69147
k__Bacteria;p__Firmicutes;c__Clostridia;o__Clostridiales;f__[Tissierellaceae];g__Anaerococcus	0.448542	-0.325854	3.48227	3.18439	7.12183	0.419242	0.330732	0.142297	0.302644	0.129579	0.293553
k__Bacteria;p__Firmicutes;c__Clostridia;o__Clostridiales;f__[Tissierellaceae];g__Finegoldia	0.297148	-0.184327	1.42599	1.83334	5.98377	0.292527	0.375	0.2692	0.444567	0.240085	0.432522
k__Bacteria;p__Firmicutes;c__Clostridia;o__Clostridiales;f__[Tissierellaceae];g__Parvimonas	0.854387	3.1665	-0.541412	-4.38421	6.11947	-0.637374	0.25293	0.0143394	0.050604	0.0227974	0.0782039
k__Bacteria;p__Firmicutes;c__Clostridia;o__Clostridiales;f__[Tissierellaceae];g__Peptoniphilus	0.0939957	0.136324	0.0267036	-0.300694	6.61353	-0.040626	0.479492	0.609685	0.790615	0.57737	0.766676
k__Bacteria;p__Firmicutes;c__Clostridia;o__Clostridiales;f__[Tissierellaceae];g__Sporanaerobacter	0.251038	-0.808074	3.50424	4.55658	5.88614	0.694074	0.219512	0.0197971	0.0622009	0.0101911	0.0413739
k__Bacteria;p__Firmicutes;c__Clostridia;o__Clostridiales;f__[Tissierellaceae];g__WAL_1855D	-0.782488	-0.878197	-0.662116	0.200982	4.49199	0.0381401	0.476563	0.514639	0.693187	0.543271	0.720813
k__Bacteria;p__Firmicutes;c__Clostridia;o__Clostridiales;f__[Tissierellaceae];g__ph2	-0.781575	-0.831312	-0.679609	0.280657	4.16979	0.0631496	0.47168	0.538454	0.716537	0.541783	0.725131
k__Bacteria;p__Firmicutes;c__Erysipelotrichi;o__Erysipelotrichales;f__Erysipelotrichaceae;g__	-0.832338	-1.09758	-0.367849	0.567892	4.41528	0.113596	0.437073	0.395653	0.587227	0.392004	0.580313
k__Bacteria;p__Firmicutes;c__Erysipelotrichi;o__Erysipelotrichales;f__Erysipelotrichaceae;g__Bulleidia	5.62913	7.32815	-0.109872	-7.21516	4.68871	-1.32367	0.123903	4.38695e-05	0.000374855	2.48493e-05	0.000258679
k__Bacteria;p__Fusobacteria;c__Fusobacteriia;o__Fusobacteriales;f__Fusobacteriaceae;g__Fusobacterium	10.684	12.5567	1.54067	-10.2292	5.80429	-1.62364	0.0683595	1.24744e-06	1.88506e-05	1.6809e-07	7.86148e-06
k__Bacteria;p__Fusobacteria;c__Fusobacteriia;o__Fusobacteriales;f__Leptotrichiaceae;g__	0.0147276	0.320003	-0.325541	-1.12011	5.98994	-0.17643	0.418945	0.314792	0.519115	0.401629	0.614919
k__Bacteria;p__Fusobacteria;c__Fusobacteriia;o__Fusobacteriales;f__Leptotrichiaceae;g__Leptotrichia	6.83348	9.88185	0.280816	-9.21027	5.56815	-1.47079	0.0965855	3.59701e-06	5.04719e-05	4.95336e-06	7.48927e-05
k__Bacteria;p__Gemmatimonadetes;c__Gemm-3;o__;f__;g__	-0.744685	-0.869134	-0.571791	0.302557	4.44977	0.0593136	0.468293	0.478753	0.661396	0.497628	0.685249
k__Bacteria;p__Planctomycetes;c__Phycisphaerae;o__WD2101;f__;g__	-0.785237	-0.842979	-0.692993	0.11668	4.34989	0.0209363	0.486328	0.507033	0.682846	0.523516	0.706226
k__Bacteria;p__Proteobacteria;c__Alphaproteobacteria;o__BD7-3;f__;g__	-0.905494	-1.24185	-0.336221	0.716264	4.2473	0.148525	0.421463	0.39829	0.573225	0.39342	0.569746
k__Bacteria;p__Proteobacteria;c__Alphaproteobacteria;o__Caulobacterales;f__Caulobacteraceae;g__	-0.567552	-0.713719	-0.350909	0.322197	4.86561	0.0602748	0.469268	0.512459	0.698059	0.502178	0.690205
k__Bacteria;p__Proteobacteria;c__Alphaproteobacteria;o__Caulobacterales;f__Caulobacteraceae;g__Brevundimonas	-0.780392	-1.16736	-0.0341031	1.10536	4.38678	0.226365	0.400391	0.363852	0.53198	0.313015	0.488531
k__Bacteria;p__Proteobacteria;c__Alphaproteobacteria;o__Caulobacterales;f__Caulobacteraceae;g__Caulobacter	-0.614367	-0.63987	-0.579736	-0.0104319	4.43237	-0.00185429	0.499023	0.465546	0.647026	0.486045	0.675185
k__Bacteria;p__Proteobacteria;c__Alphaproteobacteria;o__Rhizobiales;f__;g__	-0.150093	-0.80109	2.04751	3.63774	5.66369	0.598459	0.269268	0.0478974	0.124558	0.0480888	0.129702
k__Bacteria;p__Proteobacteria;c__Alphaproteobacteria;o__Rhizobiales;f__Aurantimonadaceae;g__	-0.766156	-1.0677	-0.265341	0.6781	4.16385	0.124537	0.420488	0.480718	0.646304	0.442964	0.622665
k__Bacteria;p__Proteobacteria;c__Alphaproteobacteria;o__Rhizobiales;f__Beijerinckiaceae;g__Beijerinckia	-0.74363	-1.00888	-0.302057	0.662582	4.37808	0.137131	0.423828	0.424829	0.591609	0.419643	0.594669
k__Bacteria;p__Proteobacteria;c__Alphaproteobacteria;o__Rhizobiales;f__Beijerinckiaceae;g__Chelatococcus	-0.673575	-0.701488	-0.613433	0.118583	4.29784	0.0246807	0.487805	0.522138	0.703474	0.511854	0.706066
k__Bacteria;p__Proteobacteria;c__Alphaproteobacteria;o__Rhizobiales;f__Bradyrhizobiaceae;g__	-0.742896	-0.785579	-0.667774	0.218488	4.26743	0.0435008	0.479492	0.473316	0.649814	0.505567	0.68234
k__Bacteria;p__Proteobacteria;c__Alphaproteobacteria;o__Rhizobiales;f__Bradyrhizobiaceae;g__Afipia	-0.671974	-0.682856	-0.65797	-0.104632	4.3378	-0.0174116	0.490234	0.476116	0.66512	0.49202	0.681187
k__Bacteria;p__Proteobacteria;c__Alphaproteobacteria;o__Rhizobiales;f__Brucellaceae;g__Ochrobactrum	-0.698624	-1.0715	-0.0270126	1.05904	4.47861	0.214073	0.404878	0.339213	0.513641	0.310881	0.494886
k__Bacteria;p__Proteobacteria;c__Alphaproteobacteria;o__Rhizobiales;f__Hyphomicrobiaceae;g__	-0.718623	-0.757732	-0.66736	0.0656982	4.43413	0.00964578	0.492683	0.550892	0.719667	0.555856	0.736893
k__Bacteria;p__Proteobacteria;c__Alphaproteobacteria;o__Rhizobiales;f__Hyphomicrobiaceae;g__Devosia	-0.47898	-0.8719	0.213069	1.48095	5.76633	0.251915	0.37561	0.233704	0.409068	0.316425	0.49428
k__Bacteria;p__Proteobacteria;c__Alphaproteobacteria;o__Rhizobiales;f__Methylobacteriaceae;g__	-0.646283	-0.910459	-0.20723	0.787058	4.54364	0.140722	0.433594	0.412697	0.596063	0.437056	0.615477
k__Bacteria;p__Proteobacteria;c__Alphaproteobacteria;o__Rhizobiales;f__Methylobacteriaceae;g__Methylobacterium	-0.295201	-0.75262	0.673956	1.90639	4.75538	0.379242	0.348293	0.211392	0.354018	0.18999	0.341525
k__Bacteria;p__Proteobacteria;c__Alphaproteobacteria;o__Rhizobiales;f__Methylocystaceae;g__Pleomorphomonas	-0.704535	-0.813029	-0.535658	0.0966104	4.34453	0.0152726	0.492188	0.487398	0.659059	0.503873	0.682332
k__Bacteria;p__Proteobacteria;c__Alphaproteobacteria;o__Rhizobiales;f__Phyllobacteriaceae;g__	-0.274911	-0.748835	0.84555	2.4837	6.25029	0.404051	0.329756	0.101939	0.233548	0.160671	0.305511
k__Bacteria;p__Proteobacteria;c__Alphaproteobacteria;o__Rhizobiales;f__Phyllobacteriaceae;g__Phyllobacterium	-0.602125	-0.996926	0.330896	1.97244	5.66364	0.337353	0.353171	0.1709	0.324274	0.209047	0.37523
k__Bacteria;p__Proteobacteria;c__Alphaproteobacteria;o__Rhizobiales;f__Rhizobiaceae;g__	-0.817368	-0.911072	-0.649832	0.197462	4.32163	0.0445448	0.482422	0.497522	0.678206	0.487417	0.679135
k__Bacteria;p__Proteobacteria;c__Alphaproteobacteria;o__Rhizobiales;f__Rhizobiaceae;g__Agrobacterium	0.299271	-0.786721	4.13477	4.69873	5.07136	0.807761	0.192383	0.00629768	0.0232896	0.00212109	0.0108821
k__Bacteria;p__Proteobacteria;c__Alphaproteobacteria;o__Rhizobiales;f__Rhodobiaceae;g__	-0.758253	-0.886135	-0.592112	0.163815	4.35708	0.0307376	0.486328	0.493089	0.667474	0.505084	0.687315
k__Bacteria;p__Proteobacteria;c__Alphaproteobacteria;o__Rhizobiales;f__Xanthobacteraceae;g__Xanthobacter	-0.757085	-0.841261	-0.547319	0.365942	4.15327	0.0665767	0.462891	0.536806	0.701889	0.563687	0.728086
k__Bacteria;p__Proteobacteria;c__Alphaproteobacteria;o__Rhodobacterales;f__Rhodobacteraceae;g__Amaricoccus	-0.884191	-1.00163	-0.700144	0.21638	4.22212	0.0422685	0.474609	0.480996	0.661247	0.52976	0.701588
k__Bacteria;p__Proteobacteria;c__Alphaproteobacteria;o__Rhodobacterales;f__Rhodobacteraceae;g__Paracoccus	-0.566661	-0.660817	-0.41343	0.370954	4.98914	0.0660468	0.46875	0.56841	0.743143	0.555877	0.734295
k__Bacteria;p__Proteobacteria;c__Alphaproteobacteria;o__Rhodobacterales;f__Rhodobacteraceae;g__Rhodobacter	-0.593591	-0.820886	-0.315895	0.584582	4.33858	0.112601	0.438477	0.43324	0.616461	0.455508	0.64062
k__Bacteria;p__Proteobacteria;c__Alphaproteobacteria;o__Rhodobacterales;f__Rhodobacteraceae;g__Rubellimicrobium	-0.662143	-0.850936	-0.420186	0.469759	4.60498	0.0902758	0.454634	0.529944	0.709213	0.531739	0.70989
k__Bacteria;p__Proteobacteria;c__Alphaproteobacteria;o__Rhodospirillales;f__;g__	-0.750416	-0.828612	-0.611637	0.184157	4.32203	0.0390614	0.479492	0.510557	0.69679	0.537882	0.714504
k__Bacteria;p__Proteobacteria;c__Alphaproteobacteria;o__Rhodospirillales;f__Acetobacteraceae;g__	-0.487834	-0.706639	-0.110165	0.511031	4.84014	0.0949616	0.445854	0.477595	0.654891	0.487878	0.664434
k__Bacteria;p__Proteobacteria;c__Alphaproteobacteria;o__Rhodospirillales;f__Acetobacteraceae;g__Acetobacter	-0.74675	-0.887074	-0.588024	-0.00637457	4.46054	-0.00083477	0.499023	0.527679	0.708028	0.535743	0.715019
k__Bacteria;p__Proteobacteria;c__Alphaproteobacteria;o__Rhodospirillales;f__Acetobacteraceae;g__Roseomonas	-0.729396	-0.81081	-0.560211	0.144869	4.32866	0.0335232	0.480469	0.500153	0.688285	0.543015	0.717708
k__Bacteria;p__Proteobacteria;c__Alphaproteobacteria;o__Rhodospirillales;f__Rhodospirillaceae;g__Novispirillum	-0.705749	-0.766562	-0.573462	0.0969445	4.19814	0.016904	0.488281	0.452217	0.643406	0.46267	0.663553
k__Bacteria;p__Proteobacteria;c__Alphaproteobacteria;o__Rhodospirillales;f__Rhodospirillaceae;g__Skermanella	-0.744269	-0.829591	-0.58256	0.15049	4.4818	0.0266614	0.485854	0.508448	0.690783	0.528227	0.706581
k__Bacteria;p__Proteobacteria;c__Alphaproteobacteria;o__Rickettsiales;f__mitochondria;g__Spirodela	-0.848535	-0.922482	-0.703873	0.127444	4.70553	0.0226005	0.486328	0.505815	0.682944	0.527102	0.693061
k__Bacteria;p__Proteobacteria;c__Alphaproteobacteria;o__Rickettsiales;f__mitochondria;g__Zea	-0.847247	-1.01	-0.624964	0.246716	4.43025	0.0518872	0.473633	0.482855	0.67235	0.49557	0.688663
k__Bacteria;p__Proteobacteria;c__Alphaproteobacteria;o__Sphingomonadales;f__Erythrobacteraceae;g__	-0.522749	-0.698892	-0.282096	0.426191	4.83825	0.0745864	0.463415	0.547174	0.722122	0.530106	0.716706
k__Bacteria;p__Proteobacteria;c__Alphaproteobacteria;o__Sphingomonadales;f__Sphingomonadaceae;g__	-0.635422	-0.856722	-0.182545	0.687014	4.97736	0.121161	0.426758	0.508624	0.695034	0.4764	0.668154
k__Bacteria;p__Proteobacteria;c__Alphaproteobacteria;o__Sphingomonadales;f__Sphingomonadaceae;g__Kaistobacter	-0.627988	-0.780173	-0.324882	0.320149	4.79485	0.0596906	0.46875	0.482341	0.661222	0.489486	0.674784
k__Bacteria;p__Proteobacteria;c__Alphaproteobacteria;o__Sphingomonadales;f__Sphingomonadaceae;g__Novosphingobium	-0.68793	-0.880706	-0.382171	0.434965	4.62763	0.0824811	0.458984	0.500249	0.660639	0.508754	0.673763
k__Bacteria;p__Proteobacteria;c__Alphaproteobacteria;o__Sphingomonadales;f__Sphingomonadaceae;g__Sphingobium	-0.63283	-0.821968	-0.274065	0.473654	4.49137	0.0884914	0.446829	0.467133	0.654361	0.478604	0.673952
k__Bacteria;p__Proteobacteria;c__Alphaproteobacteria;o__Sphingomonadales;f__Sphingomonadaceae;g__Sphingomonas	0.661553	-0.285061	6.65869	5.75556	6.63676	0.795717	0.22439	0.0100963	0.035003	0.0099958	0.0381983
k__Bacteria;p__Proteobacteria;c__Betaproteobacteria;o__;f__;g__	-0.877548	-1.15029	-0.358492	1.00242	4.84133	0.172979	0.396098	0.331914	0.529275	0.376279	0.567741
k__Bacteria;p__Proteobacteria;c__Betaproteobacteria;o__Burkholderiales;f__Alcaligenaceae;g__	-0.0615517	0.202568	-0.479323	-1.02609	5.08353	-0.176464	0.422439	0.440294	0.625084	0.438441	0.633089
k__Bacteria;p__Proteobacteria;c__Betaproteobacteria;o__Burkholderiales;f__Alcaligenaceae;g__Achromobacter	0.332444	-0.25587	1.9475	2.8312	6.09005	0.433523	0.318049	0.108619	0.248041	0.0910663	0.22877
k__Bacteria;p__Proteobacteria;c__Betaproteobacteria;o__Burkholderiales;f__Alcaligenaceae;g__Alcaligenes	-0.71482	-0.867831	-0.456031	0.26907	4.57375	0.0422871	0.473633	0.561882	0.732218	0.52821	0.719434
k__Bacteria;p__Proteobacteria;c__Betaproteobacteria;o__Burkholderiales;f__Alcaligenaceae;g__Denitrobacter	-0.778156	-0.867415	-0.589433	0.179614	4.3077	0.040784	0.481951	0.483077	0.668302	0.502886	0.68992
k__Bacteria;p__Proteobacteria;c__Betaproteobacteria;o__Burkholderiales;f__Burkholderiaceae;g__	-0.803773	-0.843562	-0.729535	0.184083	4.63962	0.0320241	0.483398	0.490673	0.678722	0.487694	0.666752
k__Bacteria;p__Proteobacteria;c__Betaproteobacteria;o__Burkholderiales;f__Burkholderiaceae;g__Lautropia	0.301781	1.01015	-0.400748	-2.23116	6.54718	-0.328572	0.359024	0.11568	0.246721	0.210829	0.395376
k__Bacteria;p__Proteobacteria;c__Betaproteobacteria;o__Burkholderiales;f__Comamonadaceae;g__	0.184609	-0.554923	2.12378	3.38116	6.01839	0.495802	0.300488	0.08343	0.197629	0.0662085	0.171325
k__Bacteria;p__Proteobacteria;c__Betaproteobacteria;o__Burkholderiales;f__Comamonadaceae;g__Acidovorax	-0.783721	-1.14933	-0.153531	1.14921	5.11035	0.203025	0.394531	0.304288	0.482966	0.310305	0.498866
k__Bacteria;p__Proteobacteria;c__Betaproteobacteria;o__Burkholderiales;f__Comamonadaceae;g__Comamonas	-0.560436	-0.756632	-0.215939	0.534304	4.73592	0.103948	0.447266	0.532831	0.701564	0.505332	0.687574
k__Bacteria;p__Proteobacteria;c__Betaproteobacteria;o__Burkholderiales;f__Comamonadaceae;g__Curvibacter	-0.792827	-0.87173	-0.663145	0.0656757	4.1727	0.0157055	0.494141	0.489198	0.676675	0.508976	0.694053
k__Bacteria;p__Proteobacteria;c__Betaproteobacteria;o__Burkholderiales;f__Comamonadaceae;g__Hydrogenophaga	-0.740833	-0.795723	-0.618023	0.195031	4.32505	0.037817	0.479024	0.516933	0.698858	0.55697	0.730724
k__Bacteria;p__Proteobacteria;c__Betaproteobacteria;o__Burkholderiales;f__Comamonadaceae;g__Pelomonas	-0.829713	-1.13372	-0.35911	0.850817	4.68353	0.156595	0.413086	0.343216	0.521919	0.402772	0.582085
k__Bacteria;p__Proteobacteria;c__Betaproteobacteria;o__Burkholderiales;f__Comamonadaceae;g__Rubrivivax	-0.700625	-0.796086	-0.545956	0.354819	4.20338	0.0643851	0.463867	0.505321	0.68169	0.514079	0.69554
k__Bacteria;p__Proteobacteria;c__Betaproteobacteria;o__Burkholderiales;f__Comamonadaceae;g__Schlegelella	-0.764689	-0.817118	-0.6403	0.225853	4.69113	0.0452904	0.474609	0.519446	0.714702	0.502301	0.70433
k__Bacteria;p__Proteobacteria;c__Betaproteobacteria;o__Burkholderiales;f__Comamonadaceae;g__Tepidimonas	-0.62792	-0.764136	-0.445192	0.120237	4.6448	0.0270046	0.486829	0.567758	0.744417	0.564838	0.747098
k__Bacteria;p__Proteobacteria;c__Betaproteobacteria;o__Burkholderiales;f__Oxalobacteraceae;g__	0.509726	-0.668888	6.15403	6.25955	6.57801	0.880563	0.174634	0.00218748	0.0111446	0.00134309	0.00741249
k__Bacteria;p__Proteobacteria;c__Betaproteobacteria;o__Burkholderiales;f__Oxalobacteraceae;g__Cupriavidus	1.26631	1.17041	1.45299	0.290847	6.48157	0.0413218	0.483902	0.646547	0.810041	0.691123	0.83855
k__Bacteria;p__Proteobacteria;c__Betaproteobacteria;o__Burkholderiales;f__Oxalobacteraceae;g__Janthinobacterium	-0.671242	-0.853957	-0.397259	0.542817	4.64921	0.102455	0.450195	0.460272	0.628047	0.462619	0.643715
k__Bacteria;p__Proteobacteria;c__Betaproteobacteria;o__Burkholderiales;f__Oxalobacteraceae;g__Ralstonia	-0.30994	-0.498172	-0.0131607	0.449694	5.10098	0.0756565	0.462439	0.512009	0.701633	0.521696	0.715899
k__Bacteria;p__Proteobacteria;c__Betaproteobacteria;o__Neisseriales;f__Neisseriaceae;g__	5.38219	3.39041	7.61115	3.64277	5.98024	0.644207	0.209961	0.00614393	0.0251513	0.00211444	0.0125628
k__Bacteria;p__Proteobacteria;c__Betaproteobacteria;o__Neisseriales;f__Neisseriaceae;g__Chromobacterium	-0.611409	-1.00669	0.120778	1.4159	5.62934	0.235094	0.371707	0.174874	0.333474	0.279956	0.446291
k__Bacteria;p__Proteobacteria;c__Betaproteobacteria;o__Neisseriales;f__Neisseriaceae;g__Eikenella	-0.536267	-0.622843	-0.386922	0.0815906	4.80022	0.0136486	0.492683	0.48692	0.669743	0.502072	0.687099
k__Bacteria;p__Proteobacteria;c__Betaproteobacteria;o__Neisseriales;f__Neisseriaceae;g__Gulbenkiania	0.283624	-0.89191	6.62012	6.52248	6.23882	0.954277	0.179512	0.00304946	0.0137824	0.00147524	0.00813661
k__Bacteria;p__Proteobacteria;c__Betaproteobacteria;o__Neisseriales;f__Neisseriaceae;g__Kingella	-0.318637	-0.305404	-0.355491	-0.456947	5.40387	-0.0800887	0.46582	0.46962	0.659659	0.541162	0.728983
k__Bacteria;p__Proteobacteria;c__Betaproteobacteria;o__Neisseriales;f__Neisseriaceae;g__Neisseria	7.32809	11.7977	0.482286	-9.88277	6.56592	-1.28971	0.114258	1.01192e-05	0.00010819	7.53011e-06	0.000100751
k__Bacteria;p__Proteobacteria;c__Betaproteobacteria;o__Neisseriales;f__Neisseriaceae;g__Vogesella	0.0265186	-1.05278	6.96516	6.55565	6.61773	0.863161	0.194146	0.00633466	0.0249057	0.00462667	0.0207435
k__Bacteria;p__Proteobacteria;c__Betaproteobacteria;o__Rhodocyclales;f__Rhodocyclaceae;g__	2.17287	-0.138851	11.2199	10.6554	7.29807	1.21946	0.100586	6.19061e-05	0.000479186	1.25895e-05	0.000147348
k__Bacteria;p__Proteobacteria;c__Betaproteobacteria;o__Rhodocyclales;f__Rhodocyclaceae;g__Dechloromonas	-0.68198	-0.827451	-0.531354	0.20147	4.19278	0.0466707	0.47168	0.475551	0.652153	0.495001	0.672926
k__Bacteria;p__Proteobacteria;c__Betaproteobacteria;o__Rhodocyclales;f__Rhodocyclaceae;g__Hydrogenophilus	-0.78382	-0.879174	-0.667402	0.164352	4.65384	0.0268768	0.484878	0.492963	0.680907	0.497382	0.689414
k__Bacteria;p__Proteobacteria;c__Betaproteobacteria;o__Rhodocyclales;f__Rhodocyclaceae;g__KD1-23	-0.729942	-1.05804	-0.083196	1.11664	5.20747	0.202257	0.396098	0.294186	0.468974	0.352368	0.52102
k__Bacteria;p__Proteobacteria;c__Betaproteobacteria;o__Rhodocyclales;f__Rhodocyclaceae;g__Petrobacter	1.84781	-0.183592	9.47972	8.26925	6.32841	1.12089	0.129883	0.000211482	0.00142426	5.64943e-05	0.000490913
k__Bacteria;p__Proteobacteria;c__Betaproteobacteria;o__Rhodocyclales;f__Rhodocyclaceae;g__Thauera	-0.0910832	-0.565109	1.10499	2.17103	7.81722	0.285874	0.352195	0.142988	0.308913	0.195761	0.374697
k__Bacteria;p__Proteobacteria;c__Betaproteobacteria;o__SC-I-84;f__;g__	-0.159239	-1.08524	6.54731	7.08155	7.68333	0.848266	0.208781	0.00601742	0.0241609	0.0103785	0.0379385
k__Bacteria;p__Proteobacteria;c__Deltaproteobacteria;o__Bdellovibrionales;f__Bacteriovoracaceae;g__	-0.866335	-0.868653	-0.861265	0.0527351	4.29077	0.0106152	0.497561	0.530407	0.705883	0.530648	0.700806
k__Bacteria;p__Proteobacteria;c__Deltaproteobacteria;o__Desulfobacterales;f__Desulfobulbaceae;g__Desulfobulbus	-0.750458	-0.753007	-0.730257	0.0389614	4.69333	0.00512019	0.496585	0.480445	0.676667	0.507576	0.698582
k__Bacteria;p__Proteobacteria;c__Deltaproteobacteria;o__Desulfovibrionales;f__Desulfovibrionaceae;g__Bilophila	-0.785628	-0.901656	-0.559882	0.312877	4.66916	0.0533003	0.47122	0.525183	0.702853	0.499505	0.681977
k__Bacteria;p__Proteobacteria;c__Deltaproteobacteria;o__Myxococcales;f__;g__	-0.751623	-0.779671	-0.680471	0.012748	4.2827	0.00237143	0.498537	0.507425	0.689848	0.544911	0.72488
k__Bacteria;p__Proteobacteria;c__Deltaproteobacteria;o__Myxococcales;f__Polyangiaceae;g__Sorangium	-0.758019	-1.01182	-0.354941	0.813202	4.5348	0.148489	0.418537	0.426324	0.599693	0.42949	0.608612
k__Bacteria;p__Proteobacteria;c__Epsilonproteobacteria;o__Campylobacterales;f__Campylobacteraceae;g__Campylobacter	8.17063	10.2812	1.08155	-8.73769	5.47831	-1.40765	0.0634767	8.30109e-06	0.000101749	1.93567e-07	9.20884e-06
k__Bacteria;p__Proteobacteria;c__Epsilonproteobacteria;o__Campylobacterales;f__Helicobacteraceae;g__	-0.8092	-1.03155	-0.523679	0.586021	4.22231	0.126965	0.435547	0.470564	0.65477	0.469738	0.666647
k__Bacteria;p__Proteobacteria;c__Gammaproteobacteria;o__;f__;g__	-0.897943	-1.1388	-0.438027	0.748551	4.96738	0.12962	0.424805	0.380847	0.57236	0.392086	0.584125
k__Bacteria;p__Proteobacteria;c__Gammaproteobacteria;o__Aeromonadales;f__Aeromonadaceae;g__	-0.7506	-0.868252	-0.587549	0.28029	4.43456	0.0586426	0.468293	0.50113	0.676835	0.506048	0.682941
k__Bacteria;p__Proteobacteria;c__Gammaproteobacteria;o__Aeromonadales;f__Aeromonadaceae;g__Tolumonas	-0.753076	-0.870434	-0.560203	0.29906	4.39624	0.0605914	0.47122	0.52056	0.696976	0.529257	0.697726
k__Bacteria;p__Proteobacteria;c__Gammaproteobacteria;o__Alteromonadales;f__Alteromonadaceae;g__	-0.835504	-1.09127	-0.371609	0.726553	4.70324	0.147735	0.425366	0.418968	0.600901	0.418613	0.60457
k__Bacteria;p__Proteobacteria;c__Gammaproteobacteria;o__Alteromonadales;f__Alteromonadaceae;g__Cellvibrio	-0.737191	-0.884108	-0.544419	0.411398	4.37897	0.0797263	0.45561	0.524502	0.70776	0.553871	0.730499
k__Bacteria;p__Proteobacteria;c__Gammaproteobacteria;o__Alteromonadales;f__Alteromonadaceae;g__Marinobacter	-0.792206	-1.00978	-0.428788	0.76624	4.5022	0.15525	0.426758	0.453143	0.627164	0.46114	0.642416
k__Bacteria;p__Proteobacteria;c__Gammaproteobacteria;o__Alteromonadales;f__[Chromatiaceae];g__	-0.750338	-0.847287	-0.616534	0.16989	4.19349	0.0321559	0.484878	0.510265	0.693239	0.487248	0.678561
k__Bacteria;p__Proteobacteria;c__Gammaproteobacteria;o__Alteromonadales;f__[Chromatiaceae];g__Alishewanella	-0.792949	-0.809127	-0.76732	-0.0929506	4.72968	-0.0153042	0.492683	0.481622	0.672246	0.481099	0.676317
k__Bacteria;p__Proteobacteria;c__Gammaproteobacteria;o__Alteromonadales;f__[Chromatiaceae];g__Rheinheimera	-0.601677	-0.867243	-0.065172	0.788788	4.92007	0.154959	0.420488	0.406237	0.595299	0.403066	0.579723
k__Bacteria;p__Proteobacteria;c__Gammaproteobacteria;o__Cardiobacteriales;f__Cardiobacteriaceae;g__Cardiobacterium	-0.0771435	0.431882	-0.76404	-1.7577	5.27217	-0.297392	0.370117	0.219698	0.383955	0.259121	0.43372
k__Bacteria;p__Proteobacteria;c__Gammaproteobacteria;o__Enterobacteriales;f__Enterobacteriaceae;g__	3.11809	0.116233	11.7253	11.3376	6.11544	1.53935	0.0712892	8.74664e-07	1.3003e-05	6.20052e-07	1.73964e-05
k__Bacteria;p__Proteobacteria;c__Gammaproteobacteria;o__Enterobacteriales;f__Enterobacteriaceae;g__Citrobacter	-0.868523	-1.06091	-0.477657	0.758244	4.87226	0.133412	0.436523	0.400696	0.5868	0.410377	0.597638
k__Bacteria;p__Proteobacteria;c__Gammaproteobacteria;o__Enterobacteriales;f__Enterobacteriaceae;g__Dickeya	-0.499138	-1.10864	0.796888	2.68445	7.86776	0.38551	0.294634	0.0533649	0.144001	0.107838	0.230402
k__Bacteria;p__Proteobacteria;c__Gammaproteobacteria;o__Enterobacteriales;f__Enterobacteriaceae;g__Enterobacter	-0.750522	-1.06944	-0.239051	0.966869	5.15254	0.163741	0.399024	0.244439	0.42415	0.308359	0.49462
k__Bacteria;p__Proteobacteria;c__Gammaproteobacteria;o__Enterobacteriales;f__Enterobacteriaceae;g__Erwinia	-0.537805	-1.12846	0.396579	1.7926	5.26539	0.284148	0.341797	0.138091	0.272097	0.172687	0.316028
k__Bacteria;p__Proteobacteria;c__Gammaproteobacteria;o__Enterobacteriales;f__Enterobacteriaceae;g__Klebsiella	-0.655071	-0.776323	-0.451594	0.391721	5.2858	0.0641979	0.458008	0.614638	0.785984	0.532658	0.715319
k__Bacteria;p__Proteobacteria;c__Gammaproteobacteria;o__Enterobacteriales;f__Enterobacteriaceae;g__Kluyvera	-0.80121	-1.06587	-0.376273	0.774151	4.88843	0.127555	0.425781	0.375583	0.555518	0.386119	0.574763
k__Bacteria;p__Proteobacteria;c__Gammaproteobacteria;o__Enterobacteriales;f__Enterobacteriaceae;g__Morganella	-0.737891	-1.08635	-0.203842	1.01836	5.05871	0.159857	0.407227	0.298239	0.479872	0.332065	0.514416
k__Bacteria;p__Proteobacteria;c__Gammaproteobacteria;o__Enterobacteriales;f__Enterobacteriaceae;g__Pantoea	-0.760921	-1.15514	-0.0175906	1.45411	5.93936	0.216405	0.368164	0.162545	0.333852	0.275045	0.446832
k__Bacteria;p__Proteobacteria;c__Gammaproteobacteria;o__Enterobacteriales;f__Enterobacteriaceae;g__Serratia	1.47521	-0.332281	13.433	13.1958	6.66739	1.6627	0.0830079	9.49527e-06	9.80362e-05	3.63413e-06	5.49406e-05
k__Bacteria;p__Proteobacteria;c__Gammaproteobacteria;o__Enterobacteriales;f__Enterobacteriaceae;g__Trabulsiella	-0.31711	-0.943818	1.28239	3.40119	9.18735	0.513295	0.290039	0.0293114	0.0995296	0.079461	0.187563
k__Bacteria;p__Proteobacteria;c__Gammaproteobacteria;o__Enterobacteriales;f__Enterobacteriaceae;g__Yersinia	0.738404	-0.758681	11.1028	11.3938	5.93704	1.39048	0.120117	2.60242e-05	0.000238206	4.41394e-05	0.000398793
k__Bacteria;p__Proteobacteria;c__Gammaproteobacteria;o__Oceanospirillales;f__Halomonadaceae;g__Halomonas	-0.131924	0.169978	-0.490713	-0.803163	4.98274	-0.146479	0.43122	0.462774	0.651245	0.417903	0.619912
k__Bacteria;p__Proteobacteria;c__Gammaproteobacteria;o__Oceanospirillales;f__Oceanospirillaceae;g__Marinomonas	-0.87358	-0.960146	-0.692678	0.234907	4.64068	0.0509852	0.475122	0.547028	0.728723	0.529659	0.713468
k__Bacteria;p__Proteobacteria;c__Gammaproteobacteria;o__Pasteurellales;f__Pasteurellaceae;g__	0.0283647	0.710792	-0.604292	-2.37187	6.65956	-0.343833	0.355122	0.0820662	0.191564	0.206279	0.378239
k__Bacteria;p__Proteobacteria;c__Gammaproteobacteria;o__Pasteurellales;f__Pasteurellaceae;g__Actinobacillus	1.43345	4.89481	-0.199727	-4.82495	7.34305	-0.563761	0.277073	0.0160669	0.0618997	0.0269962	0.096917
k__Bacteria;p__Proteobacteria;c__Gammaproteobacteria;o__Pasteurellales;f__Pasteurellaceae;g__Aggregatibacter	0.966694	6.42602	-0.512263	-5.89315	7.62512	-0.711188	0.261463	0.00593806	0.0242104	0.0193631	0.0719979
k__Bacteria;p__Proteobacteria;c__Gammaproteobacteria;o__Pasteurellales;f__Pasteurellaceae;g__Avibacterium	2.0988	7.15378	-0.355113	-6.69808	6.25698	-0.939314	0.177734	0.00171585	0.00743743	0.00113923	0.00678753
k__Bacteria;p__Proteobacteria;c__Gammaproteobacteria;o__Pasteurellales;f__Pasteurellaceae;g__Chelonobacter	1.54636	6.82535	-0.718523	-6.8574	6.36276	-0.958039	0.176758	0.000599236	0.003441	0.00179186	0.00972459
k__Bacteria;p__Proteobacteria;c__Gammaproteobacteria;o__Pasteurellales;f__Pasteurellaceae;g__Gallibacterium	-0.834261	-1.06144	-0.466315	0.773399	4.68166	0.14855	0.423415	0.425037	0.594606	0.439582	0.622721
k__Bacteria;p__Proteobacteria;c__Gammaproteobacteria;o__Pasteurellales;f__Pasteurellaceae;g__Haemophilus	9.89622	12.3288	-0.0552648	-11.8454	4.466	-2.46229	0.0234379	6.86647e-08	1.24189e-06	4.00483e-09	8.73403e-07
k__Bacteria;p__Proteobacteria;c__Gammaproteobacteria;o__Pasteurellales;f__Pasteurellaceae;g__Mannheimia	-0.329399	-0.0804924	-0.628418	-0.966119	5.84874	-0.152628	0.436098	0.296801	0.483609	0.447053	0.635022
k__Bacteria;p__Proteobacteria;c__Gammaproteobacteria;o__Pasteurellales;f__Pasteurellaceae;g__Pasteurella	-0.811839	-0.977673	-0.556167	0.302145	4.68375	0.0518429	0.47168	0.559847	0.742209	0.488336	0.676631
k__Bacteria;p__Proteobacteria;c__Gammaproteobacteria;o__Pseudomonadales;f__Moraxellaceae;g__	-0.401828	-0.650491	0.0487112	0.735353	5.16715	0.139808	0.43122	0.489985	0.676936	0.449163	0.643053
k__Bacteria;p__Proteobacteria;c__Gammaproteobacteria;o__Pseudomonadales;f__Moraxellaceae;g__Acinetobacter	0.384134	-0.133056	1.44852	1.67555	6.3028	0.246518	0.396098	0.376585	0.572965	0.30116	0.503596
k__Bacteria;p__Proteobacteria;c__Gammaproteobacteria;o__Pseudomonadales;f__Moraxellaceae;g__Enhydrobacter	-0.0547595	0.190882	-0.382394	-0.90477	5.02204	-0.144449	0.429268	0.46656	0.658905	0.474802	0.669099
k__Bacteria;p__Proteobacteria;c__Gammaproteobacteria;o__Pseudomonadales;f__Moraxellaceae;g__Moraxella	-0.807203	-1.02417	-0.536028	0.526332	5.31225	0.0744457	0.444878	0.498578	0.681309	0.491561	0.678595
k__Bacteria;p__Proteobacteria;c__Gammaproteobacteria;o__Pseudomonadales;f__Moraxellaceae;g__Psychrobacter	-0.793307	-1.07375	-0.267891	0.746252	4.37	0.141267	0.421463	0.418969	0.59377	0.399466	0.579619
k__Bacteria;p__Proteobacteria;c__Gammaproteobacteria;o__Pseudomonadales;f__Pseudomonadaceae;g__	-0.0872684	-0.280445	0.19345	0.704006	6.11691	0.0988448	0.445854	0.492013	0.682118	0.534302	0.716904
k__Bacteria;p__Proteobacteria;c__Gammaproteobacteria;o__Pseudomonadales;f__Pseudomonadaceae;g__Pseudomonas	4.21301	1.48047	7.09025	5.13121	8.40655	0.56672	0.270508	0.0180156	0.0679556	0.0120642	0.0540951
k__Bacteria;p__Proteobacteria;c__Gammaproteobacteria;o__Vibrionales;f__Vibrionaceae;g__Vibrio	-0.797584	-0.857622	-0.709556	0.0555122	4.29699	0.0118863	0.491211	0.50237	0.686681	0.539543	0.723689
k__Bacteria;p__Proteobacteria;c__Gammaproteobacteria;o__Xanthomonadales;f__Xanthomonadaceae;g__	0.102432	0.135604	0.0575196	0.0405817	6.66289	0.0068029	0.496585	0.67252	0.827822	0.652966	0.810237
k__Bacteria;p__Proteobacteria;c__Gammaproteobacteria;o__Xanthomonadales;f__Xanthomonadaceae;g__Luteimonas	-0.804536	-0.851995	-0.767102	0.0693019	4.41804	0.0142238	0.494141	0.537229	0.719424	0.552954	0.737281
k__Bacteria;p__Proteobacteria;c__Gammaproteobacteria;o__Xanthomonadales;f__Xanthomonadaceae;g__Lysobacter	-0.720388	-0.81091	-0.581263	0.121442	4.26358	0.0256017	0.482422	0.473765	0.655698	0.494628	0.679938
k__Bacteria;p__Proteobacteria;c__Gammaproteobacteria;o__Xanthomonadales;f__Xanthomonadaceae;g__Pseudoxanthomonas	-0.780067	-0.910113	-0.583065	0.33885	4.55338	0.0653589	0.46439	0.558078	0.735882	0.524893	0.712213
k__Bacteria;p__Proteobacteria;c__Gammaproteobacteria;o__Xanthomonadales;f__Xanthomonadaceae;g__Stenotrophomonas	0.51607	-0.67467	7.82659	7.66159	6.2103	1.06327	0.162927	0.000773871	0.00453349	0.000669746	0.00405763
k__Bacteria;p__Proteobacteria;c__Gammaproteobacteria;o__Xanthomonadales;f__Xanthomonadaceae;g__Thermomonas	-0.786232	-0.86337	-0.635776	0.268693	4.30083	0.0552521	0.473633	0.504943	0.676483	0.507154	0.686395
k__Bacteria;p__SR1;c__;o__;f__;g__	0.588898	2.02756	-0.477513	-3.04101	6.28827	-0.453285	0.324878	0.0456393	0.131998	0.0810608	0.211503
k__Bacteria;p__Spirochaetes;c__Spirochaetes;o__;f__;g__	-0.828746	-0.952984	-0.663541	0.393162	4.23228	0.082902	0.457031	0.469349	0.648678	0.502712	0.684076
k__Bacteria;p__Spirochaetes;c__Spirochaetes;o__Spirochaetales;f__Spirochaetaceae;g__Treponema	2.27989	5.56807	-0.417049	-5.77995	5.65165	-0.888996	0.176585	0.000972816	0.00548545	0.000625745	0.0041262
k__Bacteria;p__Synergistetes;c__Synergistia;o__Synergistales;f__;g__	-0.828963	-0.925363	-0.632256	0.311563	4.4017	0.0613295	0.473633	0.433868	0.63262	0.445826	0.636329
k__Bacteria;p__Synergistetes;c__Synergistia;o__Synergistales;f__Dethiosulfovibrionaceae;g__Pyramidobacter	-0.865033	-1.02374	-0.671157	0.203614	4.27045	0.0475494	0.479492	0.471129	0.658112	0.475019	0.655201
k__Bacteria;p__Synergistetes;c__Synergistia;o__Synergistales;f__Dethiosulfovibrionaceae;g__TG5	-0.603898	-0.650988	-0.522458	-0.126594	4.85362	-0.026012	0.487305	0.52864	0.707574	0.545968	0.723523
k__Bacteria;p__TM7;c__TM7-3;o__;f__;g__	7.05251	9.39276	0.60342	-9.00152	4.88031	-1.59655	0.0859376	9.82453e-07	1.66501e-05	1.73245e-06	3.3967e-05
k__Bacteria;p__TM7;c__TM7-3;o__CW040;f__;g__	0.850158	2.04892	-0.058573	-2.9462	7.17681	-0.371445	0.347317	0.131304	0.287408	0.173072	0.354718
k__Bacteria;p__TM7;c__TM7-3;o__CW040;f__F16;g__	2.3116	6.52899	-0.826898	-6.93604	4.94768	-1.30425	0.107317	2.97193e-05	0.000261098	1.94568e-05	0.000192524
k__Bacteria;p__TM7;c__TM7-3;o__EW055;f__;g__	-0.854739	-0.937787	-0.692573	0.189544	4.22285	0.0383679	0.476098	0.541279	0.715117	0.543831	0.723483
k__Bacteria;p__TM7;c__TM7-3;o__I025;f__Rs-045;g__	-0.649166	-0.649957	-0.646673	-0.303994	4.52805	-0.0514652	0.472195	0.51096	0.702655	0.511223	0.712464
k__Bacteria;p__Tenericutes;c__Mollicutes;o__Acholeplasmatales;f__Acholeplasmataceae;g__Acholeplasma	-0.701605	-0.744965	-0.645513	0.00848978	4.57559	0.00361956	0.499512	0.546498	0.723274	0.532033	0.718807
k__Bacteria;p__Tenericutes;c__Mollicutes;o__Mycoplasmatales;f__Mycoplasmataceae;g__Mycoplasma	1.06796	2.45097	-0.0714382	-3.06576	5.89936	-0.462805	0.314453	0.0740529	0.181934	0.0769054	0.201047
k__Bacteria;p__Tenericutes;c__Mollicutes;o__RF39;f__;g__	-0.271897	-0.00189164	-0.6341	-0.824544	5.4937	-0.14705	0.430664	0.340506	0.529403	0.438746	0.624339
k__Bacteria;p__[Thermi];c__Deinococci;o__Deinococcales;f__Deinococcaceae;g__Deinococcus	-0.759685	-0.7704	-0.729411	-0.0782799	4.58853	-0.0188048	0.489756	0.517981	0.701464	0.530203	0.710465
k__Bacteria;p__[Thermi];c__Deinococci;o__Deinococcales;f__Trueperaceae;g__Truepera	-0.837979	-1.08811	-0.471424	0.718876	4.55873	0.132414	0.426341	0.443841	0.615598	0.440477	0.619
k__Bacteria;p__[Thermi];c__Deinococci;o__Thermales;f__Thermaceae;g__Meiothermus	-0.716882	-1.07741	-0.107654	0.882266	4.2848	0.17852	0.409756	0.364454	0.543532	0.329848	0.516787
k__Bacteria;p__[Thermi];c__Deinococci;o__Thermales;f__Thermaceae;g__Thermus	-0.80352	-0.820452	-0.758933	0.176657	4.66759	0.0317591	0.480469	0.497995	0.679478	0.505753	0.68737

## Sheet: mild versus negative
featureid	rab.all	rab.win.1.negative	rab.win.3.mild	diff.btw	diff.win	effect	overlap	we.ep	we.eBH	wi.ep	wi.eBH
#q2:types	numeric	numeric	numeric	numeric	numeric	numeric	numeric	numeric	numeric	numeric	numeric
k__Bacteria;p__Acidobacteria;c__Acidobacteria-6;o__iii1-15;f__;g__	-0.563878	-0.440841	-0.76401	-0.415034	4.33069	-0.086063	0.455078	0.441373	0.651163	0.472387	0.675237
k__Bacteria;p__Acidobacteria;c__Acidobacteriia;o__Acidobacteriales;f__Acidobacteriaceae;g__	-0.88846	-0.747816	-1.04723	-0.202521	4.54749	-0.0455854	0.481951	0.524347	0.730777	0.512484	0.726239
k__Bacteria;p__Acidobacteria;c__[Chloracidobacteria];o__RB41;f__;g__	-0.754057	-0.664754	-0.849193	-0.0838647	4.47362	-0.0169056	0.494141	0.543275	0.739494	0.530185	0.735621
k__Bacteria;p__Actinobacteria;c__Acidimicrobiia;o__Acidimicrobiales;f__;g__	-0.661354	-0.558021	-0.807566	-0.241589	4.53639	-0.0465568	0.478049	0.55121	0.741382	0.530781	0.729121
k__Bacteria;p__Actinobacteria;c__Acidimicrobiia;o__Acidimicrobiales;f__EB1017;g__	-0.833533	-0.725637	-1.02264	-0.0873049	4.38985	-0.0171243	0.489756	0.522223	0.717215	0.550135	0.737975
k__Bacteria;p__Actinobacteria;c__Acidimicrobiia;o__Acidimicrobiales;f__Microthrixaceae;g__	-0.845857	-0.489414	-1.38162	-0.772743	4.40511	-0.165435	0.41561	0.415499	0.617203	0.375171	0.581327
k__Bacteria;p__Actinobacteria;c__Actinobacteria;o__Actinomycetales;f__;g__	3.57684	0.417341	9.87407	9.29381	4.9293	1.59061	0.0898438	1.1011e-06	1.20131e-05	1.45811e-06	2.17474e-05
k__Bacteria;p__Actinobacteria;c__Actinobacteria;o__Actinomycetales;f__Actinomycetaceae;g__	-0.583749	-0.341416	-1.00766	-0.788251	5.02738	-0.13889	0.421875	0.442749	0.64753	0.452923	0.65491
k__Bacteria;p__Actinobacteria;c__Actinobacteria;o__Actinomycetales;f__Actinomycetaceae;g__Actinobaculum	-0.832851	-0.709278	-0.963609	-0.128511	4.60229	-0.0254965	0.485352	0.528527	0.733246	0.55397	0.748385
k__Bacteria;p__Actinobacteria;c__Actinobacteria;o__Actinomycetales;f__Actinomycetaceae;g__Actinomyces	8.93113	10.0748	3.40715	-6.0305	5.76084	-0.986983	0.102539	0.000256478	0.00190274	5.44632e-06	6.21403e-05
k__Bacteria;p__Actinobacteria;c__Actinobacteria;o__Actinomycetales;f__Actinomycetaceae;g__Varibaculum	-0.738545	-0.50878	-1.06154	-0.550891	4.59795	-0.104794	0.451172	0.482917	0.676294	0.478527	0.665235
k__Bacteria;p__Actinobacteria;c__Actinobacteria;o__Actinomycetales;f__Brevibacteriaceae;g__Brevibacterium	0.210203	-0.328487	1.56469	2.20759	5.51753	0.360298	0.331707	0.165281	0.335868	0.160407	0.333688
k__Bacteria;p__Actinobacteria;c__Actinobacteria;o__Actinomycetales;f__Cellulomonadaceae;g__Actinotalea	-0.791571	-0.76139	-0.858674	-0.0706671	4.3134	-0.0114048	0.492188	0.530919	0.711619	0.538244	0.723437
k__Bacteria;p__Actinobacteria;c__Actinobacteria;o__Actinomycetales;f__Cellulomonadaceae;g__Demequina	-0.785015	-0.747615	-0.835811	-0.0302473	4.55969	-0.00763341	0.49707	0.524335	0.722165	0.541336	0.731401
k__Bacteria;p__Actinobacteria;c__Actinobacteria;o__Actinomycetales;f__Corynebacteriaceae;g__Corynebacterium	11.1155	4.94907	14.6586	9.63444	6.1756	1.40824	0.0537111	2.8031e-08	8.26247e-07	5.72364e-08	3.01304e-06
k__Bacteria;p__Actinobacteria;c__Actinobacteria;o__Actinomycetales;f__Dermabacteraceae;g__Brachybacterium	-0.486482	-0.729278	0.0569518	0.971952	5.1105	0.187081	0.406829	0.385116	0.583779	0.375563	0.575601
k__Bacteria;p__Actinobacteria;c__Actinobacteria;o__Actinomycetales;f__Dermacoccaceae;g__Dermacoccus	-0.563198	-0.508388	-0.691069	-0.0674298	4.57606	-0.0110895	0.495117	0.571669	0.755582	0.578247	0.762554
k__Bacteria;p__Actinobacteria;c__Actinobacteria;o__Actinomycetales;f__Dietziaceae;g__Dietzia	-0.636412	-0.648069	-0.620853	0.170755	4.27289	0.0389912	0.48	0.481006	0.69023	0.505023	0.705213
k__Bacteria;p__Actinobacteria;c__Actinobacteria;o__Actinomycetales;f__Geodermatophilaceae;g__	-0.546499	-0.545423	-0.552865	0.114894	4.70567	0.0209645	0.489756	0.535212	0.729231	0.533228	0.731208
k__Bacteria;p__Actinobacteria;c__Actinobacteria;o__Actinomycetales;f__Geodermatophilaceae;g__Blastococcus	-0.685815	-0.75006	-0.590549	0.371476	4.6952	0.0660825	0.46582	0.491474	0.688765	0.510331	0.706847
k__Bacteria;p__Actinobacteria;c__Actinobacteria;o__Actinomycetales;f__Geodermatophilaceae;g__Modestobacter	-0.280974	-0.690591	0.53574	2.08925	5.25111	0.351147	0.357422	0.213745	0.394454	0.225223	0.412336
k__Bacteria;p__Actinobacteria;c__Actinobacteria;o__Actinomycetales;f__Gordoniaceae;g__Gordonia	-0.714143	-0.455172	-1.2147	-0.77402	4.44328	-0.146561	0.425781	0.432899	0.63666	0.427748	0.621392
k__Bacteria;p__Actinobacteria;c__Actinobacteria;o__Actinomycetales;f__Intrasporangiaceae;g__	-0.582209	-0.327735	-0.960018	-0.71541	4.98356	-0.137176	0.432195	0.498751	0.707635	0.489546	0.676044
k__Bacteria;p__Actinobacteria;c__Actinobacteria;o__Actinomycetales;f__Intrasporangiaceae;g__Arsenicicoccus	-0.828728	-0.788459	-0.892499	-0.0905442	4.35719	-0.0192894	0.489258	0.451926	0.658805	0.485815	0.687363
k__Bacteria;p__Actinobacteria;c__Actinobacteria;o__Actinomycetales;f__Intrasporangiaceae;g__Janibacter	-0.798048	-0.765465	-0.834591	0.168444	4.91315	0.0348777	0.485352	0.523534	0.71985	0.548767	0.738261
k__Bacteria;p__Actinobacteria;c__Actinobacteria;o__Actinomycetales;f__Intrasporangiaceae;g__Knoellia	-0.796617	-0.558499	-1.13796	-0.644606	4.24682	-0.134896	0.426758	0.445083	0.644447	0.410535	0.612194
k__Bacteria;p__Actinobacteria;c__Actinobacteria;o__Actinomycetales;f__Kineosporiaceae;g__Kineococcus	-0.775419	-0.761098	-0.808414	-0.0757884	4.46836	-0.0137499	0.496094	0.560604	0.746366	0.539645	0.734705
k__Bacteria;p__Actinobacteria;c__Actinobacteria;o__Actinomycetales;f__Microbacteriaceae;g__	-0.60323	-0.457764	-0.860858	-0.360844	4.98672	-0.066457	0.467317	0.539468	0.735319	0.497189	0.692238
k__Bacteria;p__Actinobacteria;c__Actinobacteria;o__Actinomycetales;f__Microbacteriaceae;g__Curtobacterium	-0.798676	-0.44781	-1.20762	-0.85543	4.4245	-0.160276	0.410156	0.407472	0.599587	0.389315	0.581926
k__Bacteria;p__Actinobacteria;c__Actinobacteria;o__Actinomycetales;f__Microbacteriaceae;g__Microbacterium	1.29995	0.0218123	5.95931	5.28063	5.49411	0.808102	0.203902	0.00593687	0.0242829	0.00346263	0.0168645
k__Bacteria;p__Actinobacteria;c__Actinobacteria;o__Actinomycetales;f__Microbacteriaceae;g__Pseudoclavibacter	-0.791988	-0.727058	-0.918099	-0.218446	4.65699	-0.0470929	0.479492	0.522737	0.713219	0.512399	0.710951
k__Bacteria;p__Actinobacteria;c__Actinobacteria;o__Actinomycetales;f__Microbacteriaceae;g__Rathayibacter	-0.761902	-0.41663	-1.28228	-0.850678	4.72609	-0.160068	0.399024	0.375225	0.572401	0.379111	0.574196
k__Bacteria;p__Actinobacteria;c__Actinobacteria;o__Actinomycetales;f__Microbacteriaceae;g__Zimmermannella	-0.767195	-0.503034	-1.2343	-0.609542	4.17756	-0.132811	0.43457	0.44037	0.642989	0.401013	0.601051
k__Bacteria;p__Actinobacteria;c__Actinobacteria;o__Actinomycetales;f__Micrococcaceae;g__	-0.543292	-0.538409	-0.555452	0.0147167	5.02152	0.00342801	0.498047	0.567185	0.750891	0.556768	0.746968
k__Bacteria;p__Actinobacteria;c__Actinobacteria;o__Actinomycetales;f__Micrococcaceae;g__Arthrobacter	-0.591181	-0.710022	-0.39904	0.690903	5.34026	0.11287	0.44	0.387963	0.593474	0.478639	0.671852
k__Bacteria;p__Actinobacteria;c__Actinobacteria;o__Actinomycetales;f__Micrococcaceae;g__Kocuria	0.127756	-0.249923	1.08003	1.63881	6.09944	0.251514	0.378537	0.245956	0.437809	0.238452	0.440664
k__Bacteria;p__Actinobacteria;c__Actinobacteria;o__Actinomycetales;f__Micrococcaceae;g__Microbispora	-0.748354	-0.64317	-0.917959	-0.134614	4.70343	-0.0289468	0.486829	0.568886	0.753784	0.566313	0.756592
k__Bacteria;p__Actinobacteria;c__Actinobacteria;o__Actinomycetales;f__Micrococcaceae;g__Micrococcus	0.819624	-0.518849	6.69683	7.12352	5.26651	1.17407	0.142439	0.000664739	0.00387989	0.000233125	0.00153204
k__Bacteria;p__Actinobacteria;c__Actinobacteria;o__Actinomycetales;f__Micrococcaceae;g__Nesterenkonia	-0.851837	-0.747086	-1.06331	-0.216567	4.44393	-0.0387317	0.480469	0.502959	0.7149	0.523897	0.725414
k__Bacteria;p__Actinobacteria;c__Actinobacteria;o__Actinomycetales;f__Micrococcaceae;g__Renibacterium	1.31173	-0.479448	7.22153	7.33698	3.86998	1.75115	0.0595124	2.73337e-06	2.87349e-05	5.14246e-07	8.76665e-06
k__Bacteria;p__Actinobacteria;c__Actinobacteria;o__Actinomycetales;f__Micrococcaceae;g__Rothia	8.06829	9.8181	1.3603	-8.00823	4.82655	-1.49364	0.0732423	4.20579e-06	4.97215e-05	8.16156e-07	1.39159e-05
k__Bacteria;p__Actinobacteria;c__Actinobacteria;o__Actinomycetales;f__Micromonosporaceae;g__	-0.642518	-0.506816	-0.846573	-0.486082	4.47073	-0.100007	0.446289	0.539961	0.730512	0.532981	0.727139
k__Bacteria;p__Actinobacteria;c__Actinobacteria;o__Actinomycetales;f__Mycobacteriaceae;g__Mycobacterium	-0.774224	-0.698036	-0.886612	-0.159837	4.63175	-0.0335084	0.484878	0.523033	0.724129	0.546396	0.741509
k__Bacteria;p__Actinobacteria;c__Actinobacteria;o__Actinomycetales;f__Nocardiaceae;g__Rhodococcus	-0.812698	-0.703628	-0.987722	-0.142496	4.58795	-0.0280557	0.486829	0.533055	0.72251	0.505791	0.704575
k__Bacteria;p__Actinobacteria;c__Actinobacteria;o__Actinomycetales;f__Nocardioidaceae;g__	-0.200167	-0.512954	0.469047	1.50046	5.26172	0.242375	0.400391	0.353739	0.556352	0.312319	0.524429
k__Bacteria;p__Actinobacteria;c__Actinobacteria;o__Actinomycetales;f__Nocardioidaceae;g__Kribbella	-0.732283	-0.714123	-0.777239	-0.0768211	4.31288	-0.0208056	0.489258	0.550461	0.74211	0.558778	0.748696
k__Bacteria;p__Actinobacteria;c__Actinobacteria;o__Actinomycetales;f__Nocardioidaceae;g__Nocardioides	-0.238412	-0.42926	0.0888322	0.978453	4.77793	0.175775	0.40878	0.458255	0.653539	0.450814	0.653932
k__Bacteria;p__Actinobacteria;c__Actinobacteria;o__Actinomycetales;f__Nocardioidaceae;g__Propionicimonas	-0.532506	-0.667018	-0.342453	0.409039	4.49257	0.0804029	0.459961	0.474829	0.663422	0.498844	0.693457
k__Bacteria;p__Actinobacteria;c__Actinobacteria;o__Actinomycetales;f__Nocardiopsaceae;g__Nocardiopsis	-0.778579	-0.760043	-0.826856	0.00246906	4.43959	0.000510326	0.499512	0.535967	0.725936	0.55577	0.742923
k__Bacteria;p__Actinobacteria;c__Actinobacteria;o__Actinomycetales;f__Promicromonosporaceae;g__	-0.750469	-0.441977	-1.27428	-0.723474	4.55398	-0.139783	0.43457	0.434733	0.632784	0.413666	0.611261
k__Bacteria;p__Actinobacteria;c__Actinobacteria;o__Actinomycetales;f__Promicromonosporaceae;g__Cellulosimicrobium	-0.882435	-0.826059	-0.984599	0.0125676	4.72293	0.00204507	0.498047	0.571636	0.7513	0.594361	0.774457
k__Bacteria;p__Actinobacteria;c__Actinobacteria;o__Actinomycetales;f__Propionibacteriaceae;g__	-0.0243082	-0.0942599	0.0999963	0.207559	4.9914	0.031877	0.478049	0.626698	0.80269	0.594741	0.783213
k__Bacteria;p__Actinobacteria;c__Actinobacteria;o__Actinomycetales;f__Propionibacteriaceae;g__Propionibacterium	5.72345	0.583961	10.4529	9.73257	4.9761	1.65932	0.076172	9.51639e-09	3.64057e-07	7.34356e-07	1.33983e-05
k__Bacteria;p__Actinobacteria;c__Actinobacteria;o__Actinomycetales;f__Propionibacteriaceae;g__Propionimicrobium	-0.757829	-0.754615	-0.767996	0.231451	4.6921	0.0488772	0.480469	0.538567	0.73399	0.559647	0.752277
k__Bacteria;p__Actinobacteria;c__Actinobacteria;o__Actinomycetales;f__Pseudonocardiaceae;g__Actinomycetospora	-0.743024	-0.604271	-0.985615	-0.157676	4.34737	-0.0305451	0.484375	0.535341	0.719582	0.534999	0.721145
k__Bacteria;p__Actinobacteria;c__Actinobacteria;o__Actinomycetales;f__Pseudonocardiaceae;g__Amycolatopsis	-0.804935	-0.507619	-1.35018	-0.651586	4.3664	-0.13142	0.431641	0.393747	0.600307	0.408073	0.593244
k__Bacteria;p__Actinobacteria;c__Actinobacteria;o__Actinomycetales;f__Pseudonocardiaceae;g__Pseudonocardia	-0.791246	-0.593884	-1.13723	-0.686245	4.33864	-0.127649	0.435122	0.413823	0.616193	0.410737	0.608642
k__Bacteria;p__Actinobacteria;c__Actinobacteria;o__Actinomycetales;f__Sporichthyaceae;g__	-0.490803	-0.59856	-0.288012	0.446571	5.07738	0.0778509	0.459961	0.457947	0.661258	0.470503	0.678336
k__Bacteria;p__Actinobacteria;c__Actinobacteria;o__Actinomycetales;f__Streptomycetaceae;g__	-0.747779	-0.488337	-1.23706	-0.729194	4.38577	-0.138034	0.419512	0.429246	0.630532	0.420241	0.616476
k__Bacteria;p__Actinobacteria;c__Actinobacteria;o__Actinomycetales;f__Streptomycetaceae;g__Streptomyces	-0.5289	-0.534978	-0.51999	0.0818127	4.62491	0.0205755	0.491211	0.559468	0.750841	0.59417	0.772857
k__Bacteria;p__Actinobacteria;c__Actinobacteria;o__Actinomycetales;f__Williamsiaceae;g__Williamsia	-0.711107	-0.384254	-1.28477	-0.970164	4.40955	-0.197248	0.4	0.376585	0.584322	0.369589	0.560388
k__Bacteria;p__Actinobacteria;c__Actinobacteria;o__Bifidobacteriales;f__Bifidobacteriaceae;g__	-0.666037	-0.668441	-0.64909	0.150985	4.60178	0.0277811	0.487805	0.561504	0.748418	0.585615	0.770123
k__Bacteria;p__Actinobacteria;c__Actinobacteria;o__Bifidobacteriales;f__Bifidobacteriaceae;g__Alloscardovia	-0.618468	-0.371415	-0.993792	-0.604025	5.07742	-0.107415	0.442383	0.469855	0.664422	0.514052	0.698896
k__Bacteria;p__Actinobacteria;c__Actinobacteria;o__Bifidobacteriales;f__Bifidobacteriaceae;g__Bifidobacterium	0.0715172	-0.0158738	0.234219	0.331838	5.56919	0.0534514	0.475122	0.597718	0.785234	0.620554	0.800975
k__Bacteria;p__Actinobacteria;c__Actinobacteria;o__Bifidobacteriales;f__Bifidobacteriaceae;g__Gardnerella	-0.179848	-0.0842552	-0.340199	-0.0672236	4.7712	-0.0132742	0.491707	0.513686	0.716127	0.55413	0.754705
k__Bacteria;p__Actinobacteria;c__Actinobacteria;o__Bifidobacteriales;f__Bifidobacteriaceae;g__Scardovia	-0.39895	-0.199908	-0.753362	-0.436276	5.12222	-0.084159	0.457561	0.528068	0.72568	0.517353	0.714376
k__Bacteria;p__Actinobacteria;c__Coriobacteriia;o__Coriobacteriales;f__Coriobacteriaceae;g__	-0.633266	-0.580593	-0.739019	-0.145114	5.05236	-0.0227111	0.487305	0.59145	0.772758	0.565553	0.757617
k__Bacteria;p__Actinobacteria;c__Coriobacteriia;o__Coriobacteriales;f__Coriobacteriaceae;g__Atopobium	5.94288	8.59968	0.371111	-6.90258	6.20803	-1.04323	0.127805	0.000145874	0.00104058	3.80314e-05	0.000321087
k__Bacteria;p__Actinobacteria;c__Coriobacteriia;o__Coriobacteriales;f__Coriobacteriaceae;g__Collinsella	-0.638946	-0.622928	-0.681331	0.0892419	4.70627	0.0197238	0.489756	0.525843	0.721443	0.539949	0.742531
k__Bacteria;p__Actinobacteria;c__Rubrobacteria;o__Rubrobacterales;f__Rubrobacteraceae;g__Rubrobacter	-0.288004	-0.442899	-0.0444804	0.606984	4.97562	0.113034	0.444878	0.462438	0.6664	0.498128	0.691462
k__Bacteria;p__Actinobacteria;c__Thermoleophilia;o__Gaiellales;f__Gaiellaceae;g__	-0.763443	-0.529604	-1.12048	-0.622253	4.46211	-0.147369	0.431641	0.425448	0.62164	0.425055	0.618962
k__Bacteria;p__Actinobacteria;c__Thermoleophilia;o__Solirubrobacterales;f__;g__	-0.530004	-0.462973	-0.633198	-0.0449353	4.42221	-0.0104493	0.494141	0.522364	0.730225	0.562267	0.761487
k__Bacteria;p__Actinobacteria;c__Thermoleophilia;o__Solirubrobacterales;f__Solirubrobacteraceae;g__	-0.745729	-0.405097	-1.26153	-0.995242	4.43642	-0.203507	0.393171	0.421648	0.616349	0.382892	0.579359
k__Bacteria;p__Armatimonadetes;c__Armatimonadia;o__Armatimonadales;f__Armatimonadaceae;g__	-0.814236	-0.733457	-1.00505	-0.193247	4.40008	-0.037194	0.479492	0.490123	0.679579	0.459142	0.664281
k__Bacteria;p__Bacteroidetes;c__Bacteroidia;o__Bacteroidales;f__;g__	0.954552	4.27522	-1.2886	-5.72159	5.75324	-0.869115	0.169756	0.000539862	0.00341598	0.00118614	0.00652412
k__Bacteria;p__Bacteroidetes;c__Bacteroidia;o__Bacteroidales;f__Bacteroidaceae;g__Bacteroides	0.511889	0.167129	1.35932	1.2547	5.61784	0.194124	0.404878	0.43675	0.644719	0.382493	0.610716
k__Bacteria;p__Bacteroidetes;c__Bacteroidia;o__Bacteroidales;f__Porphyromonadaceae;g__	-0.828661	-0.797553	-0.87952	0.0157996	4.74485	0.00158563	0.498537	0.544837	0.728824	0.533254	0.709915
k__Bacteria;p__Bacteroidetes;c__Bacteroidia;o__Bacteroidales;f__Porphyromonadaceae;g__Paludibacter	0.483816	2.13498	-1.00844	-3.51467	5.67034	-0.556785	0.251953	0.0151999	0.0559078	0.0237252	0.0783089
k__Bacteria;p__Bacteroidetes;c__Bacteroidia;o__Bacteroidales;f__Porphyromonadaceae;g__Parabacteroides	-0.506791	-0.644403	-0.162398	0.586365	4.61862	0.101519	0.446289	0.462175	0.657745	0.463057	0.660809
k__Bacteria;p__Bacteroidetes;c__Bacteroidia;o__Bacteroidales;f__Porphyromonadaceae;g__Porphyromonas	9.5919	10.8354	2.69777	-7.61058	6.31394	-1.10286	0.118049	5.40966e-05	0.000494735	1.32142e-05	0.000132037
k__Bacteria;p__Bacteroidetes;c__Bacteroidia;o__Bacteroidales;f__Porphyromonadaceae;g__Tannerella	2.56316	5.98854	-0.688286	-6.30476	6.22242	-0.918651	0.165039	0.000878546	0.00486817	0.000637837	0.00389535
k__Bacteria;p__Bacteroidetes;c__Bacteroidia;o__Bacteroidales;f__Prevotellaceae;g__Prevotella	12.4045	14.3226	7.97655	-5.80617	5.06902	-1.10792	0.0830079	0.000157536	0.00124255	1.13315e-06	1.87685e-05
k__Bacteria;p__Bacteroidetes;c__Bacteroidia;o__Bacteroidales;f__Rikenellaceae;g__	-0.645614	-0.509748	-0.874527	-0.235732	4.34413	-0.0488213	0.478049	0.543211	0.731935	0.563567	0.743114
k__Bacteria;p__Bacteroidetes;c__Bacteroidia;o__Bacteroidales;f__[Barnesiellaceae];g__	-0.777739	-0.698379	-0.914949	-0.19344	4.31388	-0.0378353	0.480976	0.466568	0.670387	0.532696	0.713765
k__Bacteria;p__Bacteroidetes;c__Bacteroidia;o__Bacteroidales;f__[Odoribacteraceae];g__Odoribacter	-0.591335	-0.434432	-0.861545	-0.520343	4.8414	-0.0927524	0.446829	0.48636	0.686086	0.52241	0.71029
k__Bacteria;p__Bacteroidetes;c__Bacteroidia;o__Bacteroidales;f__[Paraprevotellaceae];g__Paraprevotella	-0.849972	-0.773111	-0.937909	-0.102731	4.35502	-0.0200782	0.491707	0.5174	0.696744	0.516438	0.693433
k__Bacteria;p__Bacteroidetes;c__Bacteroidia;o__Bacteroidales;f__[Paraprevotellaceae];g__[Prevotella]	10.8839	11.727	2.53838	-7.64085	6.92321	-1.10988	0.124024	6.10714e-05	0.000547571	2.28445e-05	0.000206722
k__Bacteria;p__Bacteroidetes;c__Cytophagia;o__Cytophagales;f__Cytophagaceae;g__Adhaeribacter	-0.713097	-0.808976	-0.56269	0.164708	4.54295	0.028347	0.482422	0.538848	0.731991	0.539225	0.732034
k__Bacteria;p__Bacteroidetes;c__Cytophagia;o__Cytophagales;f__Cytophagaceae;g__Hymenobacter	-0.680726	-0.279305	-1.20938	-0.799043	4.31122	-0.154261	0.417969	0.408147	0.618633	0.367004	0.567838
k__Bacteria;p__Bacteroidetes;c__Cytophagia;o__Cytophagales;f__Cytophagaceae;g__Pontibacter	-0.752096	-0.461878	-1.30065	-0.788155	4.16638	-0.156727	0.426341	0.413674	0.628084	0.378602	0.588765
k__Bacteria;p__Bacteroidetes;c__Cytophagia;o__Cytophagales;f__Cytophagaceae;g__Rhodocytophaga	-0.788984	-0.45239	-1.28533	-0.695903	4.2241	-0.14875	0.414063	0.411339	0.615842	0.397829	0.598228
k__Bacteria;p__Bacteroidetes;c__Flavobacteriia;o__Flavobacteriales;f__Flavobacteriaceae;g__	-0.804686	-0.663001	-1.07588	-0.385115	4.36071	-0.0808352	0.465366	0.513328	0.711971	0.485239	0.698871
k__Bacteria;p__Bacteroidetes;c__Flavobacteriia;o__Flavobacteriales;f__Flavobacteriaceae;g__Capnocytophaga	6.5461	8.53683	0.930687	-7.57998	5.46036	-1.27054	0.0975611	1.08994e-05	0.000113768	5.99025e-06	6.65065e-05
k__Bacteria;p__Bacteroidetes;c__Flavobacteriia;o__Flavobacteriales;f__Flavobacteriaceae;g__Flavobacterium	-0.440219	-0.510665	-0.291901	0.594897	4.84155	0.115344	0.447805	0.468973	0.669464	0.52253	0.720998
k__Bacteria;p__Bacteroidetes;c__Flavobacteriia;o__Flavobacteriales;f__[Weeksellaceae];g__	2.43713	5.40294	-0.392296	-5.18622	5.6596	-0.858829	0.196098	0.00314572	0.0133267	0.00124988	0.00689827
k__Bacteria;p__Bacteroidetes;c__Flavobacteriia;o__Flavobacteriales;f__[Weeksellaceae];g__Chryseobacterium	0.563743	-0.204233	2.87358	2.69186	4.95318	0.467354	0.303711	0.107286	0.256627	0.0619452	0.185842
k__Bacteria;p__Bacteroidetes;c__Flavobacteriia;o__Flavobacteriales;f__[Weeksellaceae];g__Cloacibacterium	0.281535	-0.62907	4.19576	4.67954	6.18986	0.671273	0.244141	0.022218	0.0764518	0.0137869	0.0532917
k__Bacteria;p__Bacteroidetes;c__Flavobacteriia;o__Flavobacteriales;f__[Weeksellaceae];g__Elizabethkingia	-0.599071	-0.44056	-0.865551	-0.443214	4.99152	-0.0824878	0.459512	0.542546	0.730026	0.55023	0.732872
k__Bacteria;p__Bacteroidetes;c__Flavobacteriia;o__Flavobacteriales;f__[Weeksellaceae];g__Wautersiella	-0.746926	-0.420478	-1.17171	-0.768149	4.20604	-0.14478	0.426758	0.449744	0.632485	0.402493	0.596044
k__Bacteria;p__Bacteroidetes;c__Sphingobacteriia;o__Sphingobacteriales;f__Sphingobacteriaceae;g__	-0.576804	-0.593751	-0.520579	0.089647	4.43487	0.0158818	0.491211	0.522148	0.715226	0.532082	0.729241
k__Bacteria;p__Bacteroidetes;c__Sphingobacteriia;o__Sphingobacteriales;f__Sphingobacteriaceae;g__Pedobacter	-0.233598	-0.72704	1.0924	2.16731	4.80684	0.399589	0.327805	0.183503	0.336248	0.121863	0.27494
k__Bacteria;p__Bacteroidetes;c__Sphingobacteriia;o__Sphingobacteriales;f__Sphingobacteriaceae;g__Sphingobacterium	-0.442994	-0.407213	-0.543095	-0.179724	4.76766	-0.0316513	0.483902	0.535926	0.736355	0.584994	0.768977
k__Bacteria;p__Bacteroidetes;c__[Saprospirae];o__[Saprospirales];f__Chitinophagaceae;g__	-0.72295	-0.773773	-0.653893	0.160303	4.38211	0.0389722	0.483398	0.507584	0.703576	0.544008	0.742993
k__Bacteria;p__Bacteroidetes;c__[Saprospirae];o__[Saprospirales];f__Chitinophagaceae;g__Flavisolibacter	-0.756648	-0.557863	-1.05582	-0.617884	4.44675	-0.124859	0.439453	0.442464	0.641985	0.43539	0.629926
k__Bacteria;p__Bacteroidetes;c__[Saprospirae];o__[Saprospirales];f__Chitinophagaceae;g__Sediminibacterium	-0.835989	-0.712567	-1.00263	-0.0948026	4.39804	-0.0236885	0.487305	0.537634	0.732957	0.550539	0.746251
k__Bacteria;p__Chlorobi;c__Ignavibacteria;o__Ignavibacteriales;f__;g__	-0.793171	-0.523481	-1.21114	-0.818607	4.57496	-0.15279	0.433171	0.446258	0.633769	0.443912	0.621234
k__Bacteria;p__Chloroflexi;c__Ellin6529;o__;f__;g__	-0.775263	-0.488227	-1.24983	-0.721875	4.34399	-0.146424	0.425781	0.438454	0.642094	0.416446	0.614098
k__Bacteria;p__Chloroflexi;c__Thermomicrobia;o__JG30-KF-CM45;f__;g__	-0.7741	-0.755499	-0.794574	0.0220726	4.58537	0.0027333	0.498537	0.526931	0.713579	0.539284	0.729105
k__Bacteria;p__Cyanobacteria;c__;o__;f__;g__	-0.852829	-0.523303	-1.36018	-0.633359	4.36991	-0.132259	0.426341	0.412211	0.608258	0.377076	0.572995
k__Bacteria;p__Cyanobacteria;c__Chloroplast;o__Chlorophyta;f__;g__	-0.636127	-0.68453	-0.53992	0.216502	4.23161	0.0447761	0.477539	0.508575	0.69862	0.534145	0.720988
k__Bacteria;p__Cyanobacteria;c__Chloroplast;o__Streptophyta;f__;g__	3.18747	0.982651	6.1593	4.34284	6.96462	0.531415	0.288781	0.052404	0.164076	0.0246062	0.0991231
k__Bacteria;p__Cyanobacteria;c__Nostocophycideae;o__Nostocales;f__Nostocaceae;g__Nostoc	-0.749433	-0.424482	-1.14891	-0.833346	4.49567	-0.179304	0.417561	0.409976	0.607121	0.389016	0.589911
k__Bacteria;p__Cyanobacteria;c__Oscillatoriophycideae;o__Chroococcales;f__Xenococcaceae;g__Chroococcidiopsis	-0.80332	-0.659333	-0.982037	-0.362717	4.48239	-0.0734586	0.458537	0.535737	0.725044	0.53637	0.729758
k__Bacteria;p__Cyanobacteria;c__Synechococcophycideae;o__Pseudanabaenales;f__Pseudanabaenaceae;g__Leptolyngbya	-0.745629	-0.433977	-1.33965	-0.783194	4.28015	-0.166495	0.425366	0.417988	0.611304	0.386084	0.571841
k__Bacteria;p__Firmicutes;c__Bacilli;o__Bacillales;f__;g__	-0.428734	-0.380729	-0.521275	0.233392	5.6666	0.0388739	0.476098	0.533661	0.72925	0.573001	0.764742
k__Bacteria;p__Firmicutes;c__Bacilli;o__Bacillales;f__Alicyclobacillaceae;g__	-0.842865	-0.703273	-1.06087	-0.268125	4.27414	-0.0488977	0.472656	0.51653	0.71635	0.538727	0.728981
k__Bacteria;p__Firmicutes;c__Bacilli;o__Bacillales;f__Bacillaceae;g__	-0.751554	-0.646715	-0.963271	-0.364372	4.50249	-0.0772848	0.466797	0.499929	0.704446	0.502607	0.705064
k__Bacteria;p__Firmicutes;c__Bacilli;o__Bacillales;f__Bacillaceae;g__Anoxybacillus	0.592759	0.492312	0.763136	-0.405373	7.12801	-0.0486377	0.479024	0.553917	0.75464	0.670059	0.835728
k__Bacteria;p__Firmicutes;c__Bacilli;o__Bacillales;f__Bacillaceae;g__Bacillus	-0.207429	-0.25281	-0.122473	0.325474	6.20698	0.039152	0.477539	0.542626	0.743813	0.586705	0.773239
k__Bacteria;p__Firmicutes;c__Bacilli;o__Bacillales;f__Bacillaceae;g__Geobacillus	0.457747	-0.457811	3.96278	4.52402	5.62524	0.725987	0.221463	0.0160466	0.0574866	0.00778984	0.0337801
k__Bacteria;p__Firmicutes;c__Bacilli;o__Bacillales;f__Listeriaceae;g__	-0.343081	-0.194183	-0.545302	-0.0900323	5.49732	-0.0125582	0.492188	0.558257	0.756581	0.56193	0.759766
k__Bacteria;p__Firmicutes;c__Bacilli;o__Bacillales;f__Listeriaceae;g__Brochothrix	-0.0526788	-0.670818	1.54784	2.66004	6.13509	0.390481	0.318049	0.0864088	0.230522	0.101397	0.242022
k__Bacteria;p__Firmicutes;c__Bacilli;o__Bacillales;f__Paenibacillaceae;g__	-0.748798	-0.660392	-0.903072	-0.0305875	4.5623	-0.00660893	0.497561	0.511343	0.724635	0.525763	0.732836
k__Bacteria;p__Firmicutes;c__Bacilli;o__Bacillales;f__Paenibacillaceae;g__Brevibacillus	-0.648238	-0.636578	-0.666513	0.00925643	5.7736	0.00169716	0.498537	0.572068	0.762934	0.594035	0.777248
k__Bacteria;p__Firmicutes;c__Bacilli;o__Bacillales;f__Paenibacillaceae;g__Paenibacillus	-0.619016	-0.487257	-0.922418	-0.580066	4.99682	-0.100025	0.450195	0.517567	0.715618	0.522492	0.707564
k__Bacteria;p__Firmicutes;c__Bacilli;o__Bacillales;f__Planococcaceae;g__	2.89945	7.04657	0.806678	-3.59505	7.95495	-0.442672	0.328781	0.0713222	0.215808	0.0563245	0.183336
k__Bacteria;p__Firmicutes;c__Bacilli;o__Bacillales;f__Planococcaceae;g__Bacillus	-0.820001	-0.65187	-1.10789	-0.254707	4.55939	-0.0383878	0.476563	0.521687	0.724214	0.510178	0.709795
k__Bacteria;p__Firmicutes;c__Bacilli;o__Bacillales;f__Planococcaceae;g__Lysinibacillus	-0.743113	-0.52538	-1.15558	-0.733255	4.36785	-0.140698	0.432195	0.412828	0.625966	0.41872	0.617034
k__Bacteria;p__Firmicutes;c__Bacilli;o__Bacillales;f__Planococcaceae;g__Planococcus	-0.496153	-0.715013	-0.136825	0.855848	4.66822	0.159618	0.428711	0.419693	0.609069	0.426527	0.620218
k__Bacteria;p__Firmicutes;c__Bacilli;o__Bacillales;f__Planococcaceae;g__Planomicrobium	-0.690153	-0.700015	-0.680086	0.09996	4.73025	0.0164153	0.491707	0.52043	0.710251	0.539768	0.732829
k__Bacteria;p__Firmicutes;c__Bacilli;o__Bacillales;f__Planococcaceae;g__Sporosarcina	-0.888737	-0.834505	-0.993142	-0.105804	4.51788	-0.0210473	0.492683	0.49426	0.70305	0.51568	0.715423
k__Bacteria;p__Firmicutes;c__Bacilli;o__Bacillales;f__Staphylococcaceae;g__	-0.660665	-0.721811	-0.57934	0.413061	4.68549	0.0809129	0.458537	0.514438	0.70598	0.527935	0.722169
k__Bacteria;p__Firmicutes;c__Bacilli;o__Bacillales;f__Staphylococcaceae;g__Jeotgalicoccus	-0.23822	-0.31103	-0.0149869	0.832172	5.51269	0.136469	0.445854	0.395199	0.592345	0.425456	0.635168
k__Bacteria;p__Firmicutes;c__Bacilli;o__Bacillales;f__Staphylococcaceae;g__Macrococcus	-0.303776	-0.688566	0.458463	1.27733	4.5726	0.244242	0.385366	0.350353	0.548668	0.296974	0.490278
k__Bacteria;p__Firmicutes;c__Bacilli;o__Bacillales;f__Staphylococcaceae;g__Salinicoccus	-0.421406	-0.514871	-0.21189	0.439467	4.82292	0.085259	0.460938	0.52135	0.711361	0.545113	0.738997
k__Bacteria;p__Firmicutes;c__Bacilli;o__Bacillales;f__Staphylococcaceae;g__Staphylococcus	9.08025	6.92485	12.4796	7.27054	6.77508	1.03579	0.101563	3.00523e-06	4.27304e-05	4.47212e-06	5.51708e-05
k__Bacteria;p__Firmicutes;c__Bacilli;o__Bacillales;f__Thermoactinomycetaceae;g__	-0.668663	-0.75324	-0.553172	0.295497	4.40029	0.0573396	0.473633	0.534819	0.723661	0.566604	0.753738
k__Bacteria;p__Firmicutes;c__Bacilli;o__Bacillales;f__Thermoactinomycetaceae;g__Planifilum	-0.831315	-0.765429	-0.939824	-0.109389	4.61756	-0.0244734	0.490234	0.569923	0.766529	0.567077	0.758774
k__Bacteria;p__Firmicutes;c__Bacilli;o__Bacillales;f__[Exiguobacteraceae];g__Exiguobacterium	-0.525446	-0.472161	-0.62594	-0.114573	4.91773	-0.0216361	0.484878	0.560985	0.754425	0.541647	0.743222
k__Bacteria;p__Firmicutes;c__Bacilli;o__Bacillales;f__[Thermicanaceae];g__Thermicanus	-0.70405	-0.671298	-0.736316	0.137146	4.68288	0.0225225	0.489258	0.488931	0.685789	0.522826	0.713154
k__Bacteria;p__Firmicutes;c__Bacilli;o__Gemellales;f__;g__	-0.80904	-0.563031	-1.13306	-0.571743	4.30737	-0.116184	0.442927	0.456617	0.654611	0.464074	0.654091
k__Bacteria;p__Firmicutes;c__Bacilli;o__Gemellales;f__Gemellaceae;g__	6.2763	7.66414	2.55861	-4.39846	5.31897	-0.76568	0.2	0.00435363	0.0218722	0.000686258	0.00446301
k__Bacteria;p__Firmicutes;c__Bacilli;o__Gemellales;f__Gemellaceae;g__Gemella	1.6864	5.64742	-0.431416	-5.13687	6.2178	-0.704834	0.235352	0.00603079	0.028482	0.00621865	0.0291726
k__Bacteria;p__Firmicutes;c__Bacilli;o__Lactobacillales;f__;g__	-0.489832	-0.28098	-0.793484	-0.284866	5.11006	-0.0444182	0.476563	0.623933	0.805807	0.55422	0.748545
k__Bacteria;p__Firmicutes;c__Bacilli;o__Lactobacillales;f__Aerococcaceae;g__	-0.270393	-0.27813	-0.237504	0.0999018	5.58432	0.0150408	0.493164	0.586726	0.778902	0.601888	0.785677
k__Bacteria;p__Firmicutes;c__Bacilli;o__Lactobacillales;f__Aerococcaceae;g__Abiotrophia	-0.710487	-0.725925	-0.673627	0.396974	4.92131	0.0654871	0.474609	0.532467	0.721047	0.522835	0.717274
k__Bacteria;p__Firmicutes;c__Bacilli;o__Lactobacillales;f__Aerococcaceae;g__Aerococcus	-0.259414	-0.291375	-0.180296	0.848711	5.24697	0.138586	0.435122	0.44826	0.660364	0.497527	0.695851
k__Bacteria;p__Firmicutes;c__Bacilli;o__Lactobacillales;f__Aerococcaceae;g__Alloiococcus	5.34663	4.75752	7.95895	4.39104	8.52706	0.472948	0.33561	0.0663764	0.212929	0.0792341	0.248316
k__Bacteria;p__Firmicutes;c__Bacilli;o__Lactobacillales;f__Aerococcaceae;g__Facklamia	0.253159	-0.333694	2.27547	2.53516	5.06812	0.417912	0.306641	0.118339	0.253613	0.0588406	0.17026
k__Bacteria;p__Firmicutes;c__Bacilli;o__Lactobacillales;f__Carnobacteriaceae;g__Carnobacterium	-0.569578	-0.521027	-0.630171	0.0295557	4.93891	0.00390239	0.49707	0.545886	0.741963	0.566864	0.758196
k__Bacteria;p__Firmicutes;c__Bacilli;o__Lactobacillales;f__Carnobacteriaceae;g__Granulicatella	8.44009	9.75337	1.54256	-7.84967	4.87423	-1.45718	0.0751221	1.40038e-05	0.000135513	4.35741e-07	9.01667e-06
k__Bacteria;p__Firmicutes;c__Bacilli;o__Lactobacillales;f__Carnobacteriaceae;g__Trichococcus	-0.722006	-0.662159	-0.845068	-0.0476951	4.6597	-0.0091039	0.496094	0.525338	0.732847	0.517334	0.718832
k__Bacteria;p__Firmicutes;c__Bacilli;o__Lactobacillales;f__Enterococcaceae;g__Enterococcus	-0.105433	0.537324	-0.849767	-2.06849	6.43562	-0.292338	0.349609	0.121592	0.287567	0.22029	0.402901
k__Bacteria;p__Firmicutes;c__Bacilli;o__Lactobacillales;f__Enterococcaceae;g__Vagococcus	-0.793618	-0.731263	-0.930707	-0.110246	4.4332	-0.0256901	0.48878	0.557366	0.745484	0.555227	0.749979
k__Bacteria;p__Firmicutes;c__Bacilli;o__Lactobacillales;f__Lactobacillaceae;g__	-0.726504	-0.340479	-1.26442	-0.96965	4.6463	-0.181125	0.40918	0.382313	0.579341	0.371186	0.570193
k__Bacteria;p__Firmicutes;c__Bacilli;o__Lactobacillales;f__Lactobacillaceae;g__Lactobacillus	9.42003	10.1533	6.84451	-3.66539	4.02102	-0.86333	0.117073	0.00170773	0.0101537	1.07406e-05	0.000111796
k__Bacteria;p__Firmicutes;c__Bacilli;o__Lactobacillales;f__Lactobacillaceae;g__Pediococcus	-0.775104	-0.643134	-1.00217	-0.251266	4.73093	-0.0386954	0.476098	0.555827	0.739473	0.499929	0.703
k__Bacteria;p__Firmicutes;c__Bacilli;o__Lactobacillales;f__Leuconostocaceae;g__	-0.629139	-0.584631	-0.703722	-0.0202931	4.83964	-0.00468556	0.499512	0.547292	0.743867	0.552605	0.743288
k__Bacteria;p__Firmicutes;c__Bacilli;o__Lactobacillales;f__Leuconostocaceae;g__Leuconostoc	0.10803	-0.122826	0.557321	0.883703	5.53559	0.135172	0.431641	0.510698	0.713334	0.478006	0.685381
k__Bacteria;p__Firmicutes;c__Bacilli;o__Lactobacillales;f__Leuconostocaceae;g__Weissella	-0.752533	-0.646561	-0.929614	-0.25816	4.97033	-0.0411117	0.475122	0.489156	0.694071	0.460757	0.667497
k__Bacteria;p__Firmicutes;c__Bacilli;o__Lactobacillales;f__Streptococcaceae;g__	9.29033	10.0798	4.30848	-5.22788	6.51325	-0.76934	0.220703	0.0030799	0.0171859	0.00228439	0.0131923
k__Bacteria;p__Firmicutes;c__Bacilli;o__Lactobacillales;f__Streptococcaceae;g__Lactococcus	-0.167659	-0.284273	0.0348913	0.706371	5.91765	0.100913	0.442927	0.493457	0.688925	0.4956	0.693871
k__Bacteria;p__Firmicutes;c__Bacilli;o__Lactobacillales;f__Streptococcaceae;g__Streptococcus	11.9563	12.9375	8.98052	-4.4243	2.87689	-1.41008	0.060488	1.23961e-06	2.05746e-05	1.27392e-07	4.41819e-06
k__Bacteria;p__Firmicutes;c__Bacilli;o__Turicibacterales;f__Turicibacteraceae;g__Turicibacter	-0.801201	-0.508172	-1.22854	-0.616748	4.14059	-0.120617	0.436098	0.432671	0.642373	0.442205	0.63818
k__Bacteria;p__Firmicutes;c__Clostridia;o__Clostridiales;f__;g__	8.00793	9.17659	3.36366	-5.20507	5.9582	-0.849455	0.145508	0.000966914	0.00629772	5.08604e-05	0.000421092
k__Bacteria;p__Firmicutes;c__Clostridia;o__Clostridiales;f__Christensenellaceae;g__	-0.747695	-0.657888	-0.865035	-0.181926	4.30297	-0.0336022	0.479492	0.510978	0.716025	0.522482	0.712926
k__Bacteria;p__Firmicutes;c__Clostridia;o__Clostridiales;f__Clostridiaceae;g__	-0.653208	-0.666192	-0.627529	0.320334	4.95877	0.0566924	0.475586	0.514727	0.713393	0.507057	0.715983
k__Bacteria;p__Firmicutes;c__Clostridia;o__Clostridiales;f__Clostridiaceae;g__Caloramator	-0.441487	0.204301	-1.25772	-2.00653	5.70223	-0.337261	0.335938	0.100102	0.238832	0.185758	0.354222
k__Bacteria;p__Firmicutes;c__Clostridia;o__Clostridiales;f__Clostridiaceae;g__Clostridium	-0.137166	0.235885	-0.760015	-1.32202	6.98598	-0.169501	0.409756	0.337941	0.576601	0.390028	0.605055
k__Bacteria;p__Firmicutes;c__Clostridia;o__Clostridiales;f__Clostridiaceae;g__Thermoanaerobacterium	-0.715532	-0.378663	-1.26641	-0.857566	4.33386	-0.166851	0.414063	0.404561	0.596258	0.391209	0.571393
k__Bacteria;p__Firmicutes;c__Clostridia;o__Clostridiales;f__Lachnospiraceae;g__	8.22014	9.00885	3.86845	-4.85826	5.21148	-0.845543	0.136585	0.00084098	0.00538223	4.11515e-05	0.000346601
k__Bacteria;p__Firmicutes;c__Clostridia;o__Clostridiales;f__Lachnospiraceae;g__Anaerostipes	-0.829162	-0.815404	-0.848879	0.0024117	4.54603	-0.000262741	0.5	0.532076	0.730153	0.560989	0.751221
k__Bacteria;p__Firmicutes;c__Clostridia;o__Clostridiales;f__Lachnospiraceae;g__Blautia	0.182139	-0.494071	2.43205	2.97559	5.52603	0.479539	0.294634	0.0833342	0.202511	0.0561447	0.163776
k__Bacteria;p__Firmicutes;c__Clostridia;o__Clostridiales;f__Lachnospiraceae;g__Butyrivibrio	-0.301676	0.470857	-1.21011	-2.23784	5.7745	-0.353795	0.334961	0.0865872	0.223623	0.152811	0.31266
k__Bacteria;p__Firmicutes;c__Clostridia;o__Clostridiales;f__Lachnospiraceae;g__Catonella	0.759741	1.75856	-0.50562	-3.07953	7.19209	-0.416926	0.312195	0.0533022	0.162639	0.0810382	0.21888
k__Bacteria;p__Firmicutes;c__Clostridia;o__Clostridiales;f__Lachnospiraceae;g__Coprococcus	1.52994	6.17017	-0.031771	-3.6172	6.83934	-0.520229	0.270508	0.0260122	0.0992386	0.0249195	0.0928736
k__Bacteria;p__Firmicutes;c__Clostridia;o__Clostridiales;f__Lachnospiraceae;g__Dorea	-0.730846	-0.781287	-0.628519	0.15416	4.33481	0.0281341	0.484878	0.523817	0.71313	0.522495	0.717252
k__Bacteria;p__Firmicutes;c__Clostridia;o__Clostridiales;f__Lachnospiraceae;g__Epulopiscium	-0.897731	-0.596941	-1.34056	-0.858229	4.67932	-0.170403	0.410156	0.435668	0.634639	0.439784	0.636261
k__Bacteria;p__Firmicutes;c__Clostridia;o__Clostridiales;f__Lachnospiraceae;g__Lachnoanaerobaculum	-0.439343	0.16067	-1.23006	-1.77414	4.88062	-0.336244	0.346341	0.178486	0.357088	0.204414	0.387737
k__Bacteria;p__Firmicutes;c__Clostridia;o__Clostridiales;f__Lachnospiraceae;g__Lachnospira	-0.558812	-0.722918	-0.272513	0.610864	4.55442	0.112957	0.439024	0.458803	0.653373	0.471937	0.67434
k__Bacteria;p__Firmicutes;c__Clostridia;o__Clostridiales;f__Lachnospiraceae;g__Moryella	2.59653	5.67268	-0.668273	-5.99012	5.16395	-1.08552	0.130859	0.000146612	0.000996333	7.01227e-05	0.000513445
k__Bacteria;p__Firmicutes;c__Clostridia;o__Clostridiales;f__Lachnospiraceae;g__Oribacterium	6.3694	8.33306	-0.104723	-8.29467	4.33921	-1.7638	0.0419514	2.3795e-06	2.30704e-05	1.7066e-08	1.21041e-06
k__Bacteria;p__Firmicutes;c__Clostridia;o__Clostridiales;f__Lachnospiraceae;g__Roseburia	-0.493191	-0.709528	0.0103008	1.51213	5.18781	0.244659	0.396484	0.328831	0.518553	0.370382	0.563272
k__Bacteria;p__Firmicutes;c__Clostridia;o__Clostridiales;f__Lachnospiraceae;g__Shuttleworthia	-0.718302	-0.40268	-1.246	-0.894369	4.55263	-0.177772	0.413659	0.413684	0.607173	0.410076	0.598885
k__Bacteria;p__Firmicutes;c__Clostridia;o__Clostridiales;f__Lachnospiraceae;g__[Ruminococcus]	-0.703932	-0.736536	-0.639359	0.0924803	4.78424	0.0151156	0.491211	0.546312	0.738852	0.574448	0.75956
k__Bacteria;p__Firmicutes;c__Clostridia;o__Clostridiales;f__Peptococcaceae;g__	-0.593752	-0.571725	-0.623615	-0.021198	4.88369	-0.0028497	0.498047	0.524048	0.721543	0.563703	0.749981
k__Bacteria;p__Firmicutes;c__Clostridia;o__Clostridiales;f__Peptococcaceae;g__Peptococcus	-0.0367299	0.484785	-0.713532	-1.42411	6.19899	-0.212779	0.388672	0.349349	0.544423	0.362479	0.554829
k__Bacteria;p__Firmicutes;c__Clostridia;o__Clostridiales;f__Peptostreptococcaceae;g__	0.00584427	-0.00787481	0.034896	-0.371883	4.86146	-0.0665966	0.463867	0.516755	0.715033	0.576394	0.765199
k__Bacteria;p__Firmicutes;c__Clostridia;o__Clostridiales;f__Peptostreptococcaceae;g__Filifactor	0.947413	2.6642	-0.503674	-3.59245	6.66109	-0.523279	0.288781	0.0210102	0.0805516	0.0350831	0.117494
k__Bacteria;p__Firmicutes;c__Clostridia;o__Clostridiales;f__Peptostreptococcaceae;g__Peptostreptococcus	0.959576	3.01211	-0.645045	-3.85723	6.93612	-0.544459	0.274146	0.0221649	0.0834221	0.0340945	0.112581
k__Bacteria;p__Firmicutes;c__Clostridia;o__Clostridiales;f__Peptostreptococcaceae;g__Tepidibacter	-0.785412	-0.623059	-1.04859	-0.299313	4.41698	-0.0577934	0.474146	0.464831	0.667372	0.501059	0.682494
k__Bacteria;p__Firmicutes;c__Clostridia;o__Clostridiales;f__Ruminococcaceae;g__	-0.113819	-0.425334	0.501879	1.19742	5.70072	0.208542	0.399414	0.260333	0.45918	0.347178	0.539748
k__Bacteria;p__Firmicutes;c__Clostridia;o__Clostridiales;f__Ruminococcaceae;g__Faecalibacterium	-0.726651	-0.832771	-0.523443	0.763424	5.23925	0.12347	0.434146	0.398819	0.606333	0.471054	0.670071
k__Bacteria;p__Firmicutes;c__Clostridia;o__Clostridiales;f__Ruminococcaceae;g__Oscillospira	-0.849461	-0.75545	-1.02669	-0.0884176	4.52831	-0.019557	0.488281	0.520715	0.723237	0.511511	0.719792
k__Bacteria;p__Firmicutes;c__Clostridia;o__Clostridiales;f__Ruminococcaceae;g__Ruminococcus	-0.429439	-0.656111	-0.0558622	0.583849	5.44935	0.0964214	0.446829	0.447276	0.638229	0.479948	0.676614
k__Bacteria;p__Firmicutes;c__Clostridia;o__Clostridiales;f__Veillonellaceae;g__	-0.403095	-0.0299466	-0.883709	-1.0725	5.36708	-0.172342	0.416016	0.272117	0.478401	0.358692	0.570077
k__Bacteria;p__Firmicutes;c__Clostridia;o__Clostridiales;f__Veillonellaceae;g__Dialister	4.81655	5.74134	2.50915	-0.454981	8.06534	-0.0563418	0.48	0.650159	0.832517	0.768863	0.905546
k__Bacteria;p__Firmicutes;c__Clostridia;o__Clostridiales;f__Veillonellaceae;g__Megamonas	-0.783355	-0.687448	-0.908013	-0.0972829	4.71387	-0.0152385	0.490732	0.519456	0.725479	0.514541	0.715731
k__Bacteria;p__Firmicutes;c__Clostridia;o__Clostridiales;f__Veillonellaceae;g__Megasphaera	5.331	7.88228	-0.448296	-7.61108	6.56242	-1.05466	0.134766	0.000110142	0.000854144	0.000105816	0.0007839
k__Bacteria;p__Firmicutes;c__Clostridia;o__Clostridiales;f__Veillonellaceae;g__Pelosinus	-0.721409	-0.712362	-0.756557	-0.0313077	4.70019	-0.00705036	0.496585	0.526604	0.718365	0.523595	0.715718
k__Bacteria;p__Firmicutes;c__Clostridia;o__Clostridiales;f__Veillonellaceae;g__Schwartzia	-0.800326	-0.755587	-0.902418	0.0690361	4.61282	0.013234	0.492188	0.500847	0.707377	0.507265	0.714803
k__Bacteria;p__Firmicutes;c__Clostridia;o__Clostridiales;f__Veillonellaceae;g__Selenomonas	2.46068	6.38636	0.139626	-4.72192	7.07458	-0.64091	0.252683	0.0117925	0.0501689	0.0121922	0.0524922
k__Bacteria;p__Firmicutes;c__Clostridia;o__Clostridiales;f__Veillonellaceae;g__Veillonella	11.9207	12.9751	4.67031	-8.17481	5.34339	-1.31775	0.0751221	1.50759e-05	0.000152929	2.98905e-07	7.06054e-06
k__Bacteria;p__Firmicutes;c__Clostridia;o__Clostridiales;f__[Acidaminobacteraceae];g__	-0.61097	-0.296279	-1.13014	-1.11441	4.82973	-0.186455	0.395122	0.398363	0.58531	0.375599	0.570428
k__Bacteria;p__Firmicutes;c__Clostridia;o__Clostridiales;f__[Mogibacteriaceae];g__	4.6298	6.0968	0.331826	-4.70921	5.70326	-0.747311	0.196098	0.0046395	0.0238376	0.00137824	0.00821684
k__Bacteria;p__Firmicutes;c__Clostridia;o__Clostridiales;f__[Mogibacteriaceae];g__Anaerovorax	-0.806981	-0.608713	-1.11012	-0.529708	4.64635	-0.0903214	0.446829	0.458933	0.662297	0.481589	0.677888
k__Bacteria;p__Firmicutes;c__Clostridia;o__Clostridiales;f__[Mogibacteriaceae];g__Mogibacterium	2.01403	5.33907	-0.24064	-4.7077	6.31418	-0.689459	0.236098	0.00951699	0.0403807	0.00639382	0.0304618
k__Bacteria;p__Firmicutes;c__Clostridia;o__Clostridiales;f__[Tissierellaceae];g__	-0.787786	-0.610369	-1.04317	-0.416567	4.74672	-0.082503	0.456055	0.532293	0.737755	0.553313	0.75076
k__Bacteria;p__Firmicutes;c__Clostridia;o__Clostridiales;f__[Tissierellaceae];g__1-68	0.0200164	-0.14227	0.41358	0.502503	5.07169	0.0900149	0.458984	0.547224	0.744268	0.527268	0.731581
k__Bacteria;p__Firmicutes;c__Clostridia;o__Clostridiales;f__[Tissierellaceae];g__Anaerococcus	2.68995	0.112353	9.54149	9.20772	5.31838	1.56005	0.0595124	1.16332e-08	3.78353e-07	2.03635e-07	5.64274e-06
k__Bacteria;p__Firmicutes;c__Clostridia;o__Clostridiales;f__[Tissierellaceae];g__Finegoldia	1.88892	-0.0129715	7.10502	7.28107	5.33822	1.2734	0.0957032	9.09236e-05	0.000602145	1.29518e-05	0.000118305
k__Bacteria;p__Firmicutes;c__Clostridia;o__Clostridiales;f__[Tissierellaceae];g__GW-34	-0.853564	-0.758372	-0.979203	-0.216222	4.59976	-0.0361646	0.478516	0.543862	0.734305	0.559001	0.743218
k__Bacteria;p__Firmicutes;c__Clostridia;o__Clostridiales;f__[Tissierellaceae];g__Gallicola	-0.784814	-0.761142	-0.804572	0.170666	4.91324	0.0348558	0.481951	0.470251	0.682609	0.528399	0.726812
k__Bacteria;p__Firmicutes;c__Clostridia;o__Clostridiales;f__[Tissierellaceae];g__Helcococcus	-0.478105	-0.630318	-0.260848	0.688174	4.67211	0.12758	0.445854	0.498632	0.682459	0.506254	0.699474
k__Bacteria;p__Firmicutes;c__Clostridia;o__Clostridiales;f__[Tissierellaceae];g__Parvimonas	1.31393	3.57903	-0.478434	-3.56158	7.37854	-0.448828	0.307617	0.0632773	0.19436	0.0571386	0.17684
k__Bacteria;p__Firmicutes;c__Clostridia;o__Clostridiales;f__[Tissierellaceae];g__Peptoniphilus	2.18475	0.357417	7.61695	6.4129	7.14271	0.788074	0.208781	0.00312601	0.01586	0.00145107	0.00848536
k__Bacteria;p__Firmicutes;c__Clostridia;o__Clostridiales;f__[Tissierellaceae];g__Sedimentibacter	-0.879308	-0.785877	-1.06537	-0.231648	4.35736	-0.0433052	0.481445	0.503256	0.71545	0.503343	0.707613
k__Bacteria;p__Firmicutes;c__Clostridia;o__Clostridiales;f__[Tissierellaceae];g__Sporanaerobacter	-0.742691	-0.45307	-1.15328	-0.788521	4.37233	-0.148511	0.421875	0.430952	0.629808	0.403887	0.617141
k__Bacteria;p__Firmicutes;c__Clostridia;o__Clostridiales;f__[Tissierellaceae];g__WAL_1855D	-0.520304	-0.526679	-0.482413	0.296781	5.10959	0.0513728	0.474609	0.54567	0.734455	0.570159	0.752351
k__Bacteria;p__Firmicutes;c__Clostridia;o__Clostridiales;f__[Tissierellaceae];g__ph2	-0.670687	-0.390488	-1.10419	-0.706969	4.40303	-0.13788	0.432617	0.467614	0.669114	0.45029	0.636872
k__Bacteria;p__Firmicutes;c__Erysipelotrichi;o__Erysipelotrichales;f__Erysipelotrichaceae;g__	-0.789368	-0.678348	-0.919708	-0.00629321	4.50101	-0.000429169	0.5	0.542764	0.73609	0.529724	0.725389
k__Bacteria;p__Firmicutes;c__Erysipelotrichi;o__Erysipelotrichales;f__Erysipelotrichaceae;g__Bulleidia	6.16502	7.68251	-0.391103	-7.63827	5.19243	-1.26075	0.091797	2.23899e-05	0.000221681	5.2048e-06	5.81586e-05
k__Bacteria;p__Firmicutes;c__Erysipelotrichi;o__Erysipelotrichales;f__Erysipelotrichaceae;g__Clostridium	-0.769162	-0.686896	-0.935889	-0.0119693	4.51283	-0.00182383	0.498047	0.544736	0.735645	0.551093	0.743987
k__Bacteria;p__Firmicutes;c__Erysipelotrichi;o__Erysipelotrichales;f__Erysipelotrichaceae;g__Holdemania	-0.782216	-0.721518	-0.88879	-0.0376728	4.26735	-0.00783407	0.494634	0.504913	0.702761	0.535241	0.723763
k__Bacteria;p__Fusobacteria;c__Fusobacteriia;o__Fusobacteriales;f__Fusobacteriaceae;g__Fusobacterium	11.7986	12.982	3.80601	-8.4847	6.98894	-1.10946	0.146342	0.000118137	0.000976096	4.37172e-05	0.000368738
k__Bacteria;p__Fusobacteria;c__Fusobacteriia;o__Fusobacteriales;f__Leptotrichiaceae;g__	-0.101953	0.731685	-1.13983	-2.32195	5.88543	-0.372633	0.334961	0.0882674	0.226563	0.127359	0.295033
k__Bacteria;p__Fusobacteria;c__Fusobacteriia;o__Fusobacteriales;f__Leptotrichiaceae;g__Leptotrichia	8.2927	10.1897	1.82657	-7.30479	6.49033	-1.00575	0.113171	0.000108902	0.000874775	1.06086e-05	0.000108638
k__Bacteria;p__Gemmatimonadetes;c__Gemm-3;o__;f__;g__	-0.80742	-0.591762	-1.11691	-0.5534	4.4249	-0.107795	0.443902	0.433714	0.629223	0.420089	0.625931
k__Bacteria;p__Gemmatimonadetes;c__Gemm-5;o__;f__;g__	-0.802884	-0.702704	-0.989871	-0.187679	4.31198	-0.0367356	0.477073	0.519524	0.721492	0.550172	0.732906
k__Bacteria;p__Planctomycetes;c__Phycisphaerae;o__WD2101;f__;g__	-0.777736	-0.537047	-1.15979	-0.617813	4.17889	-0.108865	0.44	0.447392	0.651487	0.427112	0.62501
k__Bacteria;p__Proteobacteria;c__Alphaproteobacteria;o__;f__;g__	-0.829378	-0.774858	-0.883759	-0.0574261	4.34027	-0.0130164	0.496094	0.52929	0.725911	0.528569	0.726171
k__Bacteria;p__Proteobacteria;c__Alphaproteobacteria;o__BD7-3;f__;g__	-0.807836	-0.778231	-0.872547	-0.0317218	4.66447	-0.00517032	0.49707	0.523037	0.729531	0.534748	0.731536
k__Bacteria;p__Proteobacteria;c__Alphaproteobacteria;o__Caulobacterales;f__Caulobacteraceae;g__	0.748389	-0.400385	4.2598	4.09636	5.09187	0.724122	0.229492	0.0222119	0.0642358	0.00517487	0.0248682
k__Bacteria;p__Proteobacteria;c__Alphaproteobacteria;o__Caulobacterales;f__Caulobacteraceae;g__Brevundimonas	-0.858588	-0.751831	-1.01942	-0.0133803	4.45606	-0.00114121	0.499023	0.505332	0.704624	0.538996	0.732839
k__Bacteria;p__Proteobacteria;c__Alphaproteobacteria;o__Caulobacterales;f__Caulobacteraceae;g__Caulobacter	-0.64183	-0.316143	-1.17411	-0.861424	4.49004	-0.165385	0.40625	0.430762	0.622823	0.383346	0.586896
k__Bacteria;p__Proteobacteria;c__Alphaproteobacteria;o__Caulobacterales;f__Caulobacteraceae;g__Mycoplana	-0.128181	-0.718523	1.61799	2.78995	5.15038	0.491192	0.287805	0.100835	0.228995	0.0628237	0.172155
k__Bacteria;p__Proteobacteria;c__Alphaproteobacteria;o__Caulobacterales;f__Caulobacteraceae;g__Phenylobacterium	-0.783616	-0.752641	-0.859554	-0.039587	4.33886	-0.0076076	0.49707	0.494481	0.685194	0.49917	0.694688
k__Bacteria;p__Proteobacteria;c__Alphaproteobacteria;o__Rhizobiales;f__;g__	-0.423375	-0.525291	-0.20648	0.47242	5.12343	0.0916691	0.458537	0.470583	0.686132	0.513443	0.726861
k__Bacteria;p__Proteobacteria;c__Alphaproteobacteria;o__Rhizobiales;f__Aurantimonadaceae;g__	-0.678604	-0.647493	-0.734003	0.162781	4.79225	0.0272314	0.482927	0.519527	0.717005	0.532003	0.733018
k__Bacteria;p__Proteobacteria;c__Alphaproteobacteria;o__Rhizobiales;f__Aurantimonadaceae;g__Aurantimonas	-0.78353	-0.636072	-0.991227	-0.103297	4.4773	-0.0174801	0.490732	0.525313	0.719243	0.536484	0.728909
k__Bacteria;p__Proteobacteria;c__Alphaproteobacteria;o__Rhizobiales;f__Bartonellaceae;g__	-0.846824	-0.802943	-0.900153	-0.00633268	4.30372	-0.000927828	0.498047	0.489238	0.688271	0.507281	0.702613
k__Bacteria;p__Proteobacteria;c__Alphaproteobacteria;o__Rhizobiales;f__Beijerinckiaceae;g__Chelatococcus	-0.393092	-0.257416	-0.643182	-0.343785	4.39208	-0.0653985	0.466797	0.53638	0.732784	0.562593	0.753476
k__Bacteria;p__Proteobacteria;c__Alphaproteobacteria;o__Rhizobiales;f__Bradyrhizobiaceae;g__	-0.716193	-0.48472	-1.02523	-0.295251	4.61431	-0.0542971	0.47168	0.5589	0.747723	0.537208	0.732573
k__Bacteria;p__Proteobacteria;c__Alphaproteobacteria;o__Rhizobiales;f__Bradyrhizobiaceae;g__Afipia	-0.302038	-0.205184	-0.489635	0.218049	4.85414	0.0375374	0.479024	0.547815	0.735192	0.551217	0.746773
k__Bacteria;p__Proteobacteria;c__Alphaproteobacteria;o__Rhizobiales;f__Bradyrhizobiaceae;g__Bradyrhizobium	-0.723381	-0.721204	-0.728621	0.179303	4.36259	0.0342197	0.483902	0.53678	0.715285	0.534338	0.722187
k__Bacteria;p__Proteobacteria;c__Alphaproteobacteria;o__Rhizobiales;f__Hyphomicrobiaceae;g__	-0.591141	-0.407964	-0.827705	-0.387074	4.50635	-0.0661979	0.460488	0.510233	0.713768	0.511646	0.709836
k__Bacteria;p__Proteobacteria;c__Alphaproteobacteria;o__Rhizobiales;f__Hyphomicrobiaceae;g__Devosia	-0.425929	-0.453931	-0.297835	0.439999	4.7139	0.0813619	0.456055	0.52932	0.712753	0.522972	0.717907
k__Bacteria;p__Proteobacteria;c__Alphaproteobacteria;o__Rhizobiales;f__Hyphomicrobiaceae;g__Rhodoplanes	-0.577501	-0.659743	-0.432721	0.701954	5.08369	0.114934	0.448242	0.441293	0.644479	0.467322	0.670753
k__Bacteria;p__Proteobacteria;c__Alphaproteobacteria;o__Rhizobiales;f__Methylobacteriaceae;g__	-0.100942	-0.560518	1.06372	1.94749	5.04995	0.355031	0.352539	0.225945	0.406019	0.187973	0.364441
k__Bacteria;p__Proteobacteria;c__Alphaproteobacteria;o__Rhizobiales;f__Methylobacteriaceae;g__Methylobacterium	0.643365	-0.272065	3.77385	3.70368	4.67023	0.696654	0.220703	0.0264188	0.0821878	0.00598007	0.0271566
k__Bacteria;p__Proteobacteria;c__Alphaproteobacteria;o__Rhizobiales;f__Methylocystaceae;g__	-0.780973	-0.668953	-0.993998	-0.325174	4.63758	-0.0688689	0.467317	0.504058	0.703468	0.505505	0.699738
k__Bacteria;p__Proteobacteria;c__Alphaproteobacteria;o__Rhizobiales;f__Methylocystaceae;g__Pleomorphomonas	-0.78162	-0.464771	-1.31534	-0.796778	4.54243	-0.168815	0.413086	0.38556	0.581651	0.38894	0.588862
k__Bacteria;p__Proteobacteria;c__Alphaproteobacteria;o__Rhizobiales;f__Phyllobacteriaceae;g__	-0.435228	-0.458865	-0.419009	0.31284	4.98221	0.0551042	0.474146	0.537456	0.736139	0.576229	0.764224
k__Bacteria;p__Proteobacteria;c__Alphaproteobacteria;o__Rhizobiales;f__Phyllobacteriaceae;g__Mesorhizobium	-0.693492	-0.726968	-0.613322	0.477702	4.91892	0.0777649	0.458537	0.511007	0.701466	0.528137	0.715512
k__Bacteria;p__Proteobacteria;c__Alphaproteobacteria;o__Rhizobiales;f__Phyllobacteriaceae;g__Phyllobacterium	-0.775012	-0.678241	-0.985342	-0.313426	4.42872	-0.0685567	0.469268	0.548801	0.735032	0.538025	0.728385
k__Bacteria;p__Proteobacteria;c__Alphaproteobacteria;o__Rhizobiales;f__Rhizobiaceae;g__	-0.793395	-0.492893	-1.22571	-0.688064	4.34708	-0.138136	0.422852	0.431318	0.629476	0.395861	0.600492
k__Bacteria;p__Proteobacteria;c__Alphaproteobacteria;o__Rhizobiales;f__Rhizobiaceae;g__Agrobacterium	-0.115925	-0.49402	0.988724	1.86453	5.45578	0.288702	0.360352	0.26195	0.452249	0.230221	0.42241
k__Bacteria;p__Proteobacteria;c__Alphaproteobacteria;o__Rhizobiales;f__Rhodobiaceae;g__	-0.867018	-0.529386	-1.39624	-0.940517	4.53966	-0.195978	0.4	0.437932	0.61875	0.391014	0.574693
k__Bacteria;p__Proteobacteria;c__Alphaproteobacteria;o__Rhizobiales;f__Xanthobacteraceae;g__Xanthobacter	-0.738069	-0.451558	-1.17673	-0.725392	4.43175	-0.132882	0.430664	0.455601	0.646558	0.429196	0.632355
k__Bacteria;p__Proteobacteria;c__Alphaproteobacteria;o__Rhodobacterales;f__Rhodobacteraceae;g__	-0.657827	-0.741256	-0.487868	0.683282	4.97531	0.122552	0.446829	0.494474	0.679413	0.531015	0.719742
k__Bacteria;p__Proteobacteria;c__Alphaproteobacteria;o__Rhodobacterales;f__Rhodobacteraceae;g__Amaricoccus	-0.457174	-0.482526	-0.435094	0.619496	5.01364	0.107202	0.450195	0.513471	0.706552	0.535018	0.721705
k__Bacteria;p__Proteobacteria;c__Alphaproteobacteria;o__Rhodobacterales;f__Rhodobacteraceae;g__Loktanella	-0.790281	-0.63803	-1.05614	-0.224908	4.5126	-0.0366921	0.474609	0.527368	0.727124	0.515605	0.719329
k__Bacteria;p__Proteobacteria;c__Alphaproteobacteria;o__Rhodobacterales;f__Rhodobacteraceae;g__Paracoccus	0.93044	-0.293565	7.77238	7.69564	6.01316	1.11877	0.157073	0.000985194	0.00516913	0.000319583	0.00202973
k__Bacteria;p__Proteobacteria;c__Alphaproteobacteria;o__Rhodobacterales;f__Rhodobacteraceae;g__Rhodobacter	-0.594483	-0.474282	-0.836552	-0.178906	4.66214	-0.0334644	0.482927	0.545554	0.744543	0.54055	0.741194
k__Bacteria;p__Proteobacteria;c__Alphaproteobacteria;o__Rhodobacterales;f__Rhodobacteraceae;g__Rubellimicrobium	-0.0847577	-0.494778	0.804787	1.73441	5.44476	0.293248	0.371094	0.255843	0.442187	0.237244	0.438313
k__Bacteria;p__Proteobacteria;c__Alphaproteobacteria;o__Rhodospirillales;f__;g__	-0.683224	-0.363334	-1.18974	-0.846784	4.40219	-0.165849	0.40918	0.419653	0.618216	0.396895	0.58294
k__Bacteria;p__Proteobacteria;c__Alphaproteobacteria;o__Rhodospirillales;f__Acetobacteraceae;g__	0.0648037	-0.257748	1.02465	1.41379	5.24621	0.243076	0.39122	0.353585	0.554569	0.313099	0.523605
k__Bacteria;p__Proteobacteria;c__Alphaproteobacteria;o__Rhodospirillales;f__Acetobacteraceae;g__Acetobacter	-0.659989	-0.565847	-0.875538	-0.371223	4.58298	-0.0587913	0.46582	0.515821	0.713091	0.521316	0.718814
k__Bacteria;p__Proteobacteria;c__Alphaproteobacteria;o__Rhodospirillales;f__Acetobacteraceae;g__Roseomonas	-0.532872	-0.436727	-0.673595	-0.0775416	4.49946	-0.011186	0.495117	0.563763	0.765292	0.573003	0.76995
k__Bacteria;p__Proteobacteria;c__Alphaproteobacteria;o__Rhodospirillales;f__Rhodospirillaceae;g__	-0.749671	-0.710646	-0.810976	-0.154847	4.74298	-0.0322195	0.483902	0.535577	0.727509	0.53787	0.737205
k__Bacteria;p__Proteobacteria;c__Alphaproteobacteria;o__Rhodospirillales;f__Rhodospirillaceae;g__Azospirillum	-0.827624	-0.719209	-0.998069	-0.138451	4.92515	-0.0272309	0.485352	0.529375	0.725537	0.495839	0.699461
k__Bacteria;p__Proteobacteria;c__Alphaproteobacteria;o__Rhodospirillales;f__Rhodospirillaceae;g__Novispirillum	-0.768313	-0.46105	-1.18959	-0.737084	4.33454	-0.147903	0.435547	0.450763	0.641877	0.409055	0.602976
k__Bacteria;p__Proteobacteria;c__Alphaproteobacteria;o__Rhodospirillales;f__Rhodospirillaceae;g__Skermanella	-0.650364	-0.598305	-0.764133	0.00527322	4.93664	0.00235208	0.499512	0.561171	0.758148	0.581224	0.763166
k__Bacteria;p__Proteobacteria;c__Alphaproteobacteria;o__Rickettsiales;f__mitochondria;g__	-0.878023	-0.724567	-1.05866	-0.20198	4.76044	-0.0351569	0.48	0.519196	0.717152	0.527796	0.724874
k__Bacteria;p__Proteobacteria;c__Alphaproteobacteria;o__Rickettsiales;f__mitochondria;g__Spirodela	-0.480405	-0.550231	-0.323514	0.293183	4.89702	0.0476311	0.474146	0.536871	0.731955	0.539691	0.73371
k__Bacteria;p__Proteobacteria;c__Alphaproteobacteria;o__Rickettsiales;f__mitochondria;g__Zea	-0.830269	-0.561542	-1.26963	-0.598087	4.57556	-0.118167	0.431641	0.421004	0.626606	0.413608	0.605706
k__Bacteria;p__Proteobacteria;c__Alphaproteobacteria;o__Sphingomonadales;f__Erythrobacteraceae;g__	-0.0605003	-0.315203	0.501795	1.33915	5.55014	0.230736	0.393555	0.34682	0.55247	0.378997	0.587528
k__Bacteria;p__Proteobacteria;c__Alphaproteobacteria;o__Sphingomonadales;f__Sphingomonadaceae;g__	0.324114	-0.454039	4.50255	4.22458	5.62632	0.664691	0.25293	0.0256563	0.0848427	0.0161622	0.0642566
k__Bacteria;p__Proteobacteria;c__Alphaproteobacteria;o__Sphingomonadales;f__Sphingomonadaceae;g__Blastomonas	-0.80988	-0.745271	-0.922284	-0.108858	4.4459	-0.0183043	0.490732	0.541219	0.729527	0.529803	0.717862
k__Bacteria;p__Proteobacteria;c__Alphaproteobacteria;o__Sphingomonadales;f__Sphingomonadaceae;g__Kaistobacter	-0.0549056	-0.523917	1.0514	2.21921	5.59735	0.340499	0.34668	0.20364	0.389657	0.186767	0.377861
k__Bacteria;p__Proteobacteria;c__Alphaproteobacteria;o__Sphingomonadales;f__Sphingomonadaceae;g__Novosphingobium	-0.0734115	-0.406631	0.802359	2.25679	6.26729	0.335979	0.360352	0.163547	0.33095	0.215907	0.401335
k__Bacteria;p__Proteobacteria;c__Alphaproteobacteria;o__Sphingomonadales;f__Sphingomonadaceae;g__Sphingobium	-0.539827	-0.477021	-0.637355	0.0935398	4.79603	0.0193897	0.494141	0.531595	0.737113	0.58195	0.778035
k__Bacteria;p__Proteobacteria;c__Alphaproteobacteria;o__Sphingomonadales;f__Sphingomonadaceae;g__Sphingomonas	0.915282	0.0956641	3.76263	2.93491	5.19838	0.525699	0.273171	0.086676	0.204294	0.0292993	0.101174
k__Bacteria;p__Proteobacteria;c__Betaproteobacteria;o__;f__;g__	-0.526917	-0.724012	-0.193927	0.907259	4.71385	0.17265	0.420488	0.413231	0.613313	0.411226	0.615891
k__Bacteria;p__Proteobacteria;c__Betaproteobacteria;o__ASSO-13;f__;g__	-0.750605	-0.684323	-0.875345	-0.120773	4.77697	-0.0240439	0.48878	0.509274	0.711156	0.526305	0.727895
k__Bacteria;p__Proteobacteria;c__Betaproteobacteria;o__Burkholderiales;f__Alcaligenaceae;g__	2.64839	0.433234	14.167	12.904	5.10929	2.16421	0.0751221	2.00911e-06	2.17696e-05	1.39661e-06	1.95626e-05
k__Bacteria;p__Proteobacteria;c__Betaproteobacteria;o__Burkholderiales;f__Alcaligenaceae;g__Achromobacter	1.8381	0.0279706	11.0215	10.3414	4.9654	1.81022	0.0732423	2.71297e-06	3.20937e-05	1.2491e-06	1.73906e-05
k__Bacteria;p__Proteobacteria;c__Betaproteobacteria;o__Burkholderiales;f__Alcaligenaceae;g__Alcaligenes	1.26165	-0.372993	11.8065	11.5398	4.73506	2.24632	0.0673829	1.51454e-06	1.75892e-05	8.71238e-07	1.26812e-05
k__Bacteria;p__Proteobacteria;c__Betaproteobacteria;o__Burkholderiales;f__Alcaligenaceae;g__Denitrobacter	-0.791678	-0.476483	-1.39331	-0.819806	4.37297	-0.169123	0.417969	0.417146	0.602999	0.392651	0.580949
k__Bacteria;p__Proteobacteria;c__Betaproteobacteria;o__Burkholderiales;f__Alcaligenaceae;g__Oligella	-0.80722	-0.694849	-0.963628	-0.107228	4.77217	-0.0177887	0.490732	0.570709	0.763219	0.556915	0.75502
k__Bacteria;p__Proteobacteria;c__Betaproteobacteria;o__Burkholderiales;f__Burkholderiaceae;g__	-0.657016	-0.608208	-0.791864	0.108855	5.46216	0.0140147	0.48878	0.569583	0.761013	0.523869	0.729818
k__Bacteria;p__Proteobacteria;c__Betaproteobacteria;o__Burkholderiales;f__Burkholderiaceae;g__Burkholderia	-0.339891	-0.637775	0.320274	1.1117	5.22738	0.201616	0.394146	0.287401	0.494738	0.325157	0.540887
k__Bacteria;p__Proteobacteria;c__Betaproteobacteria;o__Burkholderiales;f__Burkholderiaceae;g__Lautropia	0.327081	1.25683	-0.722597	-3.00518	6.63058	-0.444165	0.319024	0.0559077	0.161555	0.105101	0.248963
k__Bacteria;p__Proteobacteria;c__Betaproteobacteria;o__Burkholderiales;f__Comamonadaceae;g__	1.01144	-0.000985787	4.8891	4.69346	5.94325	0.722153	0.208984	0.0114592	0.0424397	0.00412165	0.0195339
k__Bacteria;p__Proteobacteria;c__Betaproteobacteria;o__Burkholderiales;f__Comamonadaceae;g__Comamonas	-0.540057	-0.493018	-0.657707	-0.087898	5.24509	-0.0181581	0.489756	0.546928	0.747003	0.577878	0.763387
k__Bacteria;p__Proteobacteria;c__Betaproteobacteria;o__Burkholderiales;f__Comamonadaceae;g__Curvibacter	-0.835048	-0.657684	-1.11121	-0.469411	4.32565	-0.106028	0.450195	0.489996	0.698679	0.493762	0.685319
k__Bacteria;p__Proteobacteria;c__Betaproteobacteria;o__Burkholderiales;f__Comamonadaceae;g__Diaphorobacter	-0.677417	-0.79445	-0.497762	0.501745	5.03054	0.0849951	0.452683	0.473524	0.676901	0.536514	0.732208
k__Bacteria;p__Proteobacteria;c__Betaproteobacteria;o__Burkholderiales;f__Comamonadaceae;g__Hydrogenophaga	-0.473148	-0.514005	-0.379688	0.376645	5.02693	0.0735898	0.46582	0.487	0.680856	0.539498	0.725577
k__Bacteria;p__Proteobacteria;c__Betaproteobacteria;o__Burkholderiales;f__Comamonadaceae;g__Hylemonella	-0.623396	-0.591182	-0.699537	0.125585	5.1927	0.0270431	0.486328	0.486579	0.701551	0.50854	0.71327
k__Bacteria;p__Proteobacteria;c__Betaproteobacteria;o__Burkholderiales;f__Comamonadaceae;g__Pelomonas	0.605981	-0.626044	5.14526	5.42705	4.70304	1.04774	0.145366	0.00120095	0.00640371	0.000130065	0.000915186
k__Bacteria;p__Proteobacteria;c__Betaproteobacteria;o__Burkholderiales;f__Comamonadaceae;g__Rubrivivax	-0.805815	-0.519787	-1.23513	-0.811107	4.21406	-0.15838	0.423415	0.432797	0.635928	0.402607	0.609776
k__Bacteria;p__Proteobacteria;c__Betaproteobacteria;o__Burkholderiales;f__Comamonadaceae;g__Schlegelella	-0.37171	-0.6827	0.0771906	1.12686	5.33053	0.198744	0.412683	0.48806	0.680118	0.401652	0.615238
k__Bacteria;p__Proteobacteria;c__Betaproteobacteria;o__Burkholderiales;f__Comamonadaceae;g__Tepidimonas	-0.149977	-0.420487	0.362661	1.28982	6.10322	0.191704	0.407805	0.355359	0.554291	0.382781	0.588124
k__Bacteria;p__Proteobacteria;c__Betaproteobacteria;o__Burkholderiales;f__Comamonadaceae;g__Variovorax	-0.696573	-0.68012	-0.733538	0.268344	4.6992	0.0448797	0.477539	0.572796	0.756724	0.580631	0.763569
k__Bacteria;p__Proteobacteria;c__Betaproteobacteria;o__Burkholderiales;f__Oxalobacteraceae;g__	-0.239903	-0.333754	-0.0978316	0.43745	5.6933	0.0663429	0.463415	0.564164	0.750008	0.563273	0.751503
k__Bacteria;p__Proteobacteria;c__Betaproteobacteria;o__Burkholderiales;f__Oxalobacteraceae;g__Cupriavidus	0.849859	1.36635	0.0283338	-1.32919	6.4723	-0.174868	0.422439	0.393574	0.621997	0.407153	0.628119
k__Bacteria;p__Proteobacteria;c__Betaproteobacteria;o__Burkholderiales;f__Oxalobacteraceae;g__Herbaspirillum	-0.81702	-0.739695	-0.895241	0.125504	4.26072	0.026155	0.485854	0.478825	0.684637	0.504969	0.705444
k__Bacteria;p__Proteobacteria;c__Betaproteobacteria;o__Burkholderiales;f__Oxalobacteraceae;g__Janthinobacterium	-0.440574	-0.524082	-0.292949	0.645921	5.20413	0.109422	0.445313	0.49502	0.688963	0.530298	0.72613
k__Bacteria;p__Proteobacteria;c__Betaproteobacteria;o__Burkholderiales;f__Oxalobacteraceae;g__Massilia	-0.749122	-0.745893	-0.759659	0.123971	4.89855	0.0202841	0.488281	0.541099	0.732576	0.567826	0.753993
k__Bacteria;p__Proteobacteria;c__Betaproteobacteria;o__Burkholderiales;f__Oxalobacteraceae;g__Ralstonia	1.41877	-0.196156	6.26349	5.88104	4.9223	1.0998	0.115234	0.000653459	0.0035505	4.63398e-05	0.000361494
k__Bacteria;p__Proteobacteria;c__Betaproteobacteria;o__Neisseriales;f__Neisseriaceae;g__	6.46395	3.70047	10.9175	6.58937	5.54167	1.26113	0.0634148	4.38627e-06	4.42421e-05	2.1931e-07	5.61416e-06
k__Bacteria;p__Proteobacteria;c__Betaproteobacteria;o__Neisseriales;f__Neisseriaceae;g__Eikenella	-0.627001	-0.410152	-0.947867	-0.688302	5.00346	-0.125586	0.436523	0.465466	0.659477	0.461317	0.665504
k__Bacteria;p__Proteobacteria;c__Betaproteobacteria;o__Neisseriales;f__Neisseriaceae;g__Gulbenkiania	-0.728865	-0.306653	-1.26026	-0.870904	4.62693	-0.18863	0.398049	0.330964	0.527109	0.350483	0.534068
k__Bacteria;p__Proteobacteria;c__Betaproteobacteria;o__Neisseriales;f__Neisseriaceae;g__Kingella	-0.357367	0.0427562	-0.932063	-1.12607	5.45435	-0.189784	0.403902	0.280314	0.468442	0.347347	0.544612
k__Bacteria;p__Proteobacteria;c__Betaproteobacteria;o__Neisseriales;f__Neisseriaceae;g__Neisseria	7.15749	12.2037	-0.315862	-11.107	6.71734	-1.42416	0.102439	2.49973e-06	3.1715e-05	4.98184e-06	5.58234e-05
k__Bacteria;p__Proteobacteria;c__Betaproteobacteria;o__Neisseriales;f__Neisseriaceae;g__Vogesella	-0.844465	-0.555561	-1.19814	-0.58829	4.43686	-0.114114	0.442927	0.448725	0.63415	0.448837	0.625742
k__Bacteria;p__Proteobacteria;c__Betaproteobacteria;o__Nitrosomonadales;f__Nitrosomonadaceae;g__Nitrosovibrio	-0.887418	-0.863964	-0.921662	-0.0122334	4.56375	-0.00169889	0.499512	0.527686	0.724589	0.519062	0.719726
k__Bacteria;p__Proteobacteria;c__Betaproteobacteria;o__Rhodocyclales;f__Rhodocyclaceae;g__	-0.344183	0.311802	-1.15144	-1.80298	5.68402	-0.269769	0.364258	0.0828889	0.215402	0.18204	0.357009
k__Bacteria;p__Proteobacteria;c__Betaproteobacteria;o__Rhodocyclales;f__Rhodocyclaceae;g__Dechloromonas	-0.765497	-0.526879	-1.14576	-0.750238	4.25112	-0.150936	0.421463	0.436103	0.641936	0.412262	0.612445
k__Bacteria;p__Proteobacteria;c__Betaproteobacteria;o__Rhodocyclales;f__Rhodocyclaceae;g__Hydrogenophilus	-0.206929	-0.491889	0.339214	1.13753	4.92203	0.193598	0.414063	0.468303	0.669868	0.419629	0.623629
k__Bacteria;p__Proteobacteria;c__Betaproteobacteria;o__Rhodocyclales;f__Rhodocyclaceae;g__Petrobacter	-0.0458838	0.331111	-0.6558	-1.31304	5.82137	-0.206962	0.385366	0.276068	0.479161	0.329847	0.541509
k__Bacteria;p__Proteobacteria;c__Betaproteobacteria;o__Rhodocyclales;f__Rhodocyclaceae;g__Thauera	-0.579003	-0.271069	-1.03021	-0.842499	5.58791	-0.133714	0.423828	0.376377	0.59017	0.483745	0.676347
k__Bacteria;p__Proteobacteria;c__Betaproteobacteria;o__Rhodocyclales;f__Rhodocyclaceae;g__Zoogloea	-0.812317	-0.735275	-0.923201	-0.158501	4.87604	-0.0293251	0.488281	0.551049	0.743267	0.55055	0.739993
k__Bacteria;p__Proteobacteria;c__Deltaproteobacteria;o__Bdellovibrionales;f__Bacteriovoracaceae;g__	-0.658554	-0.377985	-1.0829	-0.633414	4.25638	-0.13702	0.433171	0.449635	0.653568	0.450073	0.640123
k__Bacteria;p__Proteobacteria;c__Deltaproteobacteria;o__Desulfobacterales;f__Desulfobulbaceae;g__Desulfobulbus	-0.682455	-0.456761	-0.998067	-0.664592	4.67153	-0.123146	0.435547	0.445011	0.653546	0.486433	0.679916
k__Bacteria;p__Proteobacteria;c__Deltaproteobacteria;o__Desulfovibrionales;f__Desulfovibrionaceae;g__Bilophila	-0.852429	-0.588609	-1.28765	-0.777357	4.61662	-0.137649	0.425366	0.415713	0.633565	0.449701	0.645824
k__Bacteria;p__Proteobacteria;c__Deltaproteobacteria;o__Myxococcales;f__;g__	-0.742855	-0.550542	-1.01078	-0.323543	4.4291	-0.0659359	0.472195	0.544284	0.733598	0.522071	0.713482
k__Bacteria;p__Proteobacteria;c__Epsilonproteobacteria;o__Campylobacterales;f__Campylobacteraceae;g__Campylobacter	8.95466	10.6183	1.77233	-7.71439	6.54632	-1.11137	0.0965855	9.73243e-05	0.000820519	3.62899e-06	4.58492e-05
k__Bacteria;p__Proteobacteria;c__Gammaproteobacteria;o__34P16;f__;g__	-0.770406	-0.763206	-0.801499	-0.0769063	4.56049	-0.0158867	0.48878	0.498307	0.70668	0.506986	0.713801
k__Bacteria;p__Proteobacteria;c__Gammaproteobacteria;o__Aeromonadales;f__Aeromonadaceae;g__	-0.17901	-0.508814	0.519518	1.18325	5.01666	0.210941	0.401367	0.338648	0.546032	0.321743	0.525541
k__Bacteria;p__Proteobacteria;c__Gammaproteobacteria;o__Aeromonadales;f__Aeromonadaceae;g__Aeromonas	-0.699449	-0.763717	-0.605626	0.424999	4.57635	0.0773057	0.46439	0.523219	0.721994	0.528776	0.734794
k__Bacteria;p__Proteobacteria;c__Gammaproteobacteria;o__Aeromonadales;f__Aeromonadaceae;g__Tolumonas	-0.713381	-0.450651	-1.16475	-0.651586	5.20496	-0.118066	0.44043	0.527981	0.727614	0.462369	0.664895
k__Bacteria;p__Proteobacteria;c__Gammaproteobacteria;o__Alteromonadales;f__Alteromonadaceae;g__Cellvibrio	-0.765927	-0.535964	-1.08124	-0.37859	4.3129	-0.0775778	0.458537	0.484964	0.693027	0.502335	0.702212
k__Bacteria;p__Proteobacteria;c__Gammaproteobacteria;o__Alteromonadales;f__Alteromonadaceae;g__Marinobacter	-0.77134	-0.634179	-0.953296	-0.129629	4.60508	-0.0190522	0.489756	0.566115	0.750148	0.542654	0.740086
k__Bacteria;p__Proteobacteria;c__Gammaproteobacteria;o__Alteromonadales;f__Alteromonadaceae;g__Microbulbifer	-0.807006	-0.726513	-0.942347	-0.0620731	4.61361	-0.0129256	0.494141	0.580917	0.764489	0.580775	0.759101
k__Bacteria;p__Proteobacteria;c__Gammaproteobacteria;o__Alteromonadales;f__Shewanellaceae;g__Shewanella	-0.762721	-0.781171	-0.713857	0.52193	4.78637	0.0909092	0.453125	0.499064	0.708015	0.530806	0.731281
k__Bacteria;p__Proteobacteria;c__Gammaproteobacteria;o__Alteromonadales;f__[Chromatiaceae];g__	-0.693881	-0.483666	-1.07262	-0.409883	4.56236	-0.0762879	0.460938	0.50658	0.717846	0.536987	0.721817
k__Bacteria;p__Proteobacteria;c__Gammaproteobacteria;o__Alteromonadales;f__[Chromatiaceae];g__Alishewanella	-0.352647	-0.419477	-0.263763	0.400676	5.38801	0.0644087	0.46439	0.531387	0.728368	0.547008	0.735704
k__Bacteria;p__Proteobacteria;c__Gammaproteobacteria;o__Alteromonadales;f__[Chromatiaceae];g__Rheinheimera	-0.549061	-0.555313	-0.536434	0.145122	5.38125	0.0247568	0.484375	0.56047	0.761884	0.543545	0.743892
k__Bacteria;p__Proteobacteria;c__Gammaproteobacteria;o__Cardiobacteriales;f__Cardiobacteriaceae;g__Cardiobacterium	-0.245458	0.679075	-1.20589	-2.5229	5.36957	-0.422898	0.312195	0.0756731	0.199302	0.105303	0.251036
k__Bacteria;p__Proteobacteria;c__Gammaproteobacteria;o__Chromatiales;f__;g__	-0.848116	-0.714438	-1.02172	-0.179194	4.41229	-0.0338274	0.480469	0.495022	0.701787	0.506216	0.710424
k__Bacteria;p__Proteobacteria;c__Gammaproteobacteria;o__Enterobacteriales;f__Enterobacteriaceae;g__	4.01135	0.38103	12.9661	11.9102	6.19161	1.66206	0.0527346	8.56879e-08	1.60785e-06	1.85207e-07	4.87894e-06
k__Bacteria;p__Proteobacteria;c__Gammaproteobacteria;o__Enterobacteriales;f__Enterobacteriaceae;g__Citrobacter	0.872533	-0.740444	13.053	13.2389	4.43323	2.67895	0.0575611	3.43927e-06	2.8091e-05	8.3346e-07	1.18386e-05
k__Bacteria;p__Proteobacteria;c__Gammaproteobacteria;o__Enterobacteriales;f__Enterobacteriaceae;g__Dickeya	-0.738166	-0.623228	-0.93555	-0.183706	4.64142	-0.033821	0.485854	0.516464	0.713398	0.525692	0.717849
k__Bacteria;p__Proteobacteria;c__Gammaproteobacteria;o__Enterobacteriales;f__Enterobacteriaceae;g__Enterobacter	0.855111	-0.850026	11.443	11.8277	3.81215	2.8199	0.0595124	3.43687e-06	2.64266e-05	6.07316e-07	9.569e-06
k__Bacteria;p__Proteobacteria;c__Gammaproteobacteria;o__Enterobacteriales;f__Enterobacteriaceae;g__Erwinia	-0.63737	-0.655929	-0.582637	0.219714	4.68489	0.0442118	0.477539	0.475924	0.668064	0.489885	0.680841
k__Bacteria;p__Proteobacteria;c__Gammaproteobacteria;o__Enterobacteriales;f__Enterobacteriaceae;g__Klebsiella	-0.573927	-0.687047	-0.407583	0.44887	5.47748	0.0551224	0.466797	0.57891	0.769976	0.524915	0.71693
k__Bacteria;p__Proteobacteria;c__Gammaproteobacteria;o__Enterobacteriales;f__Enterobacteriaceae;g__Pantoea	-0.708034	-0.621452	-0.821648	-0.0605787	5.44501	-0.0076587	0.496585	0.489673	0.70429	0.545872	0.736684
k__Bacteria;p__Proteobacteria;c__Gammaproteobacteria;o__Enterobacteriales;f__Enterobacteriaceae;g__Proteus	-0.744738	-0.776557	-0.67253	0.203612	5.26065	0.0297437	0.480469	0.44975	0.653252	0.527506	0.730869
k__Bacteria;p__Proteobacteria;c__Gammaproteobacteria;o__Enterobacteriales;f__Enterobacteriaceae;g__Providencia	-0.854428	-0.733534	-1.05978	-0.222945	4.43033	-0.0446271	0.48	0.550647	0.736511	0.556065	0.742435
k__Bacteria;p__Proteobacteria;c__Gammaproteobacteria;o__Enterobacteriales;f__Enterobacteriaceae;g__Raoultella	-0.878431	-0.729446	-1.1114	-0.286129	4.64009	-0.0509228	0.472656	0.620451	0.7944	0.519253	0.73048
k__Bacteria;p__Proteobacteria;c__Gammaproteobacteria;o__Enterobacteriales;f__Enterobacteriaceae;g__Salmonella	0.881721	-0.754765	8.96345	9.28949	3.93561	2.18341	0.0693361	1.51372e-05	0.000121701	1.13743e-06	1.5234e-05
k__Bacteria;p__Proteobacteria;c__Gammaproteobacteria;o__Enterobacteriales;f__Enterobacteriaceae;g__Serratia	2.32115	0.0444555	11.8956	11.022	5.44979	1.83141	0.0468295	2.90749e-08	6.30688e-07	1.07677e-07	3.12976e-06
k__Bacteria;p__Proteobacteria;c__Gammaproteobacteria;o__Enterobacteriales;f__Enterobacteriaceae;g__Trabulsiella	-0.133837	-0.6645	1.031	2.45259	6.07695	0.343093	0.34439	0.185107	0.383464	0.170776	0.350384
k__Bacteria;p__Proteobacteria;c__Gammaproteobacteria;o__Enterobacteriales;f__Enterobacteriaceae;g__Yersinia	1.21116	-0.559123	8.57846	8.58122	4.95521	1.45424	0.121094	2.6314e-05	0.00020273	2.4968e-05	0.000216526
k__Bacteria;p__Proteobacteria;c__Gammaproteobacteria;o__HOC36;f__;g__	-0.800584	-0.890759	-0.643641	0.326454	4.53054	0.0695986	0.467317	0.496403	0.692399	0.517623	0.707398
k__Bacteria;p__Proteobacteria;c__Gammaproteobacteria;o__Oceanospirillales;f__Halomonadaceae;g__	-0.853116	-0.725581	-0.997617	-0.0444767	4.42992	-0.00962437	0.497561	0.493546	0.702651	0.49444	0.705678
k__Bacteria;p__Proteobacteria;c__Gammaproteobacteria;o__Oceanospirillales;f__Halomonadaceae;g__Halomonas	3.44806	0.528692	15.0421	13.8384	4.83682	2.60443	0.0166022	1.71944e-11	3.87212e-09	9.57902e-10	2.25687e-07
k__Bacteria;p__Proteobacteria;c__Gammaproteobacteria;o__Oceanospirillales;f__Oceanospirillaceae;g__Marinomonas	-0.407502	-0.528963	-0.128357	0.661931	6.00643	0.0906313	0.445313	0.475081	0.67035	0.472758	0.676176
k__Bacteria;p__Proteobacteria;c__Gammaproteobacteria;o__Pasteurellales;f__Pasteurellaceae;g__	0.166335	1.04676	-0.970973	-2.92298	6.71754	-0.450375	0.302439	0.0489095	0.143454	0.0922429	0.225732
k__Bacteria;p__Proteobacteria;c__Gammaproteobacteria;o__Pasteurellales;f__Pasteurellaceae;g__Actinobacillus	1.28637	5.25253	-0.601381	-5.47936	7.1578	-0.693846	0.24	0.00741862	0.0323581	0.0123111	0.0514643
k__Bacteria;p__Proteobacteria;c__Gammaproteobacteria;o__Pasteurellales;f__Pasteurellaceae;g__Aggregatibacter	1.9216	6.64235	0.432564	-4.57588	7.97169	-0.564187	0.277344	0.0250209	0.0898147	0.0362258	0.12661
k__Bacteria;p__Proteobacteria;c__Gammaproteobacteria;o__Pasteurellales;f__Pasteurellaceae;g__Avibacterium	1.89673	7.53916	-1.05559	-7.76073	6.15991	-1.10529	0.15122	6.85032e-05	0.000508403	0.000246487	0.0016138
k__Bacteria;p__Proteobacteria;c__Gammaproteobacteria;o__Pasteurellales;f__Pasteurellaceae;g__Chelonobacter	1.60748	7.19175	-0.985313	-7.27293	6.22863	-1.05505	0.162109	0.000148248	0.00107947	0.000535017	0.00324804
k__Bacteria;p__Proteobacteria;c__Gammaproteobacteria;o__Pasteurellales;f__Pasteurellaceae;g__Haemophilus	10.9775	12.676	3.19112	-8.68738	5.08187	-1.55982	0.0634148	2.9239e-06	3.61839e-05	1.79591e-07	5.19693e-06
k__Bacteria;p__Proteobacteria;c__Gammaproteobacteria;o__Pasteurellales;f__Pasteurellaceae;g__Mannheimia	-0.359004	0.265578	-1.23257	-1.89145	5.87775	-0.31504	0.339512	0.11296	0.262331	0.199739	0.374027
k__Bacteria;p__Proteobacteria;c__Gammaproteobacteria;o__Pasteurellales;f__Pasteurellaceae;g__Pasteurella	-0.834154	-0.561109	-1.32012	-0.665137	4.78613	-0.111713	0.432617	0.366397	0.577528	0.425651	0.625981
k__Bacteria;p__Proteobacteria;c__Gammaproteobacteria;o__Pseudomonadales;f__Moraxellaceae;g__	1.54978	-0.318419	7.32181	7.36256	4.01197	1.70613	0.0507319	2.27057e-06	2.30832e-05	1.32034e-07	3.57142e-06
k__Bacteria;p__Proteobacteria;c__Gammaproteobacteria;o__Pseudomonadales;f__Moraxellaceae;g__Acinetobacter	2.18094	0.165771	7.03809	6.47591	5.11556	1.08017	0.134766	0.000603943	0.00305836	6.32113e-05	0.00049441
k__Bacteria;p__Proteobacteria;c__Gammaproteobacteria;o__Pseudomonadales;f__Moraxellaceae;g__Enhydrobacter	1.33843	0.360436	6.1657	4.01356	6.36039	0.627789	0.25293	0.0365	0.113038	0.0146868	0.0603106
k__Bacteria;p__Proteobacteria;c__Gammaproteobacteria;o__Pseudomonadales;f__Moraxellaceae;g__Moraxella	-0.509524	-0.535465	-0.446088	0.371281	5.52493	0.0509264	0.470244	0.509512	0.708092	0.522365	0.718626
k__Bacteria;p__Proteobacteria;c__Gammaproteobacteria;o__Pseudomonadales;f__Moraxellaceae;g__Perlucidibaca	-0.759117	-0.689647	-0.896668	-0.0198537	4.36812	-0.00629257	0.499023	0.529003	0.720959	0.543383	0.724125
k__Bacteria;p__Proteobacteria;c__Gammaproteobacteria;o__Pseudomonadales;f__Moraxellaceae;g__Psychrobacter	-0.469482	-0.571003	-0.275056	0.736857	5.19158	0.12584	0.439024	0.407213	0.608308	0.478396	0.676938
k__Bacteria;p__Proteobacteria;c__Gammaproteobacteria;o__Pseudomonadales;f__Pseudomonadaceae;g__	1.51918	-0.0382272	6.20965	5.64547	5.04822	0.962477	0.150244	0.00146307	0.00726865	0.000237769	0.00158297
k__Bacteria;p__Proteobacteria;c__Gammaproteobacteria;o__Pseudomonadales;f__Pseudomonadaceae;g__Pseudomonas	7.08554	1.72665	13.1106	10.4752	5.92825	1.5637	0.0625001	8.69733e-09	3.32569e-07	2.13726e-07	5.79101e-06
k__Bacteria;p__Proteobacteria;c__Gammaproteobacteria;o__Vibrionales;f__Vibrionaceae;g__	-0.759789	-0.76444	-0.744527	0.259104	5.00264	0.0452791	0.476563	0.532608	0.729898	0.531894	0.735328
k__Bacteria;p__Proteobacteria;c__Gammaproteobacteria;o__Vibrionales;f__Vibrionaceae;g__Vibrio	-0.468298	-0.52401	-0.371558	0.632097	5.86113	0.088785	0.452148	0.380071	0.606153	0.537396	0.729019
k__Bacteria;p__Proteobacteria;c__Gammaproteobacteria;o__Xanthomonadales;f__Sinobacteraceae;g__	-0.767823	-0.739567	-0.816596	-0.0198709	4.60008	-0.00370186	0.496585	0.573439	0.749632	0.559239	0.748914
k__Bacteria;p__Proteobacteria;c__Gammaproteobacteria;o__Xanthomonadales;f__Xanthomonadaceae;g__	2.73944	0.46591	9.92747	8.63149	5.86382	1.27197	0.0966798	0.000118372	0.000744887	5.24243e-06	5.56706e-05
k__Bacteria;p__Proteobacteria;c__Gammaproteobacteria;o__Xanthomonadales;f__Xanthomonadaceae;g__Luteimonas	-0.237433	-0.430989	0.114653	0.933533	5.04663	0.170474	0.412109	0.481038	0.667154	0.465277	0.660565
k__Bacteria;p__Proteobacteria;c__Gammaproteobacteria;o__Xanthomonadales;f__Xanthomonadaceae;g__Lysobacter	-0.510339	-0.453252	-0.61431	0.0873838	4.6585	0.0155995	0.492683	0.557587	0.734669	0.585957	0.755807
k__Bacteria;p__Proteobacteria;c__Gammaproteobacteria;o__Xanthomonadales;f__Xanthomonadaceae;g__Pseudoxanthomonas	0.0596537	-0.493525	1.62488	2.39253	5.42408	0.391011	0.340488	0.18517	0.347089	0.144381	0.303157
k__Bacteria;p__Proteobacteria;c__Gammaproteobacteria;o__Xanthomonadales;f__Xanthomonadaceae;g__Stenotrophomonas	-0.48808	-0.460728	-0.546186	-0.268915	4.77103	-0.0458243	0.477073	0.526717	0.721733	0.556279	0.745175
k__Bacteria;p__Proteobacteria;c__Gammaproteobacteria;o__Xanthomonadales;f__Xanthomonadaceae;g__Thermomonas	-0.389296	-0.619967	-0.0310853	0.927036	4.95774	0.171259	0.421875	0.421392	0.62065	0.428242	0.627596
k__Bacteria;p__SR1;c__;o__;f__;g__	0.584347	2.26792	-0.914901	-3.72101	6.43783	-0.557294	0.272195	0.022666	0.0761835	0.0368534	0.113861
k__Bacteria;p__Spirochaetes;c__Spirochaetes;o__;f__;g__	-0.776635	-0.462751	-1.28438	-0.736439	4.24952	-0.148912	0.426341	0.471863	0.664117	0.466699	0.641527
k__Bacteria;p__Spirochaetes;c__Spirochaetes;o__Spirochaetales;f__Spirochaetaceae;g__Treponema	3.26046	5.83132	-0.472647	-5.54158	6.36636	-0.800485	0.209961	0.00357735	0.0182438	0.00243272	0.013255
k__Bacteria;p__Synergistetes;c__Synergistia;o__Synergistales;f__;g__	-0.727039	-0.567431	-0.953745	-0.392258	4.40365	-0.0817069	0.456055	0.501691	0.697773	0.514076	0.705232
k__Bacteria;p__Synergistetes;c__Synergistia;o__Synergistales;f__Dethiosulfovibrionaceae;g__Pyramidobacter	-0.782172	-0.528025	-1.27657	-0.728389	4.32564	-0.145736	0.417969	0.440981	0.637647	0.42897	0.62543
k__Bacteria;p__Synergistetes;c__Synergistia;o__Synergistales;f__Dethiosulfovibrionaceae;g__TG5	-0.525688	-0.307903	-0.877859	-0.783329	4.74903	-0.145328	0.427734	0.455847	0.650784	0.432743	0.637143
k__Bacteria;p__TM7;c__TM7-3;o__;f__;g__	7.76695	9.75533	2.57646	-7.18841	5.29446	-1.19361	0.109375	4.36222e-05	0.000380944	6.58347e-06	7.3071e-05
k__Bacteria;p__TM7;c__TM7-3;o__CW040;f__;g__	0.687354	2.44357	-0.692081	-4.04003	6.95939	-0.539495	0.286829	0.0254457	0.0883031	0.0384382	0.128353
k__Bacteria;p__TM7;c__TM7-3;o__CW040;f__F16;g__	3.45982	6.87598	-0.574018	-6.88836	5.69041	-1.07554	0.147317	0.000197979	0.00141301	0.000129642	0.000935325
k__Bacteria;p__TM7;c__TM7-3;o__EW055;f__;g__	-0.831899	-0.542702	-1.31529	-0.618915	4.19403	-0.121465	0.4375	0.459025	0.664616	0.445202	0.642323
k__Bacteria;p__TM7;c__TM7-3;o__I025;f__Rs-045;g__	-0.484618	-0.348308	-0.759208	-0.350277	5.06019	-0.062477	0.47168	0.560927	0.757046	0.564143	0.761325
k__Bacteria;p__Tenericutes;c__Mollicutes;o__Acholeplasmatales;f__Acholeplasmataceae;g__Acholeplasma	-0.77433	-0.45733	-1.2109	-0.901885	4.82712	-0.162217	0.408203	0.368089	0.570621	0.387557	0.58303
k__Bacteria;p__Tenericutes;c__Mollicutes;o__Mycoplasmatales;f__Mycoplasmataceae;g__Mycoplasma	0.723228	2.69085	-0.895345	-4.51769	5.88007	-0.668865	0.237073	0.00462917	0.0225167	0.0112737	0.0453359
k__Bacteria;p__Tenericutes;c__Mollicutes;o__RF39;f__;g__	-0.426792	0.248664	-1.27735	-1.8341	5.54533	-0.309935	0.34375	0.115921	0.268202	0.193962	0.361708
k__Bacteria;p__[Thermi];c__Deinococci;o__Deinococcales;f__Deinococcaceae;g__Deinococcus	-0.0691177	-0.397912	0.772892	1.34866	4.71402	0.245698	0.37561	0.344069	0.553754	0.269679	0.480198
k__Bacteria;p__[Thermi];c__Deinococci;o__Deinococcales;f__Trueperaceae;g__Truepera	-0.813264	-0.707986	-0.979464	-0.263779	4.33824	-0.0548432	0.470244	0.487185	0.702553	0.521954	0.730722
k__Bacteria;p__[Thermi];c__Deinococci;o__Thermales;f__Thermaceae;g__Meiothermus	-0.498697	-0.709954	-0.019819	1.17594	5.46737	0.195631	0.411707	0.384323	0.584245	0.434505	0.62213
k__Bacteria;p__[Thermi];c__Deinococci;o__Thermales;f__Thermaceae;g__Thermus	-0.702632	-0.515946	-0.91341	-0.386559	4.70562	-0.0742826	0.458537	0.483267	0.68485	0.513103	0.710577

## Sheet: asymptomatic versus negative
featureid	rab.all	rab.win.1.negative	rab.win.2.asymptomatic	diff.btw	diff.win	effect	overlap	we.ep	we.eBH	wi.ep	wi.eBH
#q2:types	numeric	numeric	numeric	numeric	numeric	numeric	numeric	numeric	numeric	numeric	numeric
k__Bacteria;p__Acidobacteria;c__Acidobacteria-6;o__iii1-15;f__;g__	-0.803334	-0.935594	-0.581421	0.336398	4.2166	0.064067	0.462939	0.495316	0.690817	0.502711	0.710565
k__Bacteria;p__Actinobacteria;c__Acidimicrobiia;o__Acidimicrobiales;f__;g__	-0.76513	-0.881109	-0.417853	0.665289	4.5044	0.125934	0.434896	0.492631	0.700164	0.495803	0.702947
k__Bacteria;p__Actinobacteria;c__Acidimicrobiia;o__Acidimicrobiales;f__Microthrixaceae;g__	-0.902541	-0.960499	-0.702363	0.226372	4.13792	0.0504574	0.479844	0.487683	0.685484	0.499117	0.700569
k__Bacteria;p__Actinobacteria;c__Actinobacteria;o__Actinomycetales;f__;g__	0.742424	0.0889343	9.53178	6.54363	9.45997	0.677247	0.264323	0.0346501	0.150329	0.0294494	0.1332
k__Bacteria;p__Actinobacteria;c__Actinobacteria;o__Actinomycetales;f__Actinomycetaceae;g__	-0.760651	-0.736524	-0.793725	-0.42612	4.81195	-0.0753621	0.457737	0.522178	0.731809	0.57036	0.763315
k__Bacteria;p__Actinobacteria;c__Actinobacteria;o__Actinomycetales;f__Actinomycetaceae;g__Actinomyces	8.703	9.70263	6.40443	-3.13636	5.64889	-0.615636	0.162549	0.0151754	0.095175	0.000741256	0.0116447
k__Bacteria;p__Actinobacteria;c__Actinobacteria;o__Actinomycetales;f__Actinomycetaceae;g__Varibaculum	-0.716275	-0.946702	-0.336272	0.489875	4.78144	0.0971741	0.440832	0.515733	0.723561	0.524066	0.729998
k__Bacteria;p__Actinobacteria;c__Actinobacteria;o__Actinomycetales;f__Brevibacteriaceae;g__Brevibacterium	-0.5382	-0.710978	-0.138624	0.848409	4.95189	0.134697	0.4375	0.478335	0.679375	0.473746	0.685567
k__Bacteria;p__Actinobacteria;c__Actinobacteria;o__Actinomycetales;f__Corynebacteriaceae;g__Corynebacterium	6.98842	4.57206	13.894	7.6487	8.79236	0.883553	0.162549	0.00220223	0.0228787	0.000668141	0.0107505
k__Bacteria;p__Actinobacteria;c__Actinobacteria;o__Actinomycetales;f__Dermabacteraceae;g__Brachybacterium	-0.944261	-1.21199	-0.414943	1.08375	4.4166	0.200436	0.401821	0.396409	0.592817	0.383091	0.582565
k__Bacteria;p__Actinobacteria;c__Actinobacteria;o__Actinomycetales;f__Dermabacteraceae;g__Dermabacter	-0.850861	-1.10428	-0.389049	0.880655	5.10984	0.149708	0.428385	0.409356	0.622494	0.440341	0.642764
k__Bacteria;p__Actinobacteria;c__Actinobacteria;o__Actinomycetales;f__Dermacoccaceae;g__Dermacoccus	-0.893848	-0.948485	-0.760488	0.308971	4.31559	0.0608774	0.470741	0.491347	0.693909	0.516426	0.715103
k__Bacteria;p__Actinobacteria;c__Actinobacteria;o__Actinomycetales;f__Geodermatophilaceae;g__	-0.883699	-0.920818	-0.804179	0.249417	4.34956	0.056659	0.467448	0.500764	0.712623	0.498674	0.715201
k__Bacteria;p__Actinobacteria;c__Actinobacteria;o__Actinomycetales;f__Gordoniaceae;g__Gordonia	-0.802461	-0.927144	-0.321194	0.748018	4.37823	0.13225	0.427828	0.445279	0.654065	0.483506	0.693305
k__Bacteria;p__Actinobacteria;c__Actinobacteria;o__Actinomycetales;f__Intrasporangiaceae;g__	-0.609955	-0.728003	-0.291944	0.371863	4.54246	0.0655499	0.46224	0.50212	0.705571	0.514822	0.727054
k__Bacteria;p__Actinobacteria;c__Actinobacteria;o__Actinomycetales;f__Intrasporangiaceae;g__Janibacter	-0.980102	-1.24731	-0.354549	1.05554	4.70594	0.197487	0.403121	0.377301	0.566892	0.413971	0.609299
k__Bacteria;p__Actinobacteria;c__Actinobacteria;o__Actinomycetales;f__Intrasporangiaceae;g__Knoellia	-0.803998	-0.95442	-0.579308	0.39067	4.23621	0.0813874	0.459038	0.495111	0.692916	0.491184	0.698896
k__Bacteria;p__Actinobacteria;c__Actinobacteria;o__Actinomycetales;f__Microbacteriaceae;g__	-0.858076	-0.89084	-0.762801	0.211948	4.20905	0.0468822	0.472042	0.498408	0.705892	0.514688	0.719151
k__Bacteria;p__Actinobacteria;c__Actinobacteria;o__Actinomycetales;f__Microbacteriaceae;g__Curtobacterium	-0.903544	-1.02143	-0.72236	0.398271	4.26778	0.0877479	0.457737	0.535439	0.724193	0.558209	0.75042
k__Bacteria;p__Actinobacteria;c__Actinobacteria;o__Actinomycetales;f__Microbacteriaceae;g__Microbacterium	0.917505	-0.334577	6.69836	6.20092	4.9755	1.15082	0.123698	0.00142375	0.0120511	0.000216958	0.00443242
k__Bacteria;p__Actinobacteria;c__Actinobacteria;o__Actinomycetales;f__Microbacteriaceae;g__Rathayibacter	-0.950382	-1.00785	-0.726946	0.24174	4.54778	0.0348678	0.476563	0.505892	0.71179	0.510408	0.721227
k__Bacteria;p__Actinobacteria;c__Actinobacteria;o__Actinomycetales;f__Microbacteriaceae;g__Salinibacterium	-0.950189	-1.19782	-0.342893	0.913484	4.89747	0.175369	0.411458	0.442806	0.632844	0.422644	0.626621
k__Bacteria;p__Actinobacteria;c__Actinobacteria;o__Actinomycetales;f__Microbacteriaceae;g__Zimmermannella	-0.931734	-0.956443	-0.879095	0.035573	4.16064	0.00516547	0.495449	0.540311	0.736045	0.550433	0.740239
k__Bacteria;p__Actinobacteria;c__Actinobacteria;o__Actinomycetales;f__Micrococcaceae;g__	-0.886342	-0.948133	-0.763374	0.220709	4.32162	0.0448664	0.47526	0.497461	0.707469	0.523251	0.729685
k__Bacteria;p__Actinobacteria;c__Actinobacteria;o__Actinomycetales;f__Micrococcaceae;g__Kocuria	-0.563214	-0.844348	-0.00358298	1.08267	5.62441	0.184635	0.412224	0.379878	0.593874	0.417537	0.623138
k__Bacteria;p__Actinobacteria;c__Actinobacteria;o__Actinomycetales;f__Micrococcaceae;g__Micrococcus	-0.46138	-0.913677	0.906272	2.95321	6.43891	0.44938	0.30039	0.116906	0.303392	0.152101	0.336471
k__Bacteria;p__Actinobacteria;c__Actinobacteria;o__Actinomycetales;f__Micrococcaceae;g__Renibacterium	-0.788008	-0.857192	-0.667537	0.0776214	4.31393	0.0134454	0.491547	0.47508	0.67817	0.485197	0.697332
k__Bacteria;p__Actinobacteria;c__Actinobacteria;o__Actinomycetales;f__Micrococcaceae;g__Rothia	8.86428	9.33361	5.61251	-3.25829	7.17434	-0.485716	0.273438	0.0359268	0.170306	0.0261134	0.140368
k__Bacteria;p__Actinobacteria;c__Actinobacteria;o__Actinomycetales;f__Micromonosporaceae;g__	-0.817594	-0.89723	-0.647636	0.252294	4.07922	0.0555312	0.460338	0.468019	0.681538	0.48827	0.704182
k__Bacteria;p__Actinobacteria;c__Actinobacteria;o__Actinomycetales;f__Nocardioidaceae;g__	-0.836796	-0.970612	-0.643267	0.0954252	4.49169	0.0215582	0.491547	0.521778	0.728847	0.552289	0.757105
k__Bacteria;p__Actinobacteria;c__Actinobacteria;o__Actinomycetales;f__Nocardioidaceae;g__Nocardioides	-0.858128	-0.912742	-0.754976	0.0579053	4.52456	0.00985197	0.494148	0.543059	0.726773	0.543187	0.74497
k__Bacteria;p__Actinobacteria;c__Actinobacteria;o__Actinomycetales;f__Nocardioidaceae;g__Propionicimonas	-1.02165	-1.28711	-0.315904	0.767263	4.2674	0.152019	0.421326	0.387778	0.591186	0.392257	0.60903
k__Bacteria;p__Actinobacteria;c__Actinobacteria;o__Actinomycetales;f__Promicromonosporaceae;g__	-0.781752	-0.831826	-0.661646	0.158664	4.42193	0.0352346	0.485677	0.499823	0.712638	0.535892	0.740239
k__Bacteria;p__Actinobacteria;c__Actinobacteria;o__Actinomycetales;f__Propionibacteriaceae;g__	-0.583037	-0.545945	-0.678625	-0.0859917	4.60468	-0.013923	0.494792	0.497841	0.706326	0.5228	0.732736
k__Bacteria;p__Actinobacteria;c__Actinobacteria;o__Actinomycetales;f__Propionibacteriaceae;g__Propionibacterium	1.60443	0.0697104	11.6393	10.4923	7.87212	1.16436	0.127438	0.000922775	0.0116101	0.00024113	0.00492886
k__Bacteria;p__Actinobacteria;c__Actinobacteria;o__Actinomycetales;f__Pseudonocardiaceae;g__Amycolatopsis	-0.917105	-1.02147	-0.691682	0.186711	4.09122	0.0330177	0.470741	0.453791	0.660406	0.468778	0.686637
k__Bacteria;p__Actinobacteria;c__Actinobacteria;o__Actinomycetales;f__Pseudonocardiaceae;g__Pseudonocardia	-0.810488	-0.820265	-0.772946	-0.17823	4.34939	-0.0289782	0.485677	0.515478	0.719523	0.540749	0.741806
k__Bacteria;p__Actinobacteria;c__Actinobacteria;o__Actinomycetales;f__Sporichthyaceae;g__	-0.911919	-0.974087	-0.72653	0.141791	4.40245	0.0269049	0.488947	0.524512	0.722634	0.541453	0.75161
k__Bacteria;p__Actinobacteria;c__Actinobacteria;o__Actinomycetales;f__Streptomycetaceae;g__	-0.859403	-0.944946	-0.693069	0.345041	4.10559	0.0764442	0.46554	0.453745	0.648704	0.428548	0.651333
k__Bacteria;p__Actinobacteria;c__Actinobacteria;o__Actinomycetales;f__Streptomycetaceae;g__Streptomyces	-0.83704	-0.923858	-0.656007	0.26607	4.16445	0.0562764	0.474642	0.510283	0.700044	0.519835	0.718017
k__Bacteria;p__Actinobacteria;c__Actinobacteria;o__Actinomycetales;f__Williamsiaceae;g__Williamsia	-0.794975	-0.893517	-0.523033	0.329263	4.38579	0.0674778	0.462939	0.498839	0.700508	0.520027	0.718961
k__Bacteria;p__Actinobacteria;c__Actinobacteria;o__Bifidobacteriales;f__Bifidobacteriaceae;g__Alloscardovia	-0.731857	-0.782816	-0.633383	-0.144785	4.92616	-0.02035	0.485046	0.504087	0.721742	0.556385	0.759973
k__Bacteria;p__Actinobacteria;c__Actinobacteria;o__Bifidobacteriales;f__Bifidobacteriaceae;g__Bifidobacterium	-0.608109	-0.483931	-0.779907	-0.453446	4.68101	-0.0842204	0.453125	0.504863	0.703572	0.516045	0.727627
k__Bacteria;p__Actinobacteria;c__Actinobacteria;o__Bifidobacteriales;f__Bifidobacteriaceae;g__Gardnerella	-0.611046	-0.542987	-0.784268	-0.211922	4.25495	-0.0384264	0.481771	0.542716	0.749722	0.549273	0.76051
k__Bacteria;p__Actinobacteria;c__Actinobacteria;o__Bifidobacteriales;f__Bifidobacteriaceae;g__Scardovia	-0.519262	-0.619601	-0.387005	0.370736	5.04414	0.0612905	0.469441	0.536126	0.739079	0.502875	0.719187
k__Bacteria;p__Actinobacteria;c__Coriobacteriia;o__Coriobacteriales;f__Coriobacteriaceae;g__	-0.896511	-1.06245	-0.579401	0.283961	4.55202	0.0584937	0.479844	0.486034	0.694195	0.484327	0.69265
k__Bacteria;p__Actinobacteria;c__Coriobacteriia;o__Coriobacteriales;f__Coriobacteriaceae;g__Atopobium	5.66378	8.17385	-0.130689	-7.45434	6.0085	-1.14113	0.126302	0.000293487	0.00713059	0.000117552	0.00333566
k__Bacteria;p__Actinobacteria;c__Rubrobacteria;o__Rubrobacterales;f__Rubrobacteraceae;g__Rubrobacter	-0.863287	-0.921079	-0.753402	0.281811	4.21404	0.0587941	0.46684	0.507073	0.711246	0.540813	0.74689
k__Bacteria;p__Actinobacteria;c__Thermoleophilia;o__Gaiellales;f__Gaiellaceae;g__	-0.843216	-0.916158	-0.714172	0.0500479	4.47303	0.00878349	0.496094	0.512185	0.709037	0.531741	0.732883
k__Bacteria;p__Actinobacteria;c__Thermoleophilia;o__Solirubrobacterales;f__;g__	-0.821801	-0.884176	-0.626657	0.217187	4.32014	0.034283	0.480469	0.483134	0.694109	0.496401	0.710089
k__Bacteria;p__Actinobacteria;c__Thermoleophilia;o__Solirubrobacterales;f__Solirubrobacteraceae;g__	-0.787463	-0.874954	-0.652426	0.0714507	4.24667	0.010497	0.490885	0.48918	0.697277	0.490571	0.708467
k__Bacteria;p__Bacteroidetes;c__Bacteroidia;o__Bacteroidales;f__;g__	1.92885	3.84843	0.0652766	-3.39398	6.08135	-0.526427	0.273082	0.0508007	0.189504	0.047244	0.185469
k__Bacteria;p__Bacteroidetes;c__Bacteroidia;o__Bacteroidales;f__Bacteroidaceae;g__Bacteroides	-0.283508	-0.279692	-0.294332	-0.181236	4.72363	-0.0350973	0.481144	0.534926	0.732049	0.574383	0.76905
k__Bacteria;p__Bacteroidetes;c__Bacteroidia;o__Bacteroidales;f__Porphyromonadaceae;g__	-0.923111	-1.18478	-0.390301	0.85557	4.206	0.169468	0.415365	0.413517	0.622353	0.408724	0.638274
k__Bacteria;p__Bacteroidetes;c__Bacteroidia;o__Bacteroidales;f__Porphyromonadaceae;g__Paludibacter	0.514722	1.74041	-0.748823	-2.97696	5.83074	-0.476683	0.289987	0.0741706	0.229092	0.0881423	0.261602
k__Bacteria;p__Bacteroidetes;c__Bacteroidia;o__Bacteroidales;f__Porphyromonadaceae;g__Porphyromonas	9.504	10.4718	0.95298	-8.70419	6.79337	-0.98854	0.170573	0.00206994	0.0272348	0.00132267	0.016848
k__Bacteria;p__Bacteroidetes;c__Bacteroidia;o__Bacteroidales;f__Porphyromonadaceae;g__Tannerella	3.25103	5.57848	0.319663	-4.8931	6.26766	-0.699188	0.220052	0.0111098	0.0707931	0.00933382	0.0626923
k__Bacteria;p__Bacteroidetes;c__Bacteroidia;o__Bacteroidales;f__Prevotellaceae;g__Prevotella	13.0836	13.8802	6.60659	-7.21225	6.53438	-1.05663	0.0898439	0.00104478	0.0176346	2.03658e-05	0.00149834
k__Bacteria;p__Bacteroidetes;c__Bacteroidia;o__Bacteroidales;f__Rikenellaceae;g__	-0.874369	-0.983374	-0.565749	0.324462	4.40346	0.0539186	0.46814	0.459233	0.678316	0.472075	0.699041
k__Bacteria;p__Bacteroidetes;c__Bacteroidia;o__Bacteroidales;f__[Odoribacteraceae];g__Odoribacter	-0.966089	-0.974745	-0.957609	-0.0739269	4.66354	-0.0117694	0.492188	0.495179	0.702911	0.524768	0.724482
k__Bacteria;p__Bacteroidetes;c__Bacteroidia;o__Bacteroidales;f__[Paraprevotellaceae];g__[Prevotella]	10.7482	11.3277	0.527953	-10.164	6.89609	-1.25516	0.140625	0.000136699	0.00516779	0.000306616	0.00619258
k__Bacteria;p__Bacteroidetes;c__Cytophagia;o__Cytophagales;f__Cytophagaceae;g__Adhaeribacter	-0.930548	-1.16803	-0.378743	0.757082	4.25943	0.148324	0.429129	0.409507	0.613791	0.437589	0.637828
k__Bacteria;p__Bacteroidetes;c__Cytophagia;o__Cytophagales;f__Cytophagaceae;g__Hymenobacter	-0.816933	-0.853816	-0.743212	0.203938	4.30566	0.0387261	0.481771	0.518452	0.717208	0.530241	0.744209
k__Bacteria;p__Bacteroidetes;c__Cytophagia;o__Cytophagales;f__Cytophagaceae;g__Pontibacter	-0.882747	-0.973107	-0.669058	0.303281	4.28854	0.0572894	0.461638	0.438562	0.650102	0.431231	0.651728
k__Bacteria;p__Bacteroidetes;c__Cytophagia;o__Cytophagales;f__Cytophagaceae;g__Rhodocytophaga	-0.787653	-0.862593	-0.598653	0.141779	4.32405	0.0266179	0.479844	0.468004	0.683677	0.518113	0.730057
k__Bacteria;p__Bacteroidetes;c__Cytophagia;o__Cytophagales;f__Cytophagaceae;g__Rudanella	-0.904099	-1.19579	-0.232294	1.01812	4.18079	0.215506	0.389323	0.402304	0.604104	0.390329	0.603041
k__Bacteria;p__Bacteroidetes;c__Flavobacteriia;o__Flavobacteriales;f__Flavobacteriaceae;g__Capnocytophaga	7.19484	8.11577	3.56042	-4.10001	5.8366	-0.616725	0.245774	0.0252084	0.131631	0.0149343	0.0949934
k__Bacteria;p__Bacteroidetes;c__Flavobacteriia;o__Flavobacteriales;f__Flavobacteriaceae;g__Flavobacterium	-0.891716	-0.917224	-0.841786	0.196036	4.11801	0.0331831	0.481144	0.440151	0.652599	0.492671	0.70738
k__Bacteria;p__Bacteroidetes;c__Flavobacteriia;o__Flavobacteriales;f__[Weeksellaceae];g__	3.57363	4.88979	0.413388	-3.66787	6.13147	-0.536741	0.282552	0.0603767	0.215414	0.046488	0.190678
k__Bacteria;p__Bacteroidetes;c__Flavobacteriia;o__Flavobacteriales;f__[Weeksellaceae];g__Chryseobacterium	-0.478024	-0.626694	-0.0577667	0.490084	5.81656	0.0730472	0.463542	0.526426	0.733641	0.557202	0.766437
k__Bacteria;p__Bacteroidetes;c__Flavobacteriia;o__Flavobacteriales;f__[Weeksellaceae];g__Cloacibacterium	-0.708387	-0.980877	0.014944	1.07518	5.2679	0.199384	0.409623	0.392918	0.603669	0.398896	0.618053
k__Bacteria;p__Bacteroidetes;c__Flavobacteriia;o__Flavobacteriales;f__[Weeksellaceae];g__Elizabethkingia	-0.653127	-0.952353	-0.0473126	1.09183	6.28842	0.145223	0.410156	0.329659	0.578594	0.395916	0.622473
k__Bacteria;p__Bacteroidetes;c__Flavobacteriia;o__Flavobacteriales;f__[Weeksellaceae];g__Wautersiella	-0.83716	-1.01127	-0.447103	0.549623	4.46401	0.110886	0.441406	0.492576	0.694614	0.458148	0.680115
k__Bacteria;p__Bacteroidetes;c__Sphingobacteriia;o__Sphingobacteriales;f__Sphingobacteriaceae;g__Pedobacter	-0.774368	-1.1961	0.388136	1.69004	4.41619	0.328654	0.326823	0.254523	0.430778	0.211099	0.392604
k__Bacteria;p__Bacteroidetes;c__Sphingobacteriia;o__Sphingobacteriales;f__Sphingobacteriaceae;g__Sphingobacterium	-0.685358	-0.760215	-0.566231	0.0981734	4.44864	0.0178052	0.489583	0.518155	0.730482	0.534495	0.748904
k__Bacteria;p__Bacteroidetes;c__[Saprospirae];o__[Saprospirales];f__Chitinophagaceae;g__Flavisolibacter	-0.760371	-0.852171	-0.576548	0.18605	4.18221	0.0264026	0.482445	0.504359	0.701793	0.51678	0.728226
k__Bacteria;p__Chlorobi;c__Ignavibacteria;o__Ignavibacteriales;f__;g__	-0.706841	-0.937057	-0.221574	0.669836	5.02548	0.115737	0.446615	0.470518	0.68364	0.497254	0.708318
k__Bacteria;p__Chloroflexi;c__Ellin6529;o__;f__;g__	-0.803938	-0.804834	-0.771654	0.0613554	4.18295	0.0119046	0.494148	0.452566	0.667782	0.495323	0.70061
k__Bacteria;p__Cyanobacteria;c__;o__;f__;g__	-0.897838	-0.943168	-0.760381	0.222631	4.19392	0.0441697	0.474642	0.476303	0.677938	0.490994	0.706244
k__Bacteria;p__Cyanobacteria;c__Chloroplast;o__Streptophyta;f__;g__	1.96293	0.557989	6.72907	4.78336	7.19825	0.584055	0.268229	0.0481156	0.178744	0.0342402	0.156047
k__Bacteria;p__Cyanobacteria;c__Nostocophycideae;o__Nostocales;f__Nostocaceae;g__Nostoc	-0.83776	-0.945681	-0.570898	0.202988	4.23746	0.0471391	0.477865	0.455622	0.65755	0.484087	0.695006
k__Bacteria;p__Cyanobacteria;c__Synechococcophycideae;o__Pseudanabaenales;f__Pseudanabaenaceae;g__Leptolyngbya	-0.910216	-0.962245	-0.748377	0.220439	4.31496	0.0483997	0.478544	0.46865	0.680987	0.472365	0.693977
k__Bacteria;p__Firmicutes;c__Bacilli;o__Bacillales;f__;g__	-0.883097	-0.974814	-0.655071	0.187463	4.50268	0.0338122	0.481771	0.505566	0.697952	0.549605	0.741373
k__Bacteria;p__Firmicutes;c__Bacilli;o__Bacillales;f__Bacillaceae;g__Anoxybacillus	0.110549	0.0656358	0.19057	0.185798	8.49058	0.0202751	0.481771	0.710456	0.869907	0.648288	0.835037
k__Bacteria;p__Firmicutes;c__Bacilli;o__Bacillales;f__Bacillaceae;g__Bacillus	-0.686983	-0.704752	-0.655459	-0.336082	4.64405	-0.0591011	0.467448	0.50375	0.71104	0.525848	0.736686
k__Bacteria;p__Firmicutes;c__Bacilli;o__Bacillales;f__Bacillaceae;g__Geobacillus	-0.701422	-0.966089	0.00929924	0.88585	4.7305	0.183882	0.414824	0.407572	0.593607	0.38782	0.58704
k__Bacteria;p__Firmicutes;c__Bacilli;o__Bacillales;f__Listeriaceae;g__	-0.694788	-0.716039	-0.654624	0.12661	4.40975	0.022886	0.491547	0.513407	0.713528	0.508576	0.724482
k__Bacteria;p__Firmicutes;c__Bacilli;o__Bacillales;f__Listeriaceae;g__Brochothrix	-0.690499	-1.07997	0.379825	1.64516	5.51736	0.269278	0.356771	0.302718	0.52253	0.261649	0.475516
k__Bacteria;p__Firmicutes;c__Bacilli;o__Bacillales;f__Paenibacillaceae;g__Brevibacillus	-0.920578	-1.05827	-0.65597	0.366386	4.61233	0.0720424	0.459635	0.524608	0.729007	0.540623	0.747151
k__Bacteria;p__Firmicutes;c__Bacilli;o__Bacillales;f__Paenibacillaceae;g__Paenibacillus	-0.837475	-0.88098	-0.773006	-0.0887793	4.46163	-0.0192586	0.487646	0.523516	0.722466	0.533702	0.733325
k__Bacteria;p__Firmicutes;c__Bacilli;o__Bacillales;f__Planococcaceae;g__	7.00495	6.45656	7.50869	1.09859	8.77767	0.115858	0.410156	0.580657	0.791295	0.469604	0.737702
k__Bacteria;p__Firmicutes;c__Bacilli;o__Bacillales;f__Planococcaceae;g__Lysinibacillus	-0.877608	-0.990792	-0.56342	0.330206	4.11195	0.0626875	0.46875	0.466123	0.66516	0.465296	0.681176
k__Bacteria;p__Firmicutes;c__Bacilli;o__Bacillales;f__Staphylococcaceae;g__	-1.03142	-1.25669	-0.454848	0.7098	4.849	0.131636	0.436931	0.426808	0.631912	0.447082	0.662594
k__Bacteria;p__Firmicutes;c__Bacilli;o__Bacillales;f__Staphylococcaceae;g__Jeotgalicoccus	-0.417349	-0.662092	0.146864	1.14149	4.66128	0.233993	0.388021	0.4051	0.608215	0.40445	0.621158
k__Bacteria;p__Firmicutes;c__Bacilli;o__Bacillales;f__Staphylococcaceae;g__Salinicoccus	-0.84907	-0.876635	-0.766168	0.0498079	4.40194	0.0105594	0.494792	0.458819	0.678934	0.464723	0.69587
k__Bacteria;p__Firmicutes;c__Bacilli;o__Bacillales;f__Staphylococcaceae;g__Staphylococcus	7.84784	6.42668	12.1376	6.73013	6.89647	0.959482	0.124838	2.04929e-05	0.00221864	8.18817e-05	0.00291537
k__Bacteria;p__Firmicutes;c__Bacilli;o__Bacillales;f__[Exiguobacteraceae];g__Exiguobacterium	-0.79993	-0.894822	-0.628042	0.120774	4.53629	0.0276236	0.487646	0.519084	0.716989	0.559521	0.757657
k__Bacteria;p__Firmicutes;c__Bacilli;o__Gemellales;f__;g__	-0.911802	-0.993937	-0.717678	0.00412463	4.58244	0.00110477	0.49935	0.509901	0.717205	0.532454	0.727221
k__Bacteria;p__Firmicutes;c__Bacilli;o__Gemellales;f__Gemellaceae;g__	6.4653	7.17649	2.70073	-3.54048	6.3691	-0.477234	0.338542	0.085699	0.292003	0.113618	0.358116
k__Bacteria;p__Firmicutes;c__Bacilli;o__Gemellales;f__Gemellaceae;g__Gemella	2.51042	5.1505	0.0654173	-3.76383	6.46012	-0.515949	0.292969	0.0687462	0.230423	0.0657028	0.232457
k__Bacteria;p__Firmicutes;c__Bacilli;o__Lactobacillales;f__;g__	-0.442894	-0.62339	0.0601056	0.96716	4.67277	0.181454	0.415365	0.484638	0.688603	0.462212	0.683544
k__Bacteria;p__Firmicutes;c__Bacilli;o__Lactobacillales;f__Aerococcaceae;g__	-0.454219	-0.837922	0.228555	1.55672	6.13655	0.234192	0.389323	0.288841	0.522445	0.336013	0.571484
k__Bacteria;p__Firmicutes;c__Bacilli;o__Lactobacillales;f__Aerococcaceae;g__Abiotrophia	-0.842205	-1.10318	-0.367756	0.985258	4.96652	0.164389	0.40625	0.381575	0.592502	0.423768	0.631882
k__Bacteria;p__Firmicutes;c__Bacilli;o__Lactobacillales;f__Aerococcaceae;g__Aerococcus	-0.72604	-0.707082	-0.742762	-0.0930479	4.54807	-0.0240245	0.488281	0.514879	0.712339	0.550336	0.745711
k__Bacteria;p__Firmicutes;c__Bacilli;o__Lactobacillales;f__Aerococcaceae;g__Alloiococcus	3.7672	4.15513	3.19838	1.36129	8.20142	0.136575	0.436931	0.443476	0.699629	0.587272	0.810086
k__Bacteria;p__Firmicutes;c__Bacilli;o__Lactobacillales;f__Aerococcaceae;g__Facklamia	-0.503451	-0.693767	-0.027872	0.896214	5.35402	0.156483	0.417969	0.40724	0.621511	0.457245	0.656998
k__Bacteria;p__Firmicutes;c__Bacilli;o__Lactobacillales;f__Carnobacteriaceae;g__Carnobacterium	-0.811079	-0.96524	-0.44136	0.806569	4.54437	0.155119	0.44401	0.447016	0.648398	0.461261	0.66767
k__Bacteria;p__Firmicutes;c__Bacilli;o__Lactobacillales;f__Carnobacteriaceae;g__Desemzia	-0.90971	-1.15663	-0.271791	0.855174	4.30057	0.174288	0.403646	0.397698	0.607375	0.40431	0.618394
k__Bacteria;p__Firmicutes;c__Bacilli;o__Lactobacillales;f__Carnobacteriaceae;g__Granulicatella	8.79858	9.25468	0.982641	-7.76198	7.15879	-0.874692	0.211964	0.00424988	0.0436844	0.00416902	0.0374392
k__Bacteria;p__Firmicutes;c__Bacilli;o__Lactobacillales;f__Enterococcaceae;g__Enterococcus	0.0545465	0.169163	-0.186116	-0.30444	8.73837	-0.0369683	0.479844	0.684614	0.85465	0.594871	0.789553
k__Bacteria;p__Firmicutes;c__Bacilli;o__Lactobacillales;f__Lactobacillaceae;g__	-0.785966	-0.811788	-0.749958	-0.0148602	4.19058	-0.00336072	0.496749	0.477657	0.701872	0.523312	0.738218
k__Bacteria;p__Firmicutes;c__Bacilli;o__Lactobacillales;f__Lactobacillaceae;g__Lactobacillus	9.4736	9.70496	8.79161	-1.11711	3.26236	-0.250669	0.309896	0.14776	0.41287	0.062439	0.245458
k__Bacteria;p__Firmicutes;c__Bacilli;o__Lactobacillales;f__Leuconostocaceae;g__	-0.879342	-0.973404	-0.688176	0.187049	4.589	0.0364	0.477243	0.483043	0.68839	0.48994	0.693653
k__Bacteria;p__Firmicutes;c__Bacilli;o__Lactobacillales;f__Leuconostocaceae;g__Leuconostoc	-0.467141	-0.667279	0.0151778	0.544004	5.54996	0.0876204	0.442133	0.524294	0.726874	0.519801	0.720851
k__Bacteria;p__Firmicutes;c__Bacilli;o__Lactobacillales;f__Leuconostocaceae;g__Weissella	-0.959262	-1.10441	-0.611661	0.418495	4.53347	0.0757005	0.455729	0.508331	0.705847	0.51331	0.710375
k__Bacteria;p__Firmicutes;c__Bacilli;o__Lactobacillales;f__Streptococcaceae;g__	9.79684	9.5791	10.2446	1.42147	2.64784	0.297547	0.293888	0.383233	0.660338	0.0515071	0.214281
k__Bacteria;p__Firmicutes;c__Bacilli;o__Lactobacillales;f__Streptococcaceae;g__Lactococcus	-0.370044	-0.855403	0.874809	2.47451	7.27119	0.332626	0.3342	0.111123	0.300183	0.17276	0.372608
k__Bacteria;p__Firmicutes;c__Bacilli;o__Lactobacillales;f__Streptococcaceae;g__Streptococcus	12.0039	12.4825	9.23008	-2.89091	3.01152	-0.792852	0.160156	0.0137441	0.0897148	0.000511624	0.00907203
k__Bacteria;p__Firmicutes;c__Bacilli;o__Turicibacterales;f__Turicibacteraceae;g__Turicibacter	-0.825674	-0.905638	-0.644823	0.339903	4.11509	0.0687607	0.459635	0.430419	0.635128	0.451335	0.666301
k__Bacteria;p__Firmicutes;c__Clostridia;o__Clostridiales;f__;g__	7.72403	8.7333	0.38162	-7.69532	5.61702	-1.15903	0.137841	0.000754121	0.0131909	0.000219379	0.00505795
k__Bacteria;p__Firmicutes;c__Clostridia;o__Clostridiales;f__Clostridiaceae;g__Caloramator	-0.144633	-0.202044	0.0132354	0.20247	7.29561	0.0306907	0.480469	0.654826	0.836471	0.608192	0.804616
k__Bacteria;p__Firmicutes;c__Clostridia;o__Clostridiales;f__Clostridiaceae;g__Clostridium	-0.123958	-0.0815193	-0.172605	0.20436	8.08556	0.0211848	0.481144	0.661683	0.846374	0.590654	0.801769
k__Bacteria;p__Firmicutes;c__Clostridia;o__Clostridiales;f__Clostridiaceae;g__Thermoanaerobacterium	-0.605649	-0.794813	-0.142007	0.96245	5.06551	0.164006	0.407022	0.385598	0.583817	0.39265	0.601789
k__Bacteria;p__Firmicutes;c__Clostridia;o__Clostridiales;f__Lachnospiraceae;g__	7.81662	8.56868	0.288742	-7.75525	5.17079	-1.35123	0.0754228	0.00014401	0.00465662	9.78799e-06	0.000945703
k__Bacteria;p__Firmicutes;c__Clostridia;o__Clostridiales;f__Lachnospiraceae;g__Blautia	-0.712638	-0.930861	-0.274663	0.634053	4.2584	0.127602	0.446615	0.457714	0.644765	0.464017	0.658427
k__Bacteria;p__Firmicutes;c__Clostridia;o__Clostridiales;f__Lachnospiraceae;g__Butyrivibrio	-0.363858	-0.0987325	-0.668537	-0.967626	5.74343	-0.172086	0.423177	0.314437	0.532901	0.452239	0.663231
k__Bacteria;p__Firmicutes;c__Clostridia;o__Clostridiales;f__Lachnospiraceae;g__Catonella	0.561246	1.22878	-0.499845	-2.52903	7.04431	-0.345258	0.338542	0.122093	0.329573	0.21185	0.438384
k__Bacteria;p__Firmicutes;c__Clostridia;o__Clostridiales;f__Lachnospiraceae;g__Coprococcus	0.934141	5.59878	-0.809778	-5.40102	6.19171	-0.772543	0.235371	0.00903986	0.0557819	0.024813	0.112824
k__Bacteria;p__Firmicutes;c__Clostridia;o__Clostridiales;f__Lachnospiraceae;g__Epulopiscium	-0.98865	-1.11823	-0.678141	0.231014	4.67444	0.0469619	0.470052	0.506363	0.716262	0.533662	0.727762
k__Bacteria;p__Firmicutes;c__Clostridia;o__Clostridiales;f__Lachnospiraceae;g__Lachnoanaerobaculum	-0.467508	-0.362215	-0.692458	-0.504215	4.946	-0.0952639	0.452536	0.422256	0.646033	0.467999	0.695856
k__Bacteria;p__Firmicutes;c__Clostridia;o__Clostridiales;f__Lachnospiraceae;g__Moryella	3.28147	5.21742	0.0143657	-4.84667	5.85854	-0.711592	0.230169	0.0219575	0.11668	0.0090875	0.0624615
k__Bacteria;p__Firmicutes;c__Clostridia;o__Clostridiales;f__Lachnospiraceae;g__Oribacterium	6.84391	7.95152	0.449966	-7.10778	4.79212	-1.32057	0.0729169	0.000189256	0.00546303	6.80458e-06	0.000875435
k__Bacteria;p__Firmicutes;c__Clostridia;o__Clostridiales;f__Lachnospiraceae;g__Shuttleworthia	-0.91687	-0.932028	-0.883993	0.0122316	4.34741	0.00216559	0.496094	0.515618	0.708079	0.529737	0.730716
k__Bacteria;p__Firmicutes;c__Clostridia;o__Clostridiales;f__Peptococcaceae;g__	-0.869318	-0.977126	-0.651115	0.213413	4.52327	0.0410062	0.475943	0.517593	0.721741	0.50416	0.720503
k__Bacteria;p__Firmicutes;c__Clostridia;o__Clostridiales;f__Peptococcaceae;g__Peptococcus	-0.111492	0.0840492	-0.529683	-0.785901	6.19795	-0.124672	0.445313	0.502568	0.716513	0.523644	0.733952
k__Bacteria;p__Firmicutes;c__Clostridia;o__Clostridiales;f__Peptostreptococcaceae;g__	-0.284742	-0.210941	-0.414699	-0.557858	5.0345	-0.11594	0.442133	0.522606	0.734681	0.582315	0.776384
k__Bacteria;p__Firmicutes;c__Clostridia;o__Clostridiales;f__Peptostreptococcaceae;g__Filifactor	1.19652	2.23566	-0.149086	-2.41864	6.42143	-0.371291	0.326398	0.151226	0.366369	0.155738	0.382342
k__Bacteria;p__Firmicutes;c__Clostridia;o__Clostridiales;f__Peptostreptococcaceae;g__Peptostreptococcus	0.774343	2.57011	-0.621604	-4.5189	6.50124	-0.608843	0.269181	0.0378943	0.122878	0.0649367	0.201454
k__Bacteria;p__Firmicutes;c__Clostridia;o__Clostridiales;f__Ruminococcaceae;g__	-0.926083	-1.01262	-0.776359	0.354877	4.1635	0.0796071	0.46224	0.496023	0.696831	0.49932	0.719683
k__Bacteria;p__Firmicutes;c__Clostridia;o__Clostridiales;f__Ruminococcaceae;g__Ruminococcus	-1.03265	-1.15964	-0.72561	0.550007	4.53717	0.0947296	0.449935	0.502969	0.699911	0.531766	0.733495
k__Bacteria;p__Firmicutes;c__Clostridia;o__Clostridiales;f__Veillonellaceae;g__	-0.368455	-0.434272	-0.215291	0.440758	6.61939	0.0631884	0.470741	0.594516	0.786161	0.543337	0.75583
k__Bacteria;p__Firmicutes;c__Clostridia;o__Clostridiales;f__Veillonellaceae;g__Dialister	4.66242	5.20024	1.76644	-1.70597	7.03021	-0.232447	0.363281	0.384657	0.646769	0.30182	0.584963
k__Bacteria;p__Firmicutes;c__Clostridia;o__Clostridiales;f__Veillonellaceae;g__Megasphaera	5.8958	7.51153	-0.0348431	-6.86758	5.778	-1.0046	0.163849	0.00071047	0.0116638	0.000633297	0.00951199
k__Bacteria;p__Firmicutes;c__Clostridia;o__Clostridiales;f__Veillonellaceae;g__Selenomonas	1.7632	5.90734	-0.48316	-5.58995	7.46353	-0.668816	0.270833	0.0229961	0.112942	0.0397283	0.164799
k__Bacteria;p__Firmicutes;c__Clostridia;o__Clostridiales;f__Veillonellaceae;g__Veillonella	12.1739	12.5824	6.00561	-6.07984	7.8798	-0.790809	0.163849	0.00591236	0.0538835	0.000969919	0.0139356
k__Bacteria;p__Firmicutes;c__Clostridia;o__Clostridiales;f__[Acidaminobacteraceae];g__	-0.658109	-0.647779	-0.690822	-0.350211	4.69862	-0.0712233	0.470052	0.520759	0.72436	0.525942	0.733469
k__Bacteria;p__Firmicutes;c__Clostridia;o__Clostridiales;f__[Mogibacteriaceae];g__	4.12707	5.6943	0.060296	-5.21793	5.26941	-0.863874	0.18099	0.00493671	0.0414011	0.00203038	0.0210744
k__Bacteria;p__Firmicutes;c__Clostridia;o__Clostridiales;f__[Mogibacteriaceae];g__Anaerovorax	-1.03717	-1.14076	-0.828532	0.256268	4.68241	0.0407407	0.473958	0.528168	0.734229	0.510444	0.720928
k__Bacteria;p__Firmicutes;c__Clostridia;o__Clostridiales;f__[Mogibacteriaceae];g__Mogibacterium	1.92071	4.94142	-0.139788	-4.98491	5.78338	-0.743243	0.226563	0.0115264	0.0622475	0.0163553	0.0848815
k__Bacteria;p__Firmicutes;c__Clostridia;o__Clostridiales;f__[Tissierellaceae];g__	-0.895007	-1.02207	-0.692436	0.298593	4.49357	0.0535082	0.470741	0.510787	0.720496	0.496716	0.70696
k__Bacteria;p__Firmicutes;c__Clostridia;o__Clostridiales;f__[Tissierellaceae];g__1-68	-0.358034	-0.601651	0.279173	1.07413	5.522	0.18491	0.420573	0.457251	0.661788	0.469214	0.673277
k__Bacteria;p__Firmicutes;c__Clostridia;o__Clostridiales;f__[Tissierellaceae];g__Anaerococcus	0.676193	-0.426778	7.18255	6.62097	7.64388	0.831138	0.196359	0.010809	0.0628036	0.00440736	0.0343101
k__Bacteria;p__Firmicutes;c__Clostridia;o__Clostridiales;f__[Tissierellaceae];g__Finegoldia	0.457438	-0.348728	7.33937	6.6444	7.73767	0.726734	0.241873	0.0197255	0.0999197	0.0172862	0.0861203
k__Bacteria;p__Firmicutes;c__Clostridia;o__Clostridiales;f__[Tissierellaceae];g__Helcococcus	-0.898527	-1.18452	-0.143002	1.42054	6.1732	0.218367	0.378906	0.257533	0.48264	0.354156	0.560888
k__Bacteria;p__Firmicutes;c__Clostridia;o__Clostridiales;f__[Tissierellaceae];g__Parvimonas	1.41895	3.09046	0.123656	-3.38815	6.30272	-0.488364	0.3125	0.062207	0.208979	0.0909189	0.280625
k__Bacteria;p__Firmicutes;c__Clostridia;o__Clostridiales;f__[Tissierellaceae];g__Peptoniphilus	1.00273	0.0989373	5.9221	5.10468	6.97961	0.633761	0.261719	0.0407346	0.149675	0.0288328	0.127681
k__Bacteria;p__Firmicutes;c__Clostridia;o__Clostridiales;f__[Tissierellaceae];g__Sporanaerobacter	-0.723392	-0.908169	-0.245136	0.719137	5.21739	0.121255	0.43433	0.447419	0.661233	0.464578	0.680706
k__Bacteria;p__Firmicutes;c__Clostridia;o__Clostridiales;f__[Tissierellaceae];g__WAL_1855D	-0.765334	-0.953175	-0.308572	0.562287	4.35242	0.094718	0.442133	0.439521	0.64823	0.465529	0.684338
k__Bacteria;p__Firmicutes;c__Clostridia;o__Clostridiales;f__[Tissierellaceae];g__ph2	-0.897965	-0.977177	-0.76146	0.298474	4.22247	0.0618945	0.467448	0.484591	0.690761	0.50686	0.718844
k__Bacteria;p__Firmicutes;c__Erysipelotrichi;o__Erysipelotrichales;f__Erysipelotrichaceae;g__Bulleidia	6.01626	7.22765	0.075843	-6.98215	4.93964	-1.23891	0.113134	0.000441181	0.00885008	5.39569e-05	0.00216076
k__Bacteria;p__Fusobacteria;c__Fusobacteriia;o__Fusobacteriales;f__Fusobacteriaceae;g__Fusobacterium	11.5858	12.4171	3.39254	-8.24586	6.81116	-1.02294	0.13134	0.000833575	0.0152976	0.000110325	0.00334763
k__Bacteria;p__Fusobacteria;c__Fusobacteriia;o__Fusobacteriales;f__Leptotrichiaceae;g__	0.0539181	0.300144	-0.330038	-0.898968	6.03725	-0.158246	0.430429	0.379067	0.60055	0.453811	0.671892
k__Bacteria;p__Fusobacteria;c__Fusobacteriia;o__Fusobacteriales;f__Leptotrichiaceae;g__Leptotrichia	8.80421	9.7706	2.11459	-6.50248	6.75718	-0.83509	0.201823	0.00541474	0.0504202	0.00301861	0.0301723
k__Bacteria;p__Gemmatimonadetes;c__Gemm-3;o__;f__;g__	-0.904229	-0.930743	-0.83071	0.168058	4.22937	0.0337254	0.485677	0.498717	0.706093	0.530681	0.745019
k__Bacteria;p__Planctomycetes;c__Phycisphaerae;o__WD2101;f__;g__	-0.901143	-0.945558	-0.701841	0.187476	4.19205	0.0371972	0.477865	0.50523	0.708163	0.508147	0.714199
k__Bacteria;p__Proteobacteria;c__Alphaproteobacteria;o__Caulobacterales;f__Caulobacteraceae;g__	-0.560271	-0.802448	-0.0973674	0.804096	5.20807	0.132809	0.43173	0.511882	0.716504	0.454232	0.67703
k__Bacteria;p__Proteobacteria;c__Alphaproteobacteria;o__Caulobacterales;f__Caulobacteraceae;g__Caulobacter	-0.785565	-0.805536	-0.749665	-0.239843	4.53862	-0.0425391	0.472042	0.513085	0.715219	0.558093	0.750155
k__Bacteria;p__Proteobacteria;c__Alphaproteobacteria;o__Caulobacterales;f__Caulobacteraceae;g__Mycoplana	-0.880477	-1.10048	-0.369234	0.861597	4.05513	0.187221	0.414063	0.384249	0.585653	0.400962	0.614318
k__Bacteria;p__Proteobacteria;c__Alphaproteobacteria;o__Rhizobiales;f__;g__	-0.755732	-0.906301	-0.386719	0.728426	4.36145	0.125973	0.433594	0.453007	0.651316	0.473553	0.682677
k__Bacteria;p__Proteobacteria;c__Alphaproteobacteria;o__Rhizobiales;f__Beijerinckiaceae;g__Chelatococcus	-0.697256	-0.672779	-0.747303	-0.118825	4.27329	-0.0248764	0.485046	0.480998	0.691796	0.522247	0.725839
k__Bacteria;p__Proteobacteria;c__Alphaproteobacteria;o__Rhizobiales;f__Bradyrhizobiaceae;g__	-0.910281	-1.00822	-0.700769	0.294824	4.23452	0.0648984	0.46875	0.484448	0.684159	0.528085	0.722536
k__Bacteria;p__Proteobacteria;c__Alphaproteobacteria;o__Rhizobiales;f__Bradyrhizobiaceae;g__Afipia	-0.668778	-0.705692	-0.506303	0.359835	4.70636	0.066947	0.46554	0.512908	0.702491	0.500513	0.707322
k__Bacteria;p__Proteobacteria;c__Alphaproteobacteria;o__Rhizobiales;f__Hyphomicrobiaceae;g__	-0.750598	-0.808481	-0.588135	0.1912	4.30413	0.0390515	0.479167	0.519493	0.716139	0.536854	0.740538
k__Bacteria;p__Proteobacteria;c__Alphaproteobacteria;o__Rhizobiales;f__Hyphomicrobiaceae;g__Devosia	-0.83345	-0.924361	-0.641385	0.154875	4.33904	0.0321055	0.483073	0.457071	0.668875	0.504725	0.705897
k__Bacteria;p__Proteobacteria;c__Alphaproteobacteria;o__Rhizobiales;f__Methylobacteriaceae;g__	-0.434369	-0.975364	0.896961	2.06401	4.65373	0.388547	0.333333	0.20526	0.405361	0.167382	0.3743
k__Bacteria;p__Proteobacteria;c__Alphaproteobacteria;o__Rhizobiales;f__Methylobacteriaceae;g__Methylobacterium	-0.482025	-0.666124	0.0281204	0.833356	4.95348	0.145709	0.416125	0.409909	0.600072	0.433091	0.63599
k__Bacteria;p__Proteobacteria;c__Alphaproteobacteria;o__Rhizobiales;f__Methylocystaceae;g__Methylopila	-0.955464	-1.23073	-0.393823	0.718715	4.34585	0.141911	0.424479	0.434146	0.641446	0.424599	0.642181
k__Bacteria;p__Proteobacteria;c__Alphaproteobacteria;o__Rhizobiales;f__Methylocystaceae;g__Pleomorphomonas	-0.821443	-0.927236	-0.618505	0.204262	4.34068	0.0345964	0.479844	0.468928	0.685442	0.486885	0.707107
k__Bacteria;p__Proteobacteria;c__Alphaproteobacteria;o__Rhizobiales;f__Phyllobacteriaceae;g__	-0.83516	-0.98525	-0.501536	0.646798	4.74798	0.13652	0.432292	0.431878	0.646887	0.493742	0.700379
k__Bacteria;p__Proteobacteria;c__Alphaproteobacteria;o__Rhizobiales;f__Rhizobiaceae;g__	-0.903991	-0.978494	-0.767222	0.228119	4.24799	0.0470547	0.474642	0.483105	0.692854	0.493027	0.711449
k__Bacteria;p__Proteobacteria;c__Alphaproteobacteria;o__Rhizobiales;f__Rhizobiaceae;g__Agrobacterium	-0.628179	-0.948932	0.325611	1.494	4.9948	0.28206	0.360677	0.326676	0.535972	0.297888	0.521188
k__Bacteria;p__Proteobacteria;c__Alphaproteobacteria;o__Rhizobiales;f__Rhodobiaceae;g__	-0.856688	-0.930744	-0.720386	0.0236765	4.3716	0.00558343	0.498049	0.479291	0.690158	0.506584	0.721682
k__Bacteria;p__Proteobacteria;c__Alphaproteobacteria;o__Rhizobiales;f__Xanthobacteraceae;g__Xanthobacter	-0.835312	-0.933605	-0.657785	0.0432771	4.27978	0.0102714	0.492848	0.513014	0.714442	0.542767	0.745879
k__Bacteria;p__Proteobacteria;c__Alphaproteobacteria;o__Rhodobacterales;f__Rhodobacteraceae;g__Amaricoccus	-0.744015	-0.969947	-0.255801	0.782604	4.97685	0.13407	0.428385	0.4128	0.621024	0.425131	0.630985
k__Bacteria;p__Proteobacteria;c__Alphaproteobacteria;o__Rhodobacterales;f__Rhodobacteraceae;g__Paracoccus	-0.366331	-0.78608	0.784631	1.8392	5.73512	0.322835	0.36801	0.209706	0.429239	0.234413	0.441181
k__Bacteria;p__Proteobacteria;c__Alphaproteobacteria;o__Rhodobacterales;f__Rhodobacteraceae;g__Rhodobacter	-0.775903	-0.854331	-0.47681	0.470897	4.78665	0.0836228	0.457737	0.487601	0.680192	0.504229	0.708373
k__Bacteria;p__Proteobacteria;c__Alphaproteobacteria;o__Rhodobacterales;f__Rhodobacteraceae;g__Rubellimicrobium	-0.835775	-0.859186	-0.758998	0.0053574	4.46378	0.00140648	0.5	0.446276	0.664316	0.458056	0.683078
k__Bacteria;p__Proteobacteria;c__Alphaproteobacteria;o__Rhodospirillales;f__;g__	-0.836989	-0.90357	-0.727667	0.228872	4.16441	0.0447582	0.477243	0.48427	0.687277	0.508228	0.724278
k__Bacteria;p__Proteobacteria;c__Alphaproteobacteria;o__Rhodospirillales;f__Acetobacteraceae;g__	-0.705817	-0.901509	-0.296209	0.693129	4.99799	0.116056	0.43173	0.458439	0.661134	0.445377	0.658649
k__Bacteria;p__Proteobacteria;c__Alphaproteobacteria;o__Rhodospirillales;f__Acetobacteraceae;g__Acetobacter	-0.943543	-1.09094	-0.711672	0.360104	4.47105	0.0753776	0.464844	0.498518	0.713972	0.512625	0.722832
k__Bacteria;p__Proteobacteria;c__Alphaproteobacteria;o__Rhodospirillales;f__Acetobacteraceae;g__Roseomonas	-0.978984	-1.00904	-0.935587	0.170427	4.25823	0.027965	0.481144	0.485982	0.69165	0.534535	0.729078
k__Bacteria;p__Proteobacteria;c__Alphaproteobacteria;o__Rhodospirillales;f__Rhodospirillaceae;g__Novispirillum	-0.857707	-0.890707	-0.784627	0.193003	4.29468	0.0410322	0.479844	0.476153	0.682355	0.489413	0.698942
k__Bacteria;p__Proteobacteria;c__Alphaproteobacteria;o__Rhodospirillales;f__Rhodospirillaceae;g__Skermanella	-0.89162	-1.03133	-0.603731	0.202889	4.33897	0.0429069	0.478544	0.50936	0.699952	0.540467	0.730689
k__Bacteria;p__Proteobacteria;c__Alphaproteobacteria;o__Rickettsiales;f__;g__	-0.904146	-1.12254	-0.430108	0.689778	5.30743	0.111823	0.427828	0.406691	0.620643	0.411737	0.631851
k__Bacteria;p__Proteobacteria;c__Alphaproteobacteria;o__Rickettsiales;f__mitochondria;g__	-0.954572	-1.13481	-0.507221	0.692629	4.57084	0.145487	0.417425	0.439501	0.645687	0.413852	0.631716
k__Bacteria;p__Proteobacteria;c__Alphaproteobacteria;o__Rickettsiales;f__mitochondria;g__Spirodela	-0.799573	-1.02398	-0.336848	0.64185	4.98275	0.117345	0.441406	0.492359	0.683146	0.487669	0.685021
k__Bacteria;p__Proteobacteria;c__Alphaproteobacteria;o__Rickettsiales;f__mitochondria;g__Zea	-1.0086	-1.03353	-0.93962	0.319898	4.60356	0.0552695	0.472656	0.508371	0.717497	0.514162	0.71744
k__Bacteria;p__Proteobacteria;c__Alphaproteobacteria;o__Sphingomonadales;f__Erythrobacteraceae;g__	-0.703586	-0.737054	-0.614732	-0.126827	4.56779	-0.0274692	0.481771	0.499799	0.702788	0.503074	0.717357
k__Bacteria;p__Proteobacteria;c__Alphaproteobacteria;o__Sphingomonadales;f__Sphingomonadaceae;g__	-0.524296	-0.894816	0.580517	1.78191	5.05098	0.324391	0.357607	0.272446	0.477896	0.257589	0.469459
k__Bacteria;p__Proteobacteria;c__Alphaproteobacteria;o__Sphingomonadales;f__Sphingomonadaceae;g__Kaistobacter	-0.61433	-0.948659	0.352538	1.72907	5.58916	0.269773	0.374512	0.267108	0.489175	0.295835	0.508886
k__Bacteria;p__Proteobacteria;c__Alphaproteobacteria;o__Sphingomonadales;f__Sphingomonadaceae;g__Novosphingobium	-0.828788	-0.946392	-0.631973	0.384582	4.36255	0.0827404	0.459038	0.476964	0.681027	0.482624	0.690005
k__Bacteria;p__Proteobacteria;c__Alphaproteobacteria;o__Sphingomonadales;f__Sphingomonadaceae;g__Sphingobium	-0.814055	-0.99625	-0.335159	0.815109	4.44221	0.166656	0.421326	0.405459	0.620953	0.434155	0.654319
k__Bacteria;p__Proteobacteria;c__Alphaproteobacteria;o__Sphingomonadales;f__Sphingomonadaceae;g__Sphingomonas	0.114136	-0.437786	2.01885	2.89546	5.42575	0.474908	0.315104	0.143027	0.329853	0.100677	0.281314
k__Bacteria;p__Proteobacteria;c__Betaproteobacteria;o__Burkholderiales;f__Alcaligenaceae;g__	0.0152197	0.0948334	-0.165509	-0.224226	5.63932	-0.0343477	0.482445	0.622246	0.810346	0.613332	0.809533
k__Bacteria;p__Proteobacteria;c__Betaproteobacteria;o__Burkholderiales;f__Alcaligenaceae;g__Achromobacter	-0.436488	-0.487274	-0.315207	0.104479	5.62669	0.0127119	0.492188	0.591155	0.787241	0.570504	0.780527
k__Bacteria;p__Proteobacteria;c__Betaproteobacteria;o__Burkholderiales;f__Alcaligenaceae;g__Alcaligenes	-0.759594	-0.909408	-0.338784	0.57131	5.40326	0.0911599	0.447917	0.466768	0.685309	0.527619	0.730402
k__Bacteria;p__Proteobacteria;c__Betaproteobacteria;o__Burkholderiales;f__Alcaligenaceae;g__Denitrobacter	-0.829309	-0.870808	-0.755515	0.0573641	4.38552	0.0148215	0.49349	0.507681	0.703308	0.499325	0.709288
k__Bacteria;p__Proteobacteria;c__Betaproteobacteria;o__Burkholderiales;f__Burkholderiaceae;g__	-0.818485	-1.13142	-0.264407	1.02526	4.81813	0.182242	0.392718	0.425432	0.640727	0.432987	0.639463
k__Bacteria;p__Proteobacteria;c__Betaproteobacteria;o__Burkholderiales;f__Burkholderiaceae;g__Burkholderia	-0.721874	-1.12723	0.483872	1.95124	5.20435	0.349108	0.328125	0.171218	0.362575	0.202529	0.39227
k__Bacteria;p__Proteobacteria;c__Betaproteobacteria;o__Burkholderiales;f__Burkholderiaceae;g__Lautropia	0.763247	0.958245	0.497853	-0.531713	7.28462	-0.065719	0.46684	0.590771	0.790234	0.592209	0.795605
k__Bacteria;p__Proteobacteria;c__Betaproteobacteria;o__Burkholderiales;f__Comamonadaceae;g__	-0.190236	-0.738811	1.52814	2.84526	5.9485	0.431976	0.307292	0.1481	0.325259	0.117256	0.303437
k__Bacteria;p__Proteobacteria;c__Betaproteobacteria;o__Burkholderiales;f__Comamonadaceae;g__Acidovorax	-0.931023	-1.14527	-0.414339	0.835725	4.93296	0.144021	0.419271	0.375729	0.599023	0.40307	0.621152
k__Bacteria;p__Proteobacteria;c__Betaproteobacteria;o__Burkholderiales;f__Comamonadaceae;g__Comamonas	-0.851234	-0.893084	-0.695007	0.0921636	4.67362	0.0220946	0.488281	0.500488	0.701941	0.506374	0.706894
k__Bacteria;p__Proteobacteria;c__Betaproteobacteria;o__Burkholderiales;f__Comamonadaceae;g__Curvibacter	-0.97995	-1.02653	-0.874271	0.0967613	4.2979	0.0271881	0.486979	0.490501	0.703003	0.526008	0.743437
k__Bacteria;p__Proteobacteria;c__Betaproteobacteria;o__Burkholderiales;f__Comamonadaceae;g__Hydrogenophaga	-0.841759	-0.86088	-0.769888	0.0457443	4.3007	0.012174	0.49349	0.487668	0.700668	0.525651	0.730167
k__Bacteria;p__Proteobacteria;c__Betaproteobacteria;o__Burkholderiales;f__Comamonadaceae;g__Pelomonas	-0.791391	-1.10917	-0.131651	0.96698	4.722	0.181014	0.394018	0.346153	0.553361	0.353493	0.571833
k__Bacteria;p__Proteobacteria;c__Betaproteobacteria;o__Burkholderiales;f__Comamonadaceae;g__Rubrivivax	-0.815397	-0.882405	-0.696084	0.352276	4.18477	0.070659	0.46875	0.495328	0.69139	0.520217	0.71442
k__Bacteria;p__Proteobacteria;c__Betaproteobacteria;o__Burkholderiales;f__Comamonadaceae;g__Schlegelella	-0.8124	-0.979666	-0.493611	0.76205	4.89596	0.130514	0.432292	0.501423	0.697253	0.489414	0.691308
k__Bacteria;p__Proteobacteria;c__Betaproteobacteria;o__Burkholderiales;f__Comamonadaceae;g__Tepidimonas	-0.772265	-0.853661	-0.60771	0.131793	4.65614	0.0276488	0.487646	0.500823	0.720401	0.519659	0.733034
k__Bacteria;p__Proteobacteria;c__Betaproteobacteria;o__Burkholderiales;f__Oxalobacteraceae;g__	-0.366754	-0.813389	0.841643	2.47055	6.98129	0.322657	0.335938	0.204576	0.400722	0.215562	0.40561
k__Bacteria;p__Proteobacteria;c__Betaproteobacteria;o__Burkholderiales;f__Oxalobacteraceae;g__Cupriavidus	3.07469	0.984301	7.95742	6.41717	5.25139	1.08395	0.107933	0.000903301	0.0091924	5.7494e-05	0.00228479
k__Bacteria;p__Proteobacteria;c__Betaproteobacteria;o__Burkholderiales;f__Oxalobacteraceae;g__Janthinobacterium	-0.854245	-0.950102	-0.673139	0.342582	4.29296	0.0594484	0.459038	0.535848	0.72464	0.527903	0.73548
k__Bacteria;p__Proteobacteria;c__Betaproteobacteria;o__Burkholderiales;f__Oxalobacteraceae;g__Ralstonia	-0.232829	-0.569913	0.599326	2.21659	6.93462	0.317872	0.348505	0.205206	0.412365	0.281381	0.495679
k__Bacteria;p__Proteobacteria;c__Betaproteobacteria;o__Neisseriales;f__Neisseriaceae;g__	1.94364	3.3244	1.01344	-0.127083	7.88303	-0.0149719	0.494148	0.751224	0.89266	0.777538	0.911063
k__Bacteria;p__Proteobacteria;c__Betaproteobacteria;o__Neisseriales;f__Neisseriaceae;g__Chromobacterium	-0.997973	-1.25875	-0.462998	0.915356	5.2263	0.177057	0.409623	0.37512	0.577824	0.368008	0.581231
k__Bacteria;p__Proteobacteria;c__Betaproteobacteria;o__Neisseriales;f__Neisseriaceae;g__Eikenella	-0.690015	-0.65299	-0.726881	-0.195434	4.76074	-0.046626	0.480469	0.5083	0.711299	0.512358	0.726938
k__Bacteria;p__Proteobacteria;c__Betaproteobacteria;o__Neisseriales;f__Neisseriaceae;g__Gulbenkiania	-0.77043	-0.934571	-0.368	0.529663	5.19682	0.090935	0.449935	0.482038	0.688057	0.492764	0.702726
k__Bacteria;p__Proteobacteria;c__Betaproteobacteria;o__Neisseriales;f__Neisseriaceae;g__Kingella	-0.281338	-0.343018	-0.0893301	-0.25195	5.13303	-0.0360138	0.483073	0.549964	0.745469	0.592828	0.784954
k__Bacteria;p__Proteobacteria;c__Betaproteobacteria;o__Neisseriales;f__Neisseriaceae;g__Neisseria	9.32039	11.67	4.42272	-4.57993	8.49871	-0.5206	0.273082	0.0391254	0.180175	0.0372243	0.177416
k__Bacteria;p__Proteobacteria;c__Betaproteobacteria;o__Neisseriales;f__Neisseriaceae;g__Vogesella	-0.877328	-1.08473	-0.400685	0.805522	5.54999	0.13323	0.420573	0.418481	0.640366	0.43132	0.661374
k__Bacteria;p__Proteobacteria;c__Betaproteobacteria;o__Rhodocyclales;f__Rhodocyclaceae;g__	-0.129199	-0.141799	-0.0852887	0.192617	8.67313	0.0204517	0.483073	0.667701	0.840243	0.602697	0.795968
k__Bacteria;p__Proteobacteria;c__Betaproteobacteria;o__Rhodocyclales;f__Rhodocyclaceae;g__Dechloromonas	-0.844071	-0.90909	-0.677793	0.120065	4.13599	0.0233388	0.486346	0.479326	0.683385	0.493663	0.706208
k__Bacteria;p__Proteobacteria;c__Betaproteobacteria;o__Rhodocyclales;f__Rhodocyclaceae;g__Hydrogenophilus	-0.876831	-0.929483	-0.760385	0.0795621	4.50388	0.0178906	0.489583	0.490134	0.702277	0.520386	0.730277
k__Bacteria;p__Proteobacteria;c__Betaproteobacteria;o__Rhodocyclales;f__Rhodocyclaceae;g__Petrobacter	-0.0723003	-0.17751	0.141346	0.713717	7.00949	0.101176	0.451235	0.525382	0.751075	0.52953	0.750381
k__Bacteria;p__Proteobacteria;c__Betaproteobacteria;o__Rhodocyclales;f__Rhodocyclaceae;g__Thauera	-0.63895	-0.823424	-0.239053	0.697674	7.18295	0.0945265	0.445313	0.54919	0.757339	0.531652	0.742945
k__Bacteria;p__Proteobacteria;c__Deltaproteobacteria;o__Bdellovibrionales;f__Bacteriovoracaceae;g__	-0.831533	-0.936777	-0.55176	0.378312	4.2753	0.0648903	0.461638	0.490116	0.683344	0.487394	0.701057
k__Bacteria;p__Proteobacteria;c__Deltaproteobacteria;o__Desulfobacterales;f__Desulfobulbaceae;g__Desulfobulbus	-0.830419	-0.904968	-0.721778	0.0419306	4.49577	0.00632874	0.496749	0.48933	0.701277	0.513364	0.720017
k__Bacteria;p__Proteobacteria;c__Deltaproteobacteria;o__Desulfovibrionales;f__Desulfovibrionaceae;g__Bilophila	-0.838741	-0.965742	-0.636291	0.463427	4.51686	0.0793435	0.464844	0.473114	0.68411	0.495646	0.703531
k__Bacteria;p__Proteobacteria;c__Deltaproteobacteria;o__Myxococcales;f__;g__	-0.849337	-0.960961	-0.629406	0.0758242	4.19704	0.0169151	0.494792	0.481964	0.681544	0.504051	0.714035
k__Bacteria;p__Proteobacteria;c__Epsilonproteobacteria;o__Campylobacterales;f__Campylobacteraceae;g__Campylobacter	9.63729	10.1442	5.06137	-4.33606	6.91971	-0.722941	0.204161	0.0110463	0.0795077	0.00366108	0.0346849
k__Bacteria;p__Proteobacteria;c__Gammaproteobacteria;o__Aeromonadales;f__Aeromonadaceae;g__	-0.725375	-0.848603	-0.457359	0.542229	4.6119	0.103515	0.440104	0.471099	0.67812	0.474813	0.697237
k__Bacteria;p__Proteobacteria;c__Gammaproteobacteria;o__Aeromonadales;f__Aeromonadaceae;g__Aeromonas	-1.04933	-1.27596	-0.491068	0.690258	4.9757	0.134685	0.435631	0.400543	0.610771	0.416329	0.642589
k__Bacteria;p__Proteobacteria;c__Gammaproteobacteria;o__Aeromonadales;f__Aeromonadaceae;g__Tolumonas	-0.805917	-0.900461	-0.630541	0.246733	4.41628	0.0387536	0.482445	0.547564	0.741378	0.548494	0.757401
k__Bacteria;p__Proteobacteria;c__Gammaproteobacteria;o__Alteromonadales;f__Alteromonadaceae;g__Cellvibrio	-0.863516	-0.98004	-0.621007	0.268276	4.16096	0.05437	0.46224	0.496753	0.691613	0.542002	0.73409
k__Bacteria;p__Proteobacteria;c__Gammaproteobacteria;o__Alteromonadales;f__Idiomarinaceae;g__	-0.943189	-1.21493	-0.427371	0.952161	4.79091	0.184875	0.408854	0.375589	0.586606	0.400349	0.615867
k__Bacteria;p__Proteobacteria;c__Gammaproteobacteria;o__Alteromonadales;f__Shewanellaceae;g__Shewanella	-0.93633	-1.16338	-0.394187	0.926951	4.84984	0.155389	0.408323	0.394796	0.586447	0.427172	0.631926
k__Bacteria;p__Proteobacteria;c__Gammaproteobacteria;o__Alteromonadales;f__[Chromatiaceae];g__	-0.7641	-1.00263	-0.260917	1.03802	5.18623	0.196035	0.40052	0.415126	0.614462	0.420886	0.636366
k__Bacteria;p__Proteobacteria;c__Gammaproteobacteria;o__Alteromonadales;f__[Chromatiaceae];g__Alishewanella	-0.747539	-1.02681	-0.196552	1.01643	5.33692	0.180617	0.420026	0.411012	0.617859	0.413268	0.626325
k__Bacteria;p__Proteobacteria;c__Gammaproteobacteria;o__Alteromonadales;f__[Chromatiaceae];g__Rheinheimera	-0.919788	-0.94313	-0.81659	-0.0640387	4.65306	-0.00932855	0.490885	0.526902	0.720841	0.528236	0.726836
k__Bacteria;p__Proteobacteria;c__Gammaproteobacteria;o__Cardiobacteriales;f__Cardiobacteriaceae;g__Cardiobacterium	0.100444	0.312589	-0.323767	-0.978623	5.64009	-0.146259	0.429129	0.492448	0.706048	0.502991	0.713195
k__Bacteria;p__Proteobacteria;c__Gammaproteobacteria;o__Enterobacteriales;f__Enterobacteriaceae;g__	1.10525	-0.0982808	6.82139	6.71859	7.27414	0.863754	0.204427	0.00965651	0.0565034	0.00581307	0.0440497
k__Bacteria;p__Proteobacteria;c__Gammaproteobacteria;o__Enterobacteriales;f__Enterobacteriaceae;g__Citrobacter	-0.933009	-1.28418	-0.142721	1.35937	5.81108	0.234748	0.388021	0.260691	0.477735	0.324585	0.531696
k__Bacteria;p__Proteobacteria;c__Gammaproteobacteria;o__Enterobacteriales;f__Enterobacteriaceae;g__Enterobacter	-0.636281	-1.17174	0.887559	3.0726	6.16457	0.441077	0.293888	0.106766	0.267079	0.119051	0.280039
k__Bacteria;p__Proteobacteria;c__Gammaproteobacteria;o__Enterobacteriales;f__Enterobacteriaceae;g__Erwinia	-0.865562	-1.09689	-0.337742	0.849201	4.81194	0.15375	0.416667	0.399588	0.593016	0.417897	0.622613
k__Bacteria;p__Proteobacteria;c__Gammaproteobacteria;o__Enterobacteriales;f__Enterobacteriaceae;g__Klebsiella	-0.751265	-1.05796	-0.014834	1.21063	6.35085	0.163006	0.404948	0.395903	0.620609	0.373292	0.591496
k__Bacteria;p__Proteobacteria;c__Gammaproteobacteria;o__Enterobacteriales;f__Enterobacteriaceae;g__Proteus	-0.956027	-1.21099	-0.387469	0.966303	4.89489	0.149831	0.421875	0.368516	0.574194	0.409864	0.624211
k__Bacteria;p__Proteobacteria;c__Gammaproteobacteria;o__Enterobacteriales;f__Enterobacteriaceae;g__Salmonella	-0.970401	-1.25995	-0.354243	0.932326	4.93796	0.16734	0.39974	0.394539	0.613807	0.438166	0.638875
k__Bacteria;p__Proteobacteria;c__Gammaproteobacteria;o__Enterobacteriales;f__Enterobacteriaceae;g__Serratia	0.663044	-0.25917	6.92647	6.89954	8.05809	0.74174	0.215865	0.0182544	0.088966	0.0142185	0.074616
k__Bacteria;p__Proteobacteria;c__Gammaproteobacteria;o__Enterobacteriales;f__Enterobacteriaceae;g__Trabulsiella	-0.678405	-0.992946	0.0234199	0.95798	5.73483	0.147923	0.418726	0.409449	0.626855	0.398442	0.615372
k__Bacteria;p__Proteobacteria;c__Gammaproteobacteria;o__Enterobacteriales;f__Enterobacteriaceae;g__Yersinia	0.0567063	-0.916234	5.14527	5.88143	6.91011	0.768188	0.214844	0.0186835	0.086084	0.00997034	0.0580014
k__Bacteria;p__Proteobacteria;c__Gammaproteobacteria;o__Oceanospirillales;f__Halomonadaceae;g__Halomonas	0.00507713	0.00458439	0.00507713	0.189386	6.17621	0.0298497	0.483745	0.526559	0.742084	0.627227	0.808099
k__Bacteria;p__Proteobacteria;c__Gammaproteobacteria;o__Oceanospirillales;f__Oceanospirillaceae;g__Marinomonas	-0.856234	-1.12174	-0.391636	0.763703	4.66768	0.141354	0.432292	0.532518	0.72017	0.490284	0.69531
k__Bacteria;p__Proteobacteria;c__Gammaproteobacteria;o__Pasteurellales;f__Pasteurellaceae;g__	0.380529	0.65213	-0.0338075	-0.878503	7.61005	-0.113647	0.445313	0.519572	0.738983	0.572858	0.775815
k__Bacteria;p__Proteobacteria;c__Gammaproteobacteria;o__Pasteurellales;f__Pasteurellaceae;g__Actinobacillus	2.41145	4.83471	0.430952	-2.61549	8.43062	-0.314578	0.381014	0.284734	0.554254	0.301369	0.574335
k__Bacteria;p__Proteobacteria;c__Gammaproteobacteria;o__Pasteurellales;f__Pasteurellaceae;g__Aggregatibacter	1.86892	6.06823	0.384691	-2.07156	8.77319	-0.241963	0.372396	0.227069	0.487204	0.281292	0.545649
k__Bacteria;p__Proteobacteria;c__Gammaproteobacteria;o__Pasteurellales;f__Pasteurellaceae;g__Avibacterium	2.99696	7.04776	-0.298583	-6.31043	6.88495	-0.795436	0.234375	0.00525055	0.0416496	0.0088861	0.0588505
k__Bacteria;p__Proteobacteria;c__Gammaproteobacteria;o__Pasteurellales;f__Pasteurellaceae;g__Chelonobacter	3.32256	6.72276	0.0291216	-5.50047	6.97708	-0.737227	0.247074	0.0158851	0.082146	0.0200654	0.102427
k__Bacteria;p__Proteobacteria;c__Gammaproteobacteria;o__Pasteurellales;f__Pasteurellaceae;g__Haemophilus	11.931	12.2183	5.61255	-5.77982	7.22709	-0.745328	0.190104	0.00642216	0.0565365	0.00169676	0.0201245
k__Bacteria;p__Proteobacteria;c__Gammaproteobacteria;o__Pasteurellales;f__Pasteurellaceae;g__Mannheimia	-0.481708	-0.385404	-0.610297	-0.813253	6.0724	-0.141139	0.420573	0.33623	0.559657	0.475276	0.6945
k__Bacteria;p__Proteobacteria;c__Gammaproteobacteria;o__Pasteurellales;f__Pasteurellaceae;g__Pasteurella	-0.95754	-1.07139	-0.752529	0.328748	4.59926	0.0592904	0.473342	0.503131	0.726271	0.492081	0.699622
k__Bacteria;p__Proteobacteria;c__Gammaproteobacteria;o__Pseudomonadales;f__Moraxellaceae;g__	-0.0287716	-0.738637	2.81499	3.41808	5.086	0.597976	0.253576	0.0630661	0.18985	0.0416046	0.152561
k__Bacteria;p__Proteobacteria;c__Gammaproteobacteria;o__Pseudomonadales;f__Moraxellaceae;g__Acinetobacter	0.509605	-0.146144	6.06629	4.57691	7.13395	0.609539	0.280884	0.0590987	0.186885	0.0585865	0.197068
k__Bacteria;p__Proteobacteria;c__Gammaproteobacteria;o__Pseudomonadales;f__Moraxellaceae;g__Enhydrobacter	0.431623	0.0201886	1.56128	2.07694	5.77942	0.328338	0.359375	0.270832	0.491483	0.249084	0.487427
k__Bacteria;p__Proteobacteria;c__Gammaproteobacteria;o__Pseudomonadales;f__Moraxellaceae;g__Moraxella	-0.73532	-1.18626	0.367629	1.88847	6.74714	0.283812	0.344603	0.178144	0.394872	0.255346	0.451078
k__Bacteria;p__Proteobacteria;c__Gammaproteobacteria;o__Pseudomonadales;f__Moraxellaceae;g__Psychrobacter	-0.858935	-1.16715	-0.0815609	1.47965	4.51686	0.297322	0.377113	0.315799	0.521012	0.302009	0.520734
k__Bacteria;p__Proteobacteria;c__Gammaproteobacteria;o__Pseudomonadales;f__Pseudomonadaceae;g__	-0.0259762	-0.482327	1.55167	2.806	7.01668	0.396841	0.344603	0.153069	0.362358	0.184091	0.400409
k__Bacteria;p__Proteobacteria;c__Gammaproteobacteria;o__Pseudomonadales;f__Pseudomonadaceae;g__Pseudomonas	3.29136	1.20244	7.41276	5.1453	7.15311	0.635413	0.259115	0.035384	0.142619	0.0229541	0.122955
k__Bacteria;p__Proteobacteria;c__Gammaproteobacteria;o__Thiotrichales;f__Piscirickettsiaceae;g__	-0.961883	-1.18623	-0.342598	0.607552	4.25969	0.149225	0.419271	0.426603	0.619738	0.421934	0.625869
k__Bacteria;p__Proteobacteria;c__Gammaproteobacteria;o__Vibrionales;f__Vibrionaceae;g__Vibrio	-0.922438	-1.02884	-0.637651	0.260468	4.47686	0.046313	0.47526	0.493475	0.695344	0.497362	0.709333
k__Bacteria;p__Proteobacteria;c__Gammaproteobacteria;o__Xanthomonadales;f__Xanthomonadaceae;g__	-0.0698454	0.038605	-0.357366	-0.493048	6.11434	-0.0852924	0.453836	0.603732	0.801734	0.588251	0.786799
k__Bacteria;p__Proteobacteria;c__Gammaproteobacteria;o__Xanthomonadales;f__Xanthomonadaceae;g__Luteimonas	-0.914359	-0.954317	-0.798265	0.0984114	4.28329	0.0216116	0.492188	0.506602	0.700834	0.546056	0.735255
k__Bacteria;p__Proteobacteria;c__Gammaproteobacteria;o__Xanthomonadales;f__Xanthomonadaceae;g__Lysobacter	-0.887623	-0.967792	-0.691603	0.24077	4.25864	0.0373451	0.481771	0.463103	0.671371	0.528253	0.72792
k__Bacteria;p__Proteobacteria;c__Gammaproteobacteria;o__Xanthomonadales;f__Xanthomonadaceae;g__Pseudoxanthomonas	-0.769176	-0.926119	-0.29761	0.695614	4.71823	0.132038	0.436198	0.48614	0.692477	0.495732	0.705019
k__Bacteria;p__Proteobacteria;c__Gammaproteobacteria;o__Xanthomonadales;f__Xanthomonadaceae;g__Stenotrophomonas	-0.434258	-0.713681	0.213988	1.61334	6.16302	0.256354	0.376302	0.27456	0.499576	0.358718	0.583132
k__Bacteria;p__Proteobacteria;c__Gammaproteobacteria;o__Xanthomonadales;f__Xanthomonadaceae;g__Thermomonas	-0.863124	-0.972075	-0.664857	0.305532	4.34757	0.0596635	0.469441	0.532475	0.724123	0.558447	0.751465
k__Bacteria;p__SR1;c__;o__;f__;g__	0.96368	1.84962	0.0487184	-2.33679	6.57812	-0.341412	0.354167	0.183733	0.413067	0.223259	0.467257
k__Bacteria;p__Spirochaetes;c__Spirochaetes;o__;f__;g__	-0.98063	-1.08694	-0.813462	0.325142	4.33693	0.0660178	0.46554	0.493375	0.688224	0.531566	0.723721
k__Bacteria;p__Spirochaetes;c__Spirochaetes;o__Spirochaetales;f__Spirochaetaceae;g__Treponema	3.10093	5.43224	0.0596087	-5.13609	5.79604	-0.754275	0.214564	0.00868581	0.0584058	0.00738576	0.0501202
k__Bacteria;p__Synergistetes;c__Synergistia;o__Synergistales;f__;g__	-0.798567	-0.967201	-0.354635	0.628153	4.37833	0.126693	0.434896	0.487042	0.676148	0.482128	0.687952
k__Bacteria;p__Synergistetes;c__Synergistia;o__Synergistales;f__Dethiosulfovibrionaceae;g__Pyramidobacter	-0.974993	-1.14401	-0.501743	0.5471	4.43822	0.115648	0.440832	0.461008	0.652209	0.487391	0.688368
k__Bacteria;p__Synergistetes;c__Synergistia;o__Synergistales;f__Dethiosulfovibrionaceae;g__TG5	-0.736135	-0.854194	-0.569427	-0.014182	4.66699	-0.00397116	0.497396	0.529744	0.726896	0.534552	0.744713
k__Bacteria;p__TM7;c__TM7-3;o__;f__;g__	8.77766	9.30421	0.454189	-8.42082	6.27085	-1.10647	0.151042	0.000488925	0.0110993	0.000311122	0.0064387
k__Bacteria;p__TM7;c__TM7-3;o__CW040;f__;g__	0.957596	2.05975	0.0808967	-2.802	6.70306	-0.362863	0.35026	0.120411	0.327181	0.183082	0.427823
k__Bacteria;p__TM7;c__TM7-3;o__CW040;f__F16;g__	4.93683	6.45024	0.0775045	-5.7295	6.22745	-0.795952	0.202861	0.00565323	0.0493088	0.00459763	0.0375797
k__Bacteria;p__TM7;c__TM7-3;o__EW055;f__;g__	-0.782354	-0.86358	-0.626942	0.289079	4.17826	0.0608283	0.469441	0.478418	0.678575	0.495255	0.701548
k__Bacteria;p__TM7;c__TM7-3;o__I025;f__Rs-045;g__	-0.728972	-0.76672	-0.685308	-0.122865	4.57752	-0.0209924	0.488947	0.544723	0.745413	0.578982	0.779348
k__Bacteria;p__Tenericutes;c__Mollicutes;o__Acholeplasmatales;f__Acholeplasmataceae;g__Acholeplasma	-0.862467	-0.921817	-0.707703	0.183094	4.61701	0.0369567	0.480469	0.52956	0.733321	0.548991	0.751804
k__Bacteria;p__Tenericutes;c__Mollicutes;o__Mycoplasmatales;f__Mycoplasmataceae;g__Mycoplasma	1.12931	2.29587	-0.040355	-2.58542	6.09809	-0.369928	0.340702	0.121226	0.312763	0.133914	0.347032
k__Bacteria;p__Tenericutes;c__Mollicutes;o__RF39;f__;g__	-0.307905	-0.298311	-0.324736	-0.310507	6.18036	-0.0385116	0.474642	0.552014	0.761259	0.576295	0.776254
k__Bacteria;p__[Thermi];c__Deinococci;o__Deinococcales;f__Deinococcaceae;g__Deinococcus	-0.771763	-0.915068	-0.477798	0.229671	4.32191	0.0451045	0.479167	0.489635	0.690182	0.476839	0.70787
k__Bacteria;p__[Thermi];c__Deinococci;o__Thermales;f__Thermaceae;g__Thermus	-0.840221	-0.926645	-0.683304	0.219261	4.49167	0.0415343	0.482445	0.508827	0.710837	0.487452	0.696432

## Sheet: severe versus aymptomatic
featureid	rab.all	rab.win.2.asymptomatic	rab.win.4.severe	diff.btw	diff.win	effect	overlap	we.ep	we.eBH	wi.ep	wi.eBH
#q2:types	numeric	numeric	numeric	numeric	numeric	numeric	numeric	numeric	numeric	numeric	numeric
k__Bacteria;p__Actinobacteria;c__Acidimicrobiia;o__Acidimicrobiales;f__;g__	-0.872974	-0.722443	-0.930908	-0.178497	4.3623	-0.0394346	0.478544	0.525846	0.7428	0.53267	0.763515
k__Bacteria;p__Actinobacteria;c__Actinobacteria;o__Actinomycetales;f__;g__	1.26591	9.36897	0.254528	-5.55282	9.18105	-0.642797	0.253906	0.0477306	0.232704	0.0500978	0.243857
k__Bacteria;p__Actinobacteria;c__Actinobacteria;o__Actinomycetales;f__Actinomycetaceae;g__Actinomyces	1.27773	6.12994	0.0265002	-4.54634	6.61272	-0.593058	0.260078	0.0958601	0.334423	0.0595001	0.269723
k__Bacteria;p__Actinobacteria;c__Actinobacteria;o__Actinomycetales;f__Actinomycetaceae;g__Varibaculum	-0.906592	-0.761165	-1.00162	-0.345334	4.42729	-0.0609362	0.469441	0.531592	0.759243	0.552208	0.787438
k__Bacteria;p__Actinobacteria;c__Actinobacteria;o__Actinomycetales;f__Brevibacteriaceae;g__Brevibacterium	-0.799306	-0.412042	-1.07954	-0.739291	4.7079	-0.120009	0.429688	0.420752	0.652774	0.443729	0.682829
k__Bacteria;p__Actinobacteria;c__Actinobacteria;o__Actinomycetales;f__Corynebacteriaceae;g__Corynebacterium	11.6692	13.5677	9.7528	-2.60744	5.65667	-0.349278	0.341146	0.383729	0.705614	0.163589	0.498168
k__Bacteria;p__Actinobacteria;c__Actinobacteria;o__Actinomycetales;f__Dermabacteraceae;g__Brachybacterium	-0.933441	-0.617963	-1.18209	-0.764689	4.49573	-0.146864	0.435631	0.427089	0.671701	0.457735	0.701982
k__Bacteria;p__Actinobacteria;c__Actinobacteria;o__Actinomycetales;f__Dermabacteraceae;g__Dermabacter	-0.903018	-0.813208	-0.966298	-0.351062	4.90277	-0.0510253	0.473342	0.528824	0.754513	0.539412	0.770132
k__Bacteria;p__Actinobacteria;c__Actinobacteria;o__Actinomycetales;f__Dietziaceae;g__Dietzia	-0.726889	-0.790351	-0.663406	0.330695	4.27169	0.0620032	0.467448	0.464881	0.694049	0.487468	0.727206
k__Bacteria;p__Actinobacteria;c__Actinobacteria;o__Actinomycetales;f__Geodermatophilaceae;g__Geodermatophilus	-0.733672	-0.849915	-0.647351	0.426031	4.28971	0.084423	0.451823	0.481343	0.715193	0.486507	0.72261
k__Bacteria;p__Actinobacteria;c__Actinobacteria;o__Actinomycetales;f__Gordoniaceae;g__Gordonia	-0.895901	-0.716946	-1.02783	-0.361299	4.35777	-0.0787826	0.457737	0.524618	0.75387	0.541848	0.770163
k__Bacteria;p__Actinobacteria;c__Actinobacteria;o__Actinomycetales;f__Intrasporangiaceae;g__	-0.842052	-0.624515	-0.998855	-0.426446	4.36171	-0.0810467	0.451235	0.492025	0.729723	0.517222	0.751389
k__Bacteria;p__Actinobacteria;c__Actinobacteria;o__Actinomycetales;f__Intrasporangiaceae;g__Janibacter	-0.794703	-0.537118	-0.987023	-0.640866	4.5814	-0.119	0.442133	0.458619	0.696674	0.469401	0.712622
k__Bacteria;p__Actinobacteria;c__Actinobacteria;o__Actinomycetales;f__Intrasporangiaceae;g__Knoellia	-0.890797	-1.10453	-0.760474	0.286186	4.44043	0.054804	0.469441	0.476578	0.719781	0.534761	0.758765
k__Bacteria;p__Actinobacteria;c__Actinobacteria;o__Actinomycetales;f__Kineosporiaceae;g__	-0.89968	-1.04303	-0.793613	0.367292	4.35859	0.0763928	0.463542	0.503481	0.736744	0.526184	0.759545
k__Bacteria;p__Actinobacteria;c__Actinobacteria;o__Actinomycetales;f__Microbacteriaceae;g__Agrococcus	-0.753069	-1.00158	-0.61217	0.400548	4.00331	0.0825191	0.462939	0.488367	0.72172	0.496862	0.735985
k__Bacteria;p__Actinobacteria;c__Actinobacteria;o__Actinomycetales;f__Microbacteriaceae;g__Microbacterium	3.58587	6.4384	1.031	-4.06933	4.98329	-0.759321	0.160156	0.0165723	0.126592	0.00362957	0.0754077
k__Bacteria;p__Actinobacteria;c__Actinobacteria;o__Actinomycetales;f__Microbacteriaceae;g__Salinibacterium	-0.982731	-0.751866	-1.08801	-0.347602	4.89281	-0.0640989	0.464844	0.50772	0.737201	0.538756	0.773031
k__Bacteria;p__Actinobacteria;c__Actinobacteria;o__Actinomycetales;f__Micrococcaceae;g__Kocuria	-0.736606	-0.246276	-1.09916	-1.38055	5.39708	-0.237565	0.395833	0.335622	0.594878	0.392822	0.644628
k__Bacteria;p__Actinobacteria;c__Actinobacteria;o__Actinomycetales;f__Micrococcaceae;g__Microbispora	-0.794051	-0.959863	-0.684332	0.462948	4.2797	0.087852	0.455137	0.499651	0.730453	0.519169	0.753582
k__Bacteria;p__Actinobacteria;c__Actinobacteria;o__Actinomycetales;f__Micrococcaceae;g__Micrococcus	-0.0151592	0.670649	-0.384691	-1.80109	6.62316	-0.263605	0.377113	0.306021	0.569703	0.352956	0.61952
k__Bacteria;p__Actinobacteria;c__Actinobacteria;o__Actinomycetales;f__Micrococcaceae;g__Renibacterium	-0.625693	-1.02534	-0.356009	0.700733	4.75352	0.135081	0.432292	0.44194	0.678938	0.476063	0.716841
k__Bacteria;p__Actinobacteria;c__Actinobacteria;o__Actinomycetales;f__Micrococcaceae;g__Rothia	0.985877	5.28551	-0.085878	-4.87997	7.42476	-0.614477	0.279948	0.0615286	0.269387	0.0760684	0.31107
k__Bacteria;p__Actinobacteria;c__Actinobacteria;o__Actinomycetales;f__Nocardiaceae;g__	-0.815217	-1.0232	-0.57655	0.380081	4.38335	0.0765289	0.461638	0.473195	0.713622	0.489169	0.726311
k__Bacteria;p__Actinobacteria;c__Actinobacteria;o__Actinomycetales;f__Nocardioidaceae;g__	-0.716804	-0.99721	-0.417011	0.635492	4.48583	0.131044	0.425781	0.514068	0.733063	0.508009	0.726898
k__Bacteria;p__Actinobacteria;c__Actinobacteria;o__Actinomycetales;f__Nocardioidaceae;g__Propionicimonas	-0.743365	-0.526719	-0.929982	-0.488744	4.47455	-0.0940914	0.454427	0.509347	0.737181	0.524322	0.756573
k__Bacteria;p__Actinobacteria;c__Actinobacteria;o__Actinomycetales;f__Propionibacteriaceae;g__	-0.868256	-0.977381	-0.798185	0.445016	4.40499	0.0888782	0.46554	0.51832	0.746278	0.527585	0.753419
k__Bacteria;p__Actinobacteria;c__Actinobacteria;o__Actinomycetales;f__Propionibacteriaceae;g__Microlunatus	-0.843031	-1.02129	-0.67749	0.245858	4.23686	0.0370656	0.477243	0.508581	0.73163	0.498448	0.733613
k__Bacteria;p__Actinobacteria;c__Actinobacteria;o__Actinomycetales;f__Propionibacteriaceae;g__Propionibacterium	7.55882	11.4136	3.50558	-6.28171	7.14442	-0.813435	0.182055	0.0127386	0.119005	0.00253768	0.0676306
k__Bacteria;p__Actinobacteria;c__Actinobacteria;o__Actinomycetales;f__Pseudonocardiaceae;g__Pseudonocardia	-0.849213	-1.12499	-0.675734	0.328395	4.71464	0.0655243	0.459635	0.449238	0.695641	0.473043	0.72212
k__Bacteria;p__Actinobacteria;c__Actinobacteria;o__Actinomycetales;f__Sporichthyaceae;g__	-0.866922	-1.14965	-0.703226	0.463799	4.62778	0.0997808	0.454427	0.495612	0.73343	0.501946	0.740533
k__Bacteria;p__Actinobacteria;c__Actinobacteria;o__Bifidobacteriales;f__Bifidobacteriaceae;g__Alloscardovia	-0.80352	-0.926652	-0.686844	0.313573	4.69527	0.0476746	0.47526	0.467441	0.718454	0.504367	0.742986
k__Bacteria;p__Actinobacteria;c__Actinobacteria;o__Bifidobacteriales;f__Bifidobacteriaceae;g__Bifidobacterium	-0.521797	-1.03838	-0.0453864	1.18916	5.48038	0.193527	0.383615	0.294483	0.566352	0.403114	0.655393
k__Bacteria;p__Actinobacteria;c__Actinobacteria;o__Bifidobacteriales;f__Bifidobacteriaceae;g__Scardovia	-0.739971	-0.649137	-0.801254	-0.225983	4.98703	-0.041264	0.470741	0.54465	0.776715	0.551886	0.782
k__Bacteria;p__Actinobacteria;c__Coriobacteriia;o__Coriobacteriales;f__Coriobacteriaceae;g__Atopobium	-0.135882	-0.223993	-0.0514048	0.261038	6.38155	0.0357003	0.479167	0.663076	0.852255	0.625021	0.833996
k__Bacteria;p__Actinobacteria;c__Coriobacteriia;o__Coriobacteriales;f__Coriobacteriaceae;g__Collinsella	-0.72171	-1.06612	-0.478598	0.401821	4.43015	0.0906375	0.453125	0.479083	0.711332	0.486149	0.726575
k__Bacteria;p__Actinobacteria;c__Thermoleophilia;o__Solirubrobacterales;f__Patulibacteraceae;g__Patulibacter	-0.890778	-1.1548	-0.688225	0.597471	4.33411	0.103317	0.438802	0.530217	0.739378	0.515868	0.740675
k__Bacteria;p__Bacteroidetes;c__Bacteroidia;o__Bacteroidales;f__;g__	-0.294241	-0.217312	-0.380718	-0.321012	4.81599	-0.0655303	0.47526	0.553106	0.76841	0.569343	0.789015
k__Bacteria;p__Bacteroidetes;c__Bacteroidia;o__Bacteroidales;f__Bacteroidaceae;g__Bacteroides	-0.707982	-0.726972	-0.694603	0.220707	4.97825	0.0430074	0.476563	0.524048	0.757153	0.515638	0.762904
k__Bacteria;p__Bacteroidetes;c__Bacteroidia;o__Bacteroidales;f__Porphyromonadaceae;g__	-0.869313	-0.632438	-1.0387	-0.511084	4.23324	-0.0960874	0.453836	0.460741	0.698434	0.492798	0.731357
k__Bacteria;p__Bacteroidetes;c__Bacteroidia;o__Bacteroidales;f__Porphyromonadaceae;g__Paludibacter	-0.908927	-1.0274	-0.812486	0.279517	4.37541	0.0515877	0.47526	0.46664	0.713414	0.506394	0.750131
k__Bacteria;p__Bacteroidetes;c__Bacteroidia;o__Bacteroidales;f__Porphyromonadaceae;g__Porphyromonas	0.29004	0.76834	-0.100252	-1.28061	7.30864	-0.164097	0.407022	0.314649	0.601103	0.437677	0.70189
k__Bacteria;p__Bacteroidetes;c__Bacteroidia;o__Bacteroidales;f__Porphyromonadaceae;g__Tannerella	-0.170384	0.127573	-0.387568	-0.64746	5.02101	-0.107407	0.440104	0.487595	0.716227	0.484267	0.727746
k__Bacteria;p__Bacteroidetes;c__Bacteroidia;o__Bacteroidales;f__Prevotellaceae;g__Prevotella	3.2738	6.30368	1.9392	-3.31748	8.38297	-0.381458	0.338101	0.239434	0.541925	0.185467	0.499026
k__Bacteria;p__Bacteroidetes;c__Bacteroidia;o__Bacteroidales;f__[Paraprevotellaceae];g__[Prevotella]	0.0946372	0.260193	-0.0538208	-0.42225	6.20493	-0.0646251	0.460938	0.581218	0.794791	0.636743	0.840314
k__Bacteria;p__Bacteroidetes;c__Cytophagia;o__Cytophagales;f__Cytophagaceae;g__Adhaeribacter	-0.79535	-0.670705	-0.946202	-0.237401	4.33574	-0.0475857	0.466146	0.531086	0.742304	0.513994	0.752971
k__Bacteria;p__Bacteroidetes;c__Cytophagia;o__Cytophagales;f__Cytophagaceae;g__Dyadobacter	-0.763695	-0.862179	-0.669684	0.264848	4.21789	0.0515255	0.467448	0.470136	0.707165	0.466643	0.716548
k__Bacteria;p__Bacteroidetes;c__Cytophagia;o__Cytophagales;f__Cytophagaceae;g__Hymenobacter	-0.837713	-0.977833	-0.710749	0.176787	4.37535	0.0342403	0.473342	0.493342	0.719363	0.522502	0.734821
k__Bacteria;p__Bacteroidetes;c__Cytophagia;o__Cytophagales;f__Cytophagaceae;g__Rudanella	-0.857014	-0.593403	-1.03377	-0.366431	4.38843	-0.0777743	0.455729	0.473385	0.701197	0.502373	0.73132
k__Bacteria;p__Bacteroidetes;c__Flavobacteriia;o__Flavobacteriales;f__Flavobacteriaceae;g__	-0.773738	-0.964887	-0.646928	0.355983	4.08047	0.0765853	0.462939	0.464402	0.711661	0.504162	0.746501
k__Bacteria;p__Bacteroidetes;c__Flavobacteriia;o__Flavobacteriales;f__Flavobacteriaceae;g__Capnocytophaga	0.600831	3.32557	-0.738147	-4.38464	5.79046	-0.726082	0.200521	0.0308257	0.158022	0.0147902	0.127983
k__Bacteria;p__Bacteroidetes;c__Flavobacteriia;o__Flavobacteriales;f__[Weeksellaceae];g__	2.46416	0.350336	9.51244	6.61122	7.85002	0.799158	0.215865	0.00947592	0.0966108	0.013988	0.128831
k__Bacteria;p__Bacteroidetes;c__Flavobacteriia;o__Flavobacteriales;f__[Weeksellaceae];g__Chryseobacterium	2.13519	-0.389205	6.24793	6.65205	6.79439	0.845673	0.19896	0.00738143	0.0868109	0.00779925	0.0992881
k__Bacteria;p__Bacteroidetes;c__Flavobacteriia;o__Flavobacteriales;f__[Weeksellaceae];g__Cloacibacterium	-0.254991	-0.356419	-0.167797	0.181156	5.46739	0.0255899	0.486979	0.588707	0.806101	0.604039	0.817433
k__Bacteria;p__Bacteroidetes;c__Flavobacteriia;o__Flavobacteriales;f__[Weeksellaceae];g__Elizabethkingia	10.6082	-0.345418	12.3421	12.0882	7.47274	1.18	0.161248	0.00046527	0.025203	0.00271885	0.0682033
k__Bacteria;p__Bacteroidetes;c__Flavobacteriia;o__Flavobacteriales;f__[Weeksellaceae];g__Wautersiella	-0.822039	-0.519935	-1.07263	-0.562875	4.47688	-0.100288	0.440832	0.485372	0.711689	0.475438	0.717442
k__Bacteria;p__Bacteroidetes;c__Sphingobacteriia;o__Sphingobacteriales;f__Sphingobacteriaceae;g__Pedobacter	-0.261619	0.371624	-0.646966	-1.05065	4.78961	-0.19863	0.403646	0.47358	0.688436	0.468891	0.695811
k__Bacteria;p__Bacteroidetes;c__Sphingobacteriia;o__Sphingobacteriales;f__Sphingobacteriaceae;g__Sphingobacterium	-0.453451	-0.938708	0.00322548	1.28721	4.82833	0.238525	0.387516	0.405008	0.628434	0.393805	0.634623
k__Bacteria;p__Bacteroidetes;c__[Saprospirae];o__[Saprospirales];f__Chitinophagaceae;g__	-0.826802	-1.00508	-0.693965	0.37693	4.32257	0.0800984	0.458333	0.461975	0.712442	0.488414	0.730692
k__Bacteria;p__Chlorobi;c__Ignavibacteria;o__Ignavibacteriales;f__;g__	1.45675	-0.747816	4.9344	5.1758	5.52302	0.814188	0.201561	0.0213291	0.131292	0.01053	0.108499
k__Bacteria;p__Cyanobacteria;c__Chloroplast;o__;f__;g__	-0.868574	-0.902138	-0.842332	0.26404	4.51054	0.057689	0.470741	0.51585	0.739394	0.509604	0.747834
k__Bacteria;p__Cyanobacteria;c__Chloroplast;o__Stramenopiles;f__;g__	-0.75861	-0.937036	-0.623066	0.397917	4.17305	0.0767848	0.467448	0.491661	0.732226	0.528997	0.759541
k__Bacteria;p__Cyanobacteria;c__Chloroplast;o__Streptophyta;f__;g__	1.72586	6.60384	-0.0460121	-5.67149	7.29581	-0.689065	0.24349	0.0345569	0.196966	0.0361296	0.2131
k__Bacteria;p__Cyanobacteria;c__Synechococcophycideae;o__Pseudanabaenales;f__Pseudanabaenaceae;g__Leptolyngbya	-0.747496	-1.00822	-0.525356	0.513331	4.90923	0.103917	0.453125	0.475414	0.710731	0.486229	0.735302
k__Bacteria;p__Firmicutes;c__Bacilli;o__Bacillales;f__Bacillaceae;g__Anoxybacillus	9.08963	-0.053809	11.4233	10.783	7.55895	1.14937	0.148245	0.000577787	0.0273293	0.00128579	0.0524262
k__Bacteria;p__Firmicutes;c__Bacilli;o__Bacillales;f__Bacillaceae;g__Bacillus	0.559459	-0.839058	5.75284	7.30358	6.82682	0.858053	0.222367	0.00919962	0.0950957	0.0260007	0.168842
k__Bacteria;p__Firmicutes;c__Bacilli;o__Bacillales;f__Bacillaceae;g__Geobacillus	-0.756465	-0.353398	-0.995592	-0.685363	4.64407	-0.130939	0.424479	0.448294	0.684791	0.493681	0.718471
k__Bacteria;p__Firmicutes;c__Bacilli;o__Bacillales;f__Listeriaceae;g__	-0.876691	-0.994877	-0.770454	0.296557	4.73599	0.0557676	0.46814	0.502105	0.735026	0.527711	0.762115
k__Bacteria;p__Firmicutes;c__Bacilli;o__Bacillales;f__Listeriaceae;g__Brochothrix	-0.480433	0.0552512	-0.778561	-1.0126	5.56102	-0.157965	0.421875	0.535538	0.757448	0.489343	0.726407
k__Bacteria;p__Firmicutes;c__Bacilli;o__Bacillales;f__Planococcaceae;g__	1.3458	7.08768	0.327452	-5.16261	7.44117	-0.68106	0.243173	0.0460631	0.227762	0.0474639	0.241161
k__Bacteria;p__Firmicutes;c__Bacilli;o__Bacillales;f__Planococcaceae;g__Planomicrobium	-0.838218	-0.951111	-0.7326	0.286099	4.63757	0.0569641	0.47526	0.501004	0.732232	0.496984	0.737629
k__Bacteria;p__Firmicutes;c__Bacilli;o__Bacillales;f__Staphylococcaceae;g__	-0.838387	-0.657755	-0.990136	-0.403687	4.78546	-0.0873349	0.464239	0.488547	0.723632	0.513267	0.75244
k__Bacteria;p__Firmicutes;c__Bacilli;o__Bacillales;f__Staphylococcaceae;g__Jeotgalicoccus	-0.524504	-0.177967	-0.802527	-0.748803	4.61904	-0.140432	0.423927	0.477626	0.700621	0.488498	0.718654
k__Bacteria;p__Firmicutes;c__Bacilli;o__Bacillales;f__Staphylococcaceae;g__Salinicoccus	-0.848575	-1.14161	-0.588001	0.642259	4.64652	0.110693	0.436931	0.450304	0.686504	0.449721	0.699567
k__Bacteria;p__Firmicutes;c__Bacilli;o__Bacillales;f__Staphylococcaceae;g__Staphylococcus	10.2049	11.8089	9.21951	-2.57694	4.72854	-0.483153	0.276042	0.0245862	0.198878	0.039352	0.243316
k__Bacteria;p__Firmicutes;c__Bacilli;o__Gemellales;f__Gemellaceae;g__	0.873677	2.54023	-0.14428	-3.14687	6.30443	-0.455068	0.302083	0.140348	0.399306	0.14595	0.412983
k__Bacteria;p__Firmicutes;c__Bacilli;o__Gemellales;f__Gemellaceae;g__Gemella	-0.345269	-0.290984	-0.378585	-0.20109	5.60529	-0.0424373	0.479167	0.54611	0.777488	0.578605	0.805388
k__Bacteria;p__Firmicutes;c__Bacilli;o__Lactobacillales;f__;g__	-0.547418	-0.383292	-0.6771	-0.238616	5.12642	-0.0416195	0.477865	0.618453	0.828801	0.574806	0.802822
k__Bacteria;p__Firmicutes;c__Bacilli;o__Lactobacillales;f__Aerococcaceae;g__	-0.137415	0.110859	-0.33245	-0.996438	5.73078	-0.161577	0.429688	0.41343	0.661874	0.51424	0.743295
k__Bacteria;p__Firmicutes;c__Bacilli;o__Lactobacillales;f__Aerococcaceae;g__Abiotrophia	-0.911503	-0.594121	-1.18819	-0.642227	4.78988	-0.11331	0.442133	0.47064	0.696519	0.499282	0.719767
k__Bacteria;p__Firmicutes;c__Bacilli;o__Lactobacillales;f__Aerococcaceae;g__Aerococcus	-0.78998	-0.875491	-0.724545	0.171472	4.0763	0.031717	0.480469	0.514603	0.743554	0.522445	0.760649
k__Bacteria;p__Firmicutes;c__Bacilli;o__Lactobacillales;f__Aerococcaceae;g__Alloiococcus	3.46094	3.02471	4.11088	-0.0376108	9.69257	-0.00423069	0.496749	0.808501	0.927929	0.815338	0.937814
k__Bacteria;p__Firmicutes;c__Bacilli;o__Lactobacillales;f__Aerococcaceae;g__Facklamia	-0.462643	-0.334054	-0.535538	-0.421362	5.3988	-0.0691621	0.470052	0.502705	0.738589	0.536573	0.767628
k__Bacteria;p__Firmicutes;c__Bacilli;o__Lactobacillales;f__Carnobacteriaceae;g__Carnobacterium	-0.860938	-0.666454	-1.03089	-0.372319	4.59059	-0.07543	0.466146	0.507479	0.73943	0.504196	0.739781
k__Bacteria;p__Firmicutes;c__Bacilli;o__Lactobacillales;f__Carnobacteriaceae;g__Desemzia	-0.759038	-0.592811	-0.901063	-0.397693	4.42463	-0.0849904	0.457031	0.49532	0.724053	0.504223	0.74568
k__Bacteria;p__Firmicutes;c__Bacilli;o__Lactobacillales;f__Carnobacteriaceae;g__Granulicatella	0.299023	0.667243	0.0917082	-1.62668	7.40362	-0.19663	0.410156	0.349076	0.627596	0.492542	0.748868
k__Bacteria;p__Firmicutes;c__Bacilli;o__Lactobacillales;f__Enterococcaceae;g__Enterococcus	9.62301	-0.521133	11.8089	11.5992	7.39818	1.15807	0.16775	0.00068995	0.0288702	0.00233027	0.0652704
k__Bacteria;p__Firmicutes;c__Bacilli;o__Lactobacillales;f__Lactobacillaceae;g__	-0.86526	-1.02754	-0.777587	0.288456	4.37196	0.0645196	0.46684	0.51308	0.748365	0.529937	0.765732
k__Bacteria;p__Firmicutes;c__Bacilli;o__Lactobacillales;f__Lactobacillaceae;g__Lactobacillus	5.916	8.51534	3.31554	-4.53106	7.33058	-0.551673	0.261378	0.0769612	0.321458	0.0443096	0.254915
k__Bacteria;p__Firmicutes;c__Bacilli;o__Lactobacillales;f__Leuconostocaceae;g__Leuconostoc	-0.628276	-0.463412	-0.759069	-0.509269	5.43584	-0.0924157	0.446034	0.535255	0.761603	0.56167	0.783396
k__Bacteria;p__Firmicutes;c__Bacilli;o__Lactobacillales;f__Streptococcaceae;g__	9.15094	9.98241	7.93299	-2.43759	6.19995	-0.406693	0.238281	0.0585585	0.280408	0.0243867	0.192997
k__Bacteria;p__Firmicutes;c__Bacilli;o__Lactobacillales;f__Streptococcaceae;g__Lactococcus	0.0469561	0.732197	-0.34068	-1.78778	7.6848	-0.209465	0.36849	0.2555	0.547221	0.347255	0.617211
k__Bacteria;p__Firmicutes;c__Bacilli;o__Lactobacillales;f__Streptococcaceae;g__Streptococcus	8.20185	9.01995	3.09886	-5.87259	7.78642	-0.682945	0.26658	0.0276717	0.202792	0.0477482	0.266616
k__Bacteria;p__Firmicutes;c__Clostridia;o__Clostridiales;f__;g__	0.0941674	0.0815884	0.107513	-0.276594	6.76676	-0.0405977	0.482445	0.632198	0.832822	0.610789	0.826097
k__Bacteria;p__Firmicutes;c__Clostridia;o__Clostridiales;f__Clostridiaceae;g__	-0.873938	-0.959709	-0.792502	0.380227	4.49862	0.0762497	0.462939	0.493995	0.726841	0.523584	0.750081
k__Bacteria;p__Firmicutes;c__Clostridia;o__Clostridiales;f__Clostridiaceae;g__Caloramator	1.45857	-0.421439	7.43347	6.19908	8.51067	0.644975	0.287386	0.0487494	0.250122	0.0707725	0.303884
k__Bacteria;p__Firmicutes;c__Clostridia;o__Clostridiales;f__Clostridiaceae;g__Clostridium	8.28863	-0.277858	9.92697	9.75179	6.50965	1.108	0.159948	0.000790541	0.030228	0.00187171	0.0592538
k__Bacteria;p__Firmicutes;c__Clostridia;o__Clostridiales;f__Clostridiaceae;g__Thermoanaerobacterium	1.56349	-0.465426	6.47058	5.22073	6.42306	0.704873	0.235677	0.0301994	0.17689	0.0220855	0.161317
k__Bacteria;p__Firmicutes;c__Clostridia;o__Clostridiales;f__Lachnospiraceae;g__	-0.0929613	0.064176	-0.198649	-0.255065	5.9933	-0.0363294	0.485046	0.665457	0.851615	0.632329	0.837437
k__Bacteria;p__Firmicutes;c__Clostridia;o__Clostridiales;f__Lachnospiraceae;g__Blautia	-0.312168	-0.391927	-0.205451	0.248136	4.49735	0.0477618	0.475943	0.484284	0.724351	0.516131	0.755498
k__Bacteria;p__Firmicutes;c__Clostridia;o__Clostridiales;f__Lachnospiraceae;g__Catonella	-0.793591	-0.6133	-0.926253	-0.450239	4.98742	-0.0719762	0.458333	0.461564	0.701531	0.464166	0.720368
k__Bacteria;p__Firmicutes;c__Clostridia;o__Clostridiales;f__Lachnospiraceae;g__Coprococcus	-0.80805	-0.926649	-0.688322	0.258547	4.71036	0.0503758	0.46554	0.496588	0.743037	0.536531	0.770972
k__Bacteria;p__Firmicutes;c__Clostridia;o__Clostridiales;f__Lachnospiraceae;g__Lachnoanaerobaculum	-0.950513	-0.974997	-0.925152	0.0675363	4.75462	0.0144458	0.494792	0.503235	0.740155	0.531529	0.763952
k__Bacteria;p__Firmicutes;c__Clostridia;o__Clostridiales;f__Lachnospiraceae;g__Moryella	-0.503198	-0.237402	-0.739446	-0.586452	5.68089	-0.0938432	0.447334	0.58622	0.803233	0.543018	0.779335
k__Bacteria;p__Firmicutes;c__Clostridia;o__Clostridiales;f__Lachnospiraceae;g__Oribacterium	-0.492187	0.121949	-0.892025	-1.20703	5.89295	-0.177577	0.410156	0.500189	0.735429	0.441824	0.687481
k__Bacteria;p__Firmicutes;c__Clostridia;o__Clostridiales;f__Lachnospiraceae;g__Shuttleworthia	-0.955145	-1.11439	-0.822976	0.518657	4.89896	0.0883221	0.447334	0.462666	0.712934	0.493065	0.741617
k__Bacteria;p__Firmicutes;c__Clostridia;o__Clostridiales;f__Lachnospiraceae;g__[Ruminococcus]	-0.739208	-0.918376	-0.556806	0.296915	4.24596	0.0563001	0.473342	0.483452	0.725689	0.482543	0.727909
k__Bacteria;p__Firmicutes;c__Clostridia;o__Clostridiales;f__Peptococcaceae;g__Peptococcus	-0.751363	-0.562497	-0.893873	-0.548509	4.73377	-0.105021	0.442708	0.479695	0.712579	0.516341	0.744441
k__Bacteria;p__Firmicutes;c__Clostridia;o__Clostridiales;f__Peptostreptococcaceae;g__	-0.978733	-0.697947	-1.17244	-0.478171	4.34386	-0.0810361	0.46554	0.48837	0.720389	0.516526	0.746396
k__Bacteria;p__Firmicutes;c__Clostridia;o__Clostridiales;f__Peptostreptococcaceae;g__Filifactor	-0.327986	-0.24879	-0.378954	-0.0817287	5.33218	-0.017478	0.496094	0.583495	0.797022	0.586435	0.805373
k__Bacteria;p__Firmicutes;c__Clostridia;o__Clostridiales;f__Ruminococcaceae;g__	-0.723922	-0.867806	-0.605765	0.30265	4.19352	0.0621012	0.470741	0.488537	0.727439	0.504671	0.739546
k__Bacteria;p__Firmicutes;c__Clostridia;o__Clostridiales;f__Ruminococcaceae;g__Oscillospira	-0.594938	-0.817346	-0.2959	0.588845	4.41188	0.106186	0.439532	0.496464	0.737663	0.498381	0.739535
k__Bacteria;p__Firmicutes;c__Clostridia;o__Clostridiales;f__Ruminococcaceae;g__Ruminococcus	-0.897509	-1.06897	-0.764312	0.407177	4.8744	0.070338	0.457737	0.513423	0.750359	0.551084	0.782301
k__Bacteria;p__Firmicutes;c__Clostridia;o__Clostridiales;f__Veillonellaceae;g__	3.93307	-0.414688	6.59205	6.42583	6.68422	0.823122	0.215865	0.0141182	0.118923	0.0134071	0.130101
k__Bacteria;p__Firmicutes;c__Clostridia;o__Clostridiales;f__Veillonellaceae;g__Dialister	0.117278	1.35659	-0.429875	-2.65577	6.10957	-0.374397	0.358908	0.266853	0.530656	0.279131	0.55642
k__Bacteria;p__Firmicutes;c__Clostridia;o__Clostridiales;f__Veillonellaceae;g__Megasphaera	-0.609015	-0.265749	-0.825489	-0.731927	5.42018	-0.12379	0.43173	0.571524	0.793969	0.491201	0.742899
k__Bacteria;p__Firmicutes;c__Clostridia;o__Clostridiales;f__Veillonellaceae;g__Selenomonas	-0.454491	-0.631742	-0.312232	0.369513	5.47101	0.0547368	0.46814	0.596058	0.808401	0.515545	0.755063
k__Bacteria;p__Firmicutes;c__Clostridia;o__Clostridiales;f__Veillonellaceae;g__Thermosinus	-0.721191	-0.914501	-0.577186	0.574537	4.652	0.0954721	0.445313	0.535291	0.749531	0.551859	0.770919
k__Bacteria;p__Firmicutes;c__Clostridia;o__Clostridiales;f__Veillonellaceae;g__Veillonella	1.66091	5.71349	0.700041	-3.62151	9.41241	-0.373212	0.360208	0.213613	0.520449	0.250447	0.56589
k__Bacteria;p__Firmicutes;c__Clostridia;o__Clostridiales;f__[Mogibacteriaceae];g__	-0.71112	-0.361608	-0.963319	-0.888075	5.18043	-0.147639	0.43303	0.453355	0.683628	0.463971	0.703214
k__Bacteria;p__Firmicutes;c__Clostridia;o__Clostridiales;f__[Mogibacteriaceae];g__Mogibacterium	-0.570028	-0.695854	-0.477161	0.436787	4.78581	0.081101	0.458333	0.473606	0.71712	0.531564	0.756327
k__Bacteria;p__Firmicutes;c__Clostridia;o__Clostridiales;f__[Tissierellaceae];g__1-68	-0.631944	0.11526	-1.05033	-1.60896	5.2264	-0.277571	0.380208	0.338177	0.578426	0.360948	0.599494
k__Bacteria;p__Firmicutes;c__Clostridia;o__Clostridiales;f__[Tissierellaceae];g__Anaerococcus	4.48979	6.82641	3.24347	-3.60194	7.28504	-0.445424	0.317295	0.137246	0.413135	0.105305	0.386982
k__Bacteria;p__Firmicutes;c__Clostridia;o__Clostridiales;f__[Tissierellaceae];g__Finegoldia	2.16292	7.04747	1.16926	-3.96112	7.96942	-0.487964	0.311198	0.117531	0.385174	0.0946755	0.358332
k__Bacteria;p__Firmicutes;c__Clostridia;o__Clostridiales;f__[Tissierellaceae];g__Helcococcus	-0.785741	-0.406397	-1.06404	-0.977655	6.1182	-0.143216	0.408854	0.358365	0.615956	0.465294	0.70765
k__Bacteria;p__Firmicutes;c__Clostridia;o__Clostridiales;f__[Tissierellaceae];g__Parvimonas	-0.695797	-0.22152	-1.00972	-0.985416	4.5091	-0.195391	0.403646	0.416439	0.655852	0.41615	0.66733
k__Bacteria;p__Firmicutes;c__Clostridia;o__Clostridiales;f__[Tissierellaceae];g__Peptoniphilus	1.18033	5.73377	-0.078693	-4.91505	6.70257	-0.689015	0.236671	0.0345107	0.192966	0.026785	0.180955
k__Bacteria;p__Firmicutes;c__Clostridia;o__Clostridiales;f__[Tissierellaceae];g__Sporanaerobacter	0.820296	-0.725362	3.32916	3.91416	6.2015	0.57737	0.257477	0.0585116	0.248087	0.0578304	0.253397
k__Bacteria;p__Firmicutes;c__Clostridia;o__Clostridiales;f__[Tissierellaceae];g__WAL_1855D	-0.806905	-0.643859	-0.983683	-0.353336	4.23332	-0.0815563	0.460938	0.482576	0.723713	0.540056	0.768849
k__Bacteria;p__Firmicutes;c__Erysipelotrichi;o__Erysipelotrichales;f__Erysipelotrichaceae;g__	-0.897725	-1.02544	-0.760552	0.163649	4.34924	0.0325144	0.481771	0.516162	0.751614	0.54254	0.774398
k__Bacteria;p__Firmicutes;c__Erysipelotrichi;o__Erysipelotrichales;f__Erysipelotrichaceae;g__Bulleidia	-0.422215	-0.380622	-0.437956	-0.109179	5.72653	-0.0295346	0.490885	0.633513	0.831581	0.608945	0.82375
k__Bacteria;p__Fusobacteria;c__Fusobacteriia;o__Fusobacteriales;f__Fusobacteriaceae;g__Fusobacterium	1.95177	3.16929	1.12007	-2.23418	7.46559	-0.291327	0.356307	0.282824	0.58939	0.28089	0.595895
k__Bacteria;p__Fusobacteria;c__Fusobacteriia;o__Fusobacteriales;f__Leptotrichiaceae;g__	-0.663896	-0.606605	-0.710499	-0.185337	4.8232	-0.0303378	0.482445	0.565486	0.778826	0.572747	0.788581
k__Bacteria;p__Fusobacteria;c__Fusobacteriia;o__Fusobacteriales;f__Leptotrichiaceae;g__Leptotrichia	0.677065	1.83543	0.0220849	-2.04564	7.0354	-0.275696	0.365885	0.24271	0.522612	0.267763	0.554004
k__Bacteria;p__Proteobacteria;c__Alphaproteobacteria;o__BD7-3;f__;g__	-0.74278	-0.881597	-0.646759	0.212295	4.22951	0.0516065	0.481144	0.553978	0.764532	0.54216	0.771071
k__Bacteria;p__Proteobacteria;c__Alphaproteobacteria;o__Caulobacterales;f__Caulobacteraceae;g__	-0.5411	-0.313232	-0.74293	-0.6719	4.85807	-0.119776	0.440104	0.493909	0.720753	0.541556	0.765397
k__Bacteria;p__Proteobacteria;c__Alphaproteobacteria;o__Caulobacterales;f__Caulobacteraceae;g__Brevundimonas	-0.592784	-0.941356	-0.296044	0.631393	4.27852	0.131488	0.4375	0.41607	0.672219	0.436255	0.68669
k__Bacteria;p__Proteobacteria;c__Alphaproteobacteria;o__Caulobacterales;f__Caulobacteraceae;g__Mycoplana	-0.851587	-0.617368	-1.04276	-0.308094	4.23682	-0.07062	0.46224	0.469198	0.706121	0.481357	0.724182
k__Bacteria;p__Proteobacteria;c__Alphaproteobacteria;o__Rhizobiales;f__;g__	0.438999	-0.504889	1.76913	2.88211	5.79613	0.448824	0.300781	0.13707	0.379756	0.143349	0.402547
k__Bacteria;p__Proteobacteria;c__Alphaproteobacteria;o__Rhizobiales;f__Aurantimonadaceae;g__	-0.850555	-1.07245	-0.580722	0.486917	4.26117	0.102414	0.444733	0.456562	0.692904	0.497163	0.722301
k__Bacteria;p__Proteobacteria;c__Alphaproteobacteria;o__Rhizobiales;f__Beijerinckiaceae;g__Beijerinckia	-0.752855	-1.00656	-0.576951	0.315496	4.09816	0.0680597	0.46224	0.467919	0.712358	0.496017	0.738859
k__Bacteria;p__Proteobacteria;c__Alphaproteobacteria;o__Rhizobiales;f__Bradyrhizobiaceae;g__Afipia	-0.869695	-0.713555	-0.982446	-0.283568	4.8409	-0.0591447	0.463542	0.503021	0.726915	0.520263	0.746751
k__Bacteria;p__Proteobacteria;c__Alphaproteobacteria;o__Rhizobiales;f__Brucellaceae;g__Ochrobactrum	-0.64896	-0.908508	-0.406913	0.455516	4.32555	0.112015	0.447917	0.498057	0.731549	0.475275	0.71548
k__Bacteria;p__Proteobacteria;c__Alphaproteobacteria;o__Rhizobiales;f__Hyphomicrobiaceae;g__Devosia	-0.580091	-0.861351	-0.290904	1.0033	5.745	0.17085	0.420573	0.369332	0.623285	0.470382	0.709438
k__Bacteria;p__Proteobacteria;c__Alphaproteobacteria;o__Rhizobiales;f__Methylobacteriaceae;g__	0.0319703	0.792775	-0.469328	-1.21271	5.12102	-0.195231	0.397135	0.434308	0.658098	0.423747	0.673104
k__Bacteria;p__Proteobacteria;c__Alphaproteobacteria;o__Rhizobiales;f__Methylobacteriaceae;g__Methylobacterium	0.12927	-0.0521736	0.277711	0.453892	5.28757	0.0746184	0.469441	0.604128	0.812661	0.618506	0.830385
k__Bacteria;p__Proteobacteria;c__Alphaproteobacteria;o__Rhizobiales;f__Methylocystaceae;g__Methylopila	-0.915906	-0.733225	-1.04836	-0.316227	4.34301	-0.0638408	0.466146	0.512108	0.731763	0.549522	0.774247
k__Bacteria;p__Proteobacteria;c__Alphaproteobacteria;o__Rhizobiales;f__Phyllobacteriaceae;g__	-0.206565	-0.892857	0.43938	1.72913	6.73659	0.2455	0.36801	0.27312	0.53894	0.325873	0.587845
k__Bacteria;p__Proteobacteria;c__Alphaproteobacteria;o__Rhizobiales;f__Phyllobacteriaceae;g__Phyllobacterium	-0.49047	-1.07937	0.0435024	1.59008	5.8508	0.260572	0.373212	0.271972	0.525519	0.342988	0.605079
k__Bacteria;p__Proteobacteria;c__Alphaproteobacteria;o__Rhizobiales;f__Rhizobiaceae;g__Agrobacterium	1.79357	0.019831	3.82954	3.00328	5.54734	0.499571	0.275683	0.106008	0.340562	0.0532184	0.255921
k__Bacteria;p__Proteobacteria;c__Alphaproteobacteria;o__Rhodobacterales;f__Rhodobacteraceae;g__Amaricoccus	-0.852606	-0.580852	-0.998681	-0.518364	5.05961	-0.098886	0.442133	0.481441	0.714121	0.53767	0.760972
k__Bacteria;p__Proteobacteria;c__Alphaproteobacteria;o__Rhodobacterales;f__Rhodobacteraceae;g__Paracoccus	-0.255672	0.627854	-0.744252	-1.76882	5.59465	-0.314191	0.372396	0.315026	0.569389	0.337254	0.598151
k__Bacteria;p__Proteobacteria;c__Alphaproteobacteria;o__Rhodobacterales;f__Rhodobacteraceae;g__Rhodobacter	-0.673034	-0.63437	-0.693488	-0.0706629	4.65607	-0.0146387	0.492188	0.55026	0.77002	0.551531	0.786487
k__Bacteria;p__Proteobacteria;c__Alphaproteobacteria;o__Rhodobacterales;f__Rhodobacteraceae;g__Rubellimicrobium	-0.797015	-0.949796	-0.63738	0.299147	4.49579	0.0594281	0.476563	0.501965	0.735484	0.524396	0.761605
k__Bacteria;p__Proteobacteria;c__Alphaproteobacteria;o__Rhodospirillales;f__Acetobacteraceae;g__	-0.560563	-0.866192	-0.319567	0.353182	5.20899	0.0644373	0.46875	0.555709	0.782237	0.544169	0.784794
k__Bacteria;p__Proteobacteria;c__Alphaproteobacteria;o__Rickettsiales;f__;g__	-0.926237	-0.721555	-1.08087	-0.339714	5.07909	-0.0589382	0.464239	0.494728	0.719438	0.502805	0.728966
k__Bacteria;p__Proteobacteria;c__Alphaproteobacteria;o__Rickettsiales;f__mitochondria;g__	-0.897179	-0.588321	-1.09547	-0.500956	4.5155	-0.094747	0.444733	0.497923	0.720888	0.494036	0.733693
k__Bacteria;p__Proteobacteria;c__Alphaproteobacteria;o__Rickettsiales;f__mitochondria;g__Spirodela	-0.774754	-0.634174	-0.87248	-0.629266	4.68479	-0.112592	0.452536	0.474272	0.707407	0.496093	0.727672
k__Bacteria;p__Proteobacteria;c__Alphaproteobacteria;o__Sphingomonadales;f__Erythrobacteraceae;g__	-0.835671	-0.98584	-0.702826	0.389496	4.58587	0.0559666	0.472656	0.509202	0.740132	0.537094	0.768185
k__Bacteria;p__Proteobacteria;c__Alphaproteobacteria;o__Sphingomonadales;f__Sphingomonadaceae;g__	-0.24172	0.417539	-0.76485	-1.16921	5.19705	-0.213941	0.403646	0.427861	0.670252	0.408844	0.662431
k__Bacteria;p__Proteobacteria;c__Alphaproteobacteria;o__Sphingomonadales;f__Sphingomonadaceae;g__Kaistobacter	-0.333579	0.0865428	-0.674812	-1.2204	5.56611	-0.188795	0.40625	0.411384	0.645601	0.432086	0.678149
k__Bacteria;p__Proteobacteria;c__Alphaproteobacteria;o__Sphingomonadales;f__Sphingomonadaceae;g__Novosphingobium	-0.910991	-1.00937	-0.843001	0.298613	4.26585	0.0514663	0.472656	0.487536	0.713535	0.519823	0.738489
k__Bacteria;p__Proteobacteria;c__Alphaproteobacteria;o__Sphingomonadales;f__Sphingomonadaceae;g__Sphingobium	-0.651839	-0.547662	-0.727583	-0.291132	4.30992	-0.0671906	0.473958	0.521234	0.750815	0.551227	0.772276
k__Bacteria;p__Proteobacteria;c__Alphaproteobacteria;o__Sphingomonadales;f__Sphingomonadaceae;g__Sphingomonas	3.37156	1.94617	6.03401	2.53566	6.82088	0.352216	0.322917	0.245068	0.555553	0.141322	0.439134
k__Bacteria;p__Proteobacteria;c__Betaproteobacteria;o__;f__;g__	-0.891687	-1.07373	-0.759904	0.34565	4.96576	0.0612952	0.46684	0.491349	0.732875	0.554791	0.779929
k__Bacteria;p__Proteobacteria;c__Betaproteobacteria;o__Burkholderiales;f__Alcaligenaceae;g__	-0.483546	-0.215108	-0.731536	-0.449136	5.31165	-0.0714879	0.456437	0.460441	0.709143	0.544817	0.773647
k__Bacteria;p__Proteobacteria;c__Betaproteobacteria;o__Burkholderiales;f__Alcaligenaceae;g__Achromobacter	0.307934	-0.597076	1.75311	2.93583	6.53306	0.417563	0.349805	0.270328	0.54984	0.260323	0.546077
k__Bacteria;p__Proteobacteria;c__Betaproteobacteria;o__Burkholderiales;f__Alcaligenaceae;g__Alcaligenes	-0.73005	-0.708218	-0.768783	-0.0561845	5.30858	-0.00982101	0.492848	0.579921	0.790721	0.574436	0.80254
k__Bacteria;p__Proteobacteria;c__Betaproteobacteria;o__Burkholderiales;f__Burkholderiaceae;g__	-0.808611	-0.681909	-0.895618	-0.262092	4.42134	-0.052147	0.472656	0.508319	0.738613	0.50506	0.747286
k__Bacteria;p__Proteobacteria;c__Betaproteobacteria;o__Burkholderiales;f__Burkholderiaceae;g__Burkholderia	-0.557417	0.134955	-1.07332	-1.30961	5.30304	-0.249247	0.373698	0.295121	0.540256	0.350629	0.590602
k__Bacteria;p__Proteobacteria;c__Betaproteobacteria;o__Burkholderiales;f__Burkholderiaceae;g__Lautropia	-0.365625	0.275928	-0.837258	-1.62045	5.85691	-0.256078	0.371094	0.306555	0.567363	0.368924	0.63305
k__Bacteria;p__Proteobacteria;c__Betaproteobacteria;o__Burkholderiales;f__Comamonadaceae;g__	1.57095	1.27838	1.78671	0.66436	6.66552	0.101464	0.452536	0.634935	0.837234	0.648784	0.859073
k__Bacteria;p__Proteobacteria;c__Betaproteobacteria;o__Burkholderiales;f__Comamonadaceae;g__Acidovorax	-0.570751	-0.697334	-0.498262	0.202172	5.60754	0.032721	0.479167	0.595694	0.804691	0.585771	0.803604
k__Bacteria;p__Proteobacteria;c__Betaproteobacteria;o__Burkholderiales;f__Comamonadaceae;g__Comamonas	-0.8652	-0.959879	-0.756538	0.224196	4.40612	0.0422086	0.47526	0.459605	0.699353	0.492486	0.733042
k__Bacteria;p__Proteobacteria;c__Betaproteobacteria;o__Burkholderiales;f__Comamonadaceae;g__Pelomonas	-0.625769	-0.58943	-0.655605	-0.333805	4.99328	-0.0477188	0.46875	0.523701	0.756695	0.527919	0.762614
k__Bacteria;p__Proteobacteria;c__Betaproteobacteria;o__Burkholderiales;f__Comamonadaceae;g__Schlegelella	-0.821627	-0.547949	-1.01655	-0.526145	4.64738	-0.0912337	0.457737	0.487913	0.708833	0.503789	0.733949
k__Bacteria;p__Proteobacteria;c__Betaproteobacteria;o__Burkholderiales;f__Comamonadaceae;g__Tepidimonas	-0.821195	-0.779513	-0.854155	-0.104543	4.04823	-0.0252035	0.491547	0.46452	0.70768	0.483041	0.728387
k__Bacteria;p__Proteobacteria;c__Betaproteobacteria;o__Burkholderiales;f__Oxalobacteraceae;g__	3.13541	0.558128	5.579	3.60368	8.33405	0.410927	0.326823	0.192751	0.500378	0.176022	0.490797
k__Bacteria;p__Proteobacteria;c__Betaproteobacteria;o__Burkholderiales;f__Oxalobacteraceae;g__Cupriavidus	5.46422	7.7443	1.27644	-5.66011	5.40785	-0.924605	0.109233	0.00300815	0.0445482	0.000222155	0.0302173
k__Bacteria;p__Proteobacteria;c__Betaproteobacteria;o__Burkholderiales;f__Oxalobacteraceae;g__Janthinobacterium	-0.772421	-1.02058	-0.548585	0.418679	4.57892	0.0827703	0.455137	0.498903	0.726164	0.514114	0.750066
k__Bacteria;p__Proteobacteria;c__Betaproteobacteria;o__Burkholderiales;f__Oxalobacteraceae;g__Ralstonia	0.00869223	0.67169	-0.418122	-1.71509	6.64473	-0.268786	0.36541	0.250494	0.523458	0.317522	0.597129
k__Bacteria;p__Proteobacteria;c__Betaproteobacteria;o__Neisseriales;f__Neisseriaceae;g__	6.31581	0.664484	7.2536	5.55547	7.01218	0.65208	0.280884	0.0344096	0.223987	0.0618135	0.300768
k__Bacteria;p__Proteobacteria;c__Betaproteobacteria;o__Neisseriales;f__Neisseriaceae;g__Chromobacterium	-0.467894	-0.613944	-0.298304	0.664894	6.71159	0.101468	0.446615	0.550162	0.771489	0.563176	0.781324
k__Bacteria;p__Proteobacteria;c__Betaproteobacteria;o__Neisseriales;f__Neisseriaceae;g__Eikenella	-0.776331	-0.998138	-0.600784	0.354276	4.14233	0.0728764	0.460938	0.494961	0.731249	0.533083	0.759381
k__Bacteria;p__Proteobacteria;c__Betaproteobacteria;o__Neisseriales;f__Neisseriaceae;g__Gulbenkiania	1.12119	-0.810103	6.21716	5.9532	6.22931	0.851562	0.20026	0.0179027	0.125968	0.0178394	0.135779
k__Bacteria;p__Proteobacteria;c__Betaproteobacteria;o__Neisseriales;f__Neisseriaceae;g__Kingella	-0.54545	-0.531426	-0.569185	-0.0707194	4.59592	-0.00872936	0.494792	0.531576	0.756935	0.549596	0.779175
k__Bacteria;p__Proteobacteria;c__Betaproteobacteria;o__Neisseriales;f__Neisseriaceae;g__Neisseria	0.949993	3.91553	0.21943	-3.78855	8.16804	-0.400105	0.321196	0.125237	0.393261	0.152201	0.438336
k__Bacteria;p__Proteobacteria;c__Betaproteobacteria;o__Neisseriales;f__Neisseriaceae;g__Vogesella	0.911379	-0.776918	6.50936	5.67695	6.84727	0.714814	0.251302	0.0298702	0.16969	0.0475699	0.227928
k__Bacteria;p__Proteobacteria;c__Betaproteobacteria;o__Rhodocyclales;f__Rhodocyclaceae;g__	8.97955	-0.300436	10.8677	10.4649	7.30977	1.06713	0.188802	0.00122187	0.0359951	0.00537814	0.0906915
k__Bacteria;p__Proteobacteria;c__Betaproteobacteria;o__Rhodocyclales;f__Rhodocyclaceae;g__KD1-23	-0.73727	-1.05693	-0.485848	0.637133	5.20385	0.105812	0.433594	0.42458	0.666362	0.471717	0.714102
k__Bacteria;p__Proteobacteria;c__Betaproteobacteria;o__Rhodocyclales;f__Rhodocyclaceae;g__Petrobacter	5.44662	-0.168068	9.08093	8.01156	7.48951	0.931194	0.207031	0.00504117	0.0754977	0.0108363	0.124171
k__Bacteria;p__Proteobacteria;c__Betaproteobacteria;o__Rhodocyclales;f__Rhodocyclaceae;g__Thauera	0.217087	-0.498164	0.836341	1.78585	8.36165	0.221959	0.391927	0.431656	0.71087	0.444943	0.715616
k__Bacteria;p__Proteobacteria;c__Betaproteobacteria;o__SC-I-84;f__;g__	0.297787	-1.12581	5.96951	6.53151	7.72734	0.713075	0.256177	0.0180395	0.124434	0.065687	0.24532
k__Bacteria;p__Proteobacteria;c__Deltaproteobacteria;o__Myxococcales;f__Polyangiaceae;g__Sorangium	-0.853965	-0.951267	-0.780074	0.281621	4.44856	0.0606454	0.472656	0.505198	0.746134	0.536854	0.776856
k__Bacteria;p__Proteobacteria;c__Epsilonproteobacteria;o__Campylobacterales;f__Campylobacteraceae;g__Campylobacter	1.4332	4.99995	0.566979	-2.77422	7.81401	-0.347534	0.341146	0.198221	0.498834	0.185982	0.491684
k__Bacteria;p__Proteobacteria;c__Epsilonproteobacteria;o__Campylobacterales;f__Helicobacteraceae;g__	-0.912607	-1.10223	-0.785797	0.21998	4.30698	0.0509172	0.479167	0.478417	0.732097	0.521511	0.768702
k__Bacteria;p__Proteobacteria;c__Gammaproteobacteria;o__;f__;g__	-0.89643	-1.09969	-0.762656	0.476793	4.94433	0.0785224	0.464239	0.499961	0.740188	0.539783	0.772535
k__Bacteria;p__Proteobacteria;c__Gammaproteobacteria;o__Aeromonadales;f__Aeromonadaceae;g__	-0.908617	-0.636636	-1.0352	-0.383867	4.47326	-0.0845226	0.460338	0.485548	0.719235	0.486117	0.723691
k__Bacteria;p__Proteobacteria;c__Gammaproteobacteria;o__Aeromonadales;f__Aeromonadaceae;g__Aeromonas	-0.829225	-0.590363	-1.01458	-0.363147	4.59121	-0.0690727	0.464239	0.492251	0.722777	0.516135	0.751386
k__Bacteria;p__Proteobacteria;c__Gammaproteobacteria;o__Alteromonadales;f__Alteromonadaceae;g__	-0.729146	-0.912115	-0.580084	0.501481	4.484	0.0994869	0.457031	0.521435	0.736591	0.520455	0.741826
k__Bacteria;p__Proteobacteria;c__Gammaproteobacteria;o__Alteromonadales;f__Alteromonadaceae;g__Marinobacter	-0.786958	-0.963847	-0.64546	0.597737	4.55379	0.117772	0.446615	0.509779	0.736351	0.512621	0.748629
k__Bacteria;p__Proteobacteria;c__Gammaproteobacteria;o__Alteromonadales;f__Idiomarinaceae;g__	-0.864836	-0.692342	-0.986007	-0.371836	4.70478	-0.072667	0.457737	0.526415	0.755397	0.549232	0.78245
k__Bacteria;p__Proteobacteria;c__Gammaproteobacteria;o__Alteromonadales;f__Shewanellaceae;g__Shewanella	-0.861596	-0.632487	-1.00759	-0.581791	4.95578	-0.103739	0.450521	0.456786	0.705358	0.512369	0.749557
k__Bacteria;p__Proteobacteria;c__Gammaproteobacteria;o__Alteromonadales;f__[Chromatiaceae];g__	-0.852223	-0.57484	-1.15018	-0.975153	5.11537	-0.17976	0.398438	0.411204	0.64907	0.454652	0.694894
k__Bacteria;p__Proteobacteria;c__Gammaproteobacteria;o__Alteromonadales;f__[Chromatiaceae];g__Alishewanella	-0.71341	-0.274833	-1.05509	-1.1204	4.89351	-0.217812	0.407552	0.401778	0.649699	0.434413	0.68382
k__Bacteria;p__Proteobacteria;c__Gammaproteobacteria;o__Alteromonadales;f__[Chromatiaceae];g__Rheinheimera	-0.61595	-0.993039	-0.285424	0.822322	4.60518	0.174265	0.420026	0.404865	0.664237	0.419945	0.671128
k__Bacteria;p__Proteobacteria;c__Gammaproteobacteria;o__Cardiobacteriales;f__Cardiobacteriaceae;g__Cardiobacterium	-0.874182	-0.695565	-0.985584	-0.407706	4.70193	-0.0813759	0.46554	0.498422	0.716092	0.50328	0.733729
k__Bacteria;p__Proteobacteria;c__Gammaproteobacteria;o__Enterobacteriales;f__Enterobacteriaceae;g__	10.9236	6.48005	11.3578	4.08054	6.07995	0.5931	0.185956	0.0351646	0.225727	0.00844255	0.114933
k__Bacteria;p__Proteobacteria;c__Gammaproteobacteria;o__Enterobacteriales;f__Enterobacteriaceae;g__Citrobacter	-0.588301	-0.223479	-0.874419	-1.1512	6.12407	-0.157037	0.410923	0.494321	0.730901	0.505967	0.733973
k__Bacteria;p__Proteobacteria;c__Gammaproteobacteria;o__Enterobacteriales;f__Enterobacteriaceae;g__Dickeya	-0.298039	-0.950165	0.446489	2.2098	8.00726	0.303732	0.357607	0.111636	0.341344	0.285632	0.54346
k__Bacteria;p__Proteobacteria;c__Gammaproteobacteria;o__Enterobacteriales;f__Enterobacteriaceae;g__Enterobacter	-0.147102	0.47287	-0.549955	-1.55534	7.46234	-0.200472	0.410923	0.450125	0.717598	0.481771	0.731867
k__Bacteria;p__Proteobacteria;c__Gammaproteobacteria;o__Enterobacteriales;f__Enterobacteriaceae;g__Erwinia	-0.378392	-0.642385	-0.0925149	0.805587	5.95045	0.123553	0.434896	0.491001	0.728001	0.514892	0.751663
k__Bacteria;p__Proteobacteria;c__Gammaproteobacteria;o__Enterobacteriales;f__Enterobacteriaceae;g__Klebsiella	-0.626232	-0.296991	-0.840844	-0.936811	6.56384	-0.113396	0.436931	0.536014	0.765529	0.52877	0.763795
k__Bacteria;p__Proteobacteria;c__Gammaproteobacteria;o__Enterobacteriales;f__Enterobacteriaceae;g__Kluyvera	-0.930762	-1.09761	-0.806919	0.311624	4.65164	0.0515991	0.46814	0.510981	0.739096	0.510389	0.756192
k__Bacteria;p__Proteobacteria;c__Gammaproteobacteria;o__Enterobacteriales;f__Enterobacteriaceae;g__Morganella	-0.834957	-1.04183	-0.600493	0.627949	4.97891	0.088114	0.450521	0.412898	0.666812	0.490918	0.739293
k__Bacteria;p__Proteobacteria;c__Gammaproteobacteria;o__Enterobacteriales;f__Enterobacteriaceae;g__Pantoea	-0.585651	-0.979594	-0.224697	0.747867	5.93572	0.128869	0.425228	0.32895	0.586854	0.452898	0.697869
k__Bacteria;p__Proteobacteria;c__Gammaproteobacteria;o__Enterobacteriales;f__Enterobacteriaceae;g__Proteus	-0.853356	-0.653489	-0.98881	-0.359311	5.02674	-0.0589544	0.460338	0.479888	0.713559	0.501	0.740293
k__Bacteria;p__Proteobacteria;c__Gammaproteobacteria;o__Enterobacteriales;f__Enterobacteriaceae;g__Salmonella	-0.981184	-0.789927	-1.09247	-0.375132	4.89351	-0.0694433	0.460338	0.473406	0.713068	0.507546	0.750116
k__Bacteria;p__Proteobacteria;c__Gammaproteobacteria;o__Enterobacteriales;f__Enterobacteriaceae;g__Serratia	11.8326	6.66924	13.022	5.79054	8.25119	0.611485	0.24349	0.0395203	0.239472	0.0274253	0.2016
k__Bacteria;p__Proteobacteria;c__Gammaproteobacteria;o__Enterobacteriales;f__Enterobacteriaceae;g__Trabulsiella	0.3115	-0.228573	0.989157	2.8542	9.41918	0.296923	0.369792	0.145506	0.416008	0.300749	0.585272
k__Bacteria;p__Proteobacteria;c__Gammaproteobacteria;o__Enterobacteriales;f__Enterobacteriaceae;g__Yersinia	8.99018	4.88468	10.7552	5.24523	7.79499	0.605105	0.238281	0.0558842	0.27544	0.019034	0.170523
k__Bacteria;p__Proteobacteria;c__Gammaproteobacteria;o__Oceanospirillales;f__Halomonadaceae;g__Halomonas	-0.610553	-0.324683	-0.796113	-0.672236	5.61201	-0.0861544	0.456437	0.427509	0.678317	0.487996	0.728916
k__Bacteria;p__Proteobacteria;c__Gammaproteobacteria;o__Oceanospirillales;f__Oceanospirillaceae;g__Marinomonas	-0.920827	-0.689149	-1.07572	-0.51369	4.20375	-0.108155	0.451235	0.477271	0.710553	0.515076	0.741198
k__Bacteria;p__Proteobacteria;c__Gammaproteobacteria;o__Pasteurellales;f__Pasteurellaceae;g__	-0.726079	-0.238754	-1.05599	-1.00141	5.63087	-0.175971	0.402344	0.348028	0.606568	0.447602	0.695327
k__Bacteria;p__Proteobacteria;c__Gammaproteobacteria;o__Pasteurellales;f__Pasteurellaceae;g__Actinobacillus	-0.133725	0.453819	-0.557391	-1.35277	6.8026	-0.1936	0.401821	0.42655	0.685889	0.460016	0.706478
k__Bacteria;p__Proteobacteria;c__Gammaproteobacteria;o__Pasteurellales;f__Pasteurellaceae;g__Aggregatibacter	-0.428607	0.187423	-0.74244	-1.46685	6.6362	-0.221957	0.385417	0.277258	0.559975	0.380268	0.650194
k__Bacteria;p__Proteobacteria;c__Gammaproteobacteria;o__Pasteurellales;f__Pasteurellaceae;g__Avibacterium	-0.753996	-0.554762	-0.898461	-0.284375	5.34353	-0.0431395	0.472656	0.536285	0.758098	0.503999	0.748317
k__Bacteria;p__Proteobacteria;c__Gammaproteobacteria;o__Pasteurellales;f__Pasteurellaceae;g__Chelonobacter	-0.666874	-0.308637	-0.955416	-0.917033	5.22289	-0.157991	0.425228	0.406802	0.646361	0.447521	0.686158
k__Bacteria;p__Proteobacteria;c__Gammaproteobacteria;o__Pasteurellales;f__Pasteurellaceae;g__Gallibacterium	-0.852324	-0.865839	-0.830044	0.154515	4.74726	0.0262249	0.483745	0.498083	0.731441	0.52993	0.763276
k__Bacteria;p__Proteobacteria;c__Gammaproteobacteria;o__Pasteurellales;f__Pasteurellaceae;g__Haemophilus	0.682755	5.41529	-0.484075	-5.74588	7.41423	-0.700024	0.226563	0.0248534	0.163186	0.0277857	0.173848
k__Bacteria;p__Proteobacteria;c__Gammaproteobacteria;o__Pseudomonadales;f__Moraxellaceae;g__	0.410874	2.51687	-0.418535	-2.90495	5.50164	-0.461468	0.303385	0.18364	0.426683	0.152028	0.400192
k__Bacteria;p__Proteobacteria;c__Gammaproteobacteria;o__Pseudomonadales;f__Moraxellaceae;g__Acinetobacter	2.16308	5.71799	1.30898	-2.66849	6.78923	-0.406229	0.302991	0.219963	0.503846	0.125009	0.39824
k__Bacteria;p__Proteobacteria;c__Gammaproteobacteria;o__Pseudomonadales;f__Moraxellaceae;g__Enhydrobacter	-0.106087	1.39841	-0.741442	-2.54449	5.48042	-0.416819	0.317295	0.164288	0.416219	0.181102	0.437241
k__Bacteria;p__Proteobacteria;c__Gammaproteobacteria;o__Pseudomonadales;f__Moraxellaceae;g__Moraxella	-0.38763	0.166749	-0.816656	-1.47619	7.32352	-0.183587	0.397919	0.340048	0.62112	0.375327	0.638197
k__Bacteria;p__Proteobacteria;c__Gammaproteobacteria;o__Pseudomonadales;f__Moraxellaceae;g__Psychrobacter	-0.561391	-0.412411	-0.684548	-0.508959	4.71624	-0.0938713	0.453125	0.465053	0.716496	0.498135	0.757608
k__Bacteria;p__Proteobacteria;c__Gammaproteobacteria;o__Pseudomonadales;f__Pseudomonadaceae;g__	0.315137	1.34303	-0.172923	-2.06834	7.54704	-0.288224	0.372396	0.395883	0.674359	0.345536	0.6248
k__Bacteria;p__Proteobacteria;c__Gammaproteobacteria;o__Pseudomonadales;f__Pseudomonadaceae;g__Pseudomonas	6.80459	7.11943	6.58152	0.110045	6.91333	0.0145526	0.487646	0.741168	0.897563	0.905554	0.969837
k__Bacteria;p__Proteobacteria;c__Gammaproteobacteria;o__Thiotrichales;f__Piscirickettsiaceae;g__	-0.802717	-0.600233	-0.934035	-0.411352	4.18684	-0.0852812	0.459038	0.478005	0.722082	0.490156	0.734766
k__Bacteria;p__Proteobacteria;c__Gammaproteobacteria;o__Xanthomonadales;f__Xanthomonadaceae;g__	-0.532669	-0.76648	-0.342614	0.678901	6.68557	0.090913	0.460338	0.53175	0.77014	0.560746	0.787212
k__Bacteria;p__Proteobacteria;c__Gammaproteobacteria;o__Xanthomonadales;f__Xanthomonadaceae;g__Pseudoxanthomonas	-0.82242	-0.516213	-1.05951	-0.511186	4.38783	-0.103544	0.449935	0.483968	0.720689	0.517272	0.75123
k__Bacteria;p__Proteobacteria;c__Gammaproteobacteria;o__Xanthomonadales;f__Xanthomonadaceae;g__Stenotrophomonas	3.35019	-0.123765	7.47456	5.01267	7.62781	0.64216	0.24349	0.0352994	0.215601	0.0293429	0.192756
k__Bacteria;p__SR1;c__;o__;f__;g__	-0.636125	-0.294303	-0.852568	-0.52531	5.07792	-0.0913431	0.454427	0.517354	0.740003	0.536542	0.765688
k__Bacteria;p__Spirochaetes;c__Spirochaetes;o__Spirochaetales;f__Spirochaetaceae;g__Treponema	-0.544569	-0.222539	-0.772597	-0.649886	5.04061	-0.113437	0.449219	0.500099	0.736242	0.504089	0.74712
k__Bacteria;p__Synergistetes;c__Synergistia;o__Synergistales;f__;g__	-0.851461	-0.774648	-0.911447	-0.112013	4.30815	-0.0219866	0.490247	0.518547	0.746754	0.536147	0.770173
k__Bacteria;p__TM7;c__TM7-3;o__;f__;g__	0.18626	0.190191	0.168613	-0.634465	6.30003	-0.0900621	0.458333	0.538256	0.761152	0.612939	0.829589
k__Bacteria;p__TM7;c__TM7-3;o__CW040;f__;g__	-0.299261	-0.19823	-0.395183	-0.227896	5.33548	-0.0352798	0.480469	0.572973	0.795711	0.568615	0.798745
k__Bacteria;p__TM7;c__TM7-3;o__CW040;f__F16;g__	-0.729012	-0.336163	-1.06405	-1.10165	5.29785	-0.176664	0.412224	0.369831	0.618359	0.425062	0.677251
k__Bacteria;p__Tenericutes;c__Mollicutes;o__Mycoplasmatales;f__Mycoplasmataceae;g__Mycoplasma	-0.211835	-0.0912075	-0.297115	-0.177319	4.55915	-0.0325831	0.480469	0.488093	0.72039	0.517654	0.757696
k__Bacteria;p__Tenericutes;c__Mollicutes;o__RF39;f__;g__	-0.923789	-0.702171	-1.04459	-0.567032	4.62952	-0.102775	0.444733	0.499734	0.722968	0.509831	0.736612
k__Bacteria;p__[Thermi];c__Deinococci;o__Deinococcales;f__Deinococcaceae;g__Deinococcus	-0.742156	-0.462071	-0.883499	-0.323582	4.30895	-0.0669291	0.460938	0.50268	0.713432	0.504456	0.719092
k__Bacteria;p__[Thermi];c__Deinococci;o__Deinococcales;f__Trueperaceae;g__Truepera	-0.808164	-1.06867	-0.57794	0.472064	4.27355	0.0957498	0.457031	0.44586	0.687654	0.451649	0.698874
k__Bacteria;p__[Thermi];c__Deinococci;o__Thermales;f__Thermaceae;g__Meiothermus	-0.654584	-0.82286	-0.47648	0.4369	4.18889	0.0860079	0.46224	0.463804	0.703377	0.476568	0.728649

## Sheet: mild versus asymptomatic
featureid	rab.all	rab.win.2.asymptomatic	rab.win.3.mild	diff.btw	diff.win	effect	overlap	we.ep	we.eBH	wi.ep	wi.eBH
#q2:types	numeric	numeric	numeric	numeric	numeric	numeric	numeric	numeric	numeric	numeric	numeric
k__Bacteria;p__Acidobacteria;c__Acidobacteria-6;o__iii1-15;f__;g__	-0.887051	-0.467025	-1.18682	-0.449612	4.2666	-0.0975162	0.451823	0.480893	0.775186	0.475382	0.77753
k__Bacteria;p__Acidobacteria;c__Acidobacteriia;o__Acidobacteriales;f__Acidobacteriaceae;g__	-0.907727	-0.558618	-1.18926	-0.596165	4.57306	-0.124611	0.444733	0.4874	0.785838	0.506137	0.80829
k__Bacteria;p__Acidobacteria;c__[Chloracidobacteria];o__RB41;f__;g__	-0.821408	-0.425676	-1.0653	-0.757251	4.66819	-0.145195	0.434896	0.458913	0.77092	0.47544	0.791239
k__Bacteria;p__Actinobacteria;c__Acidimicrobiia;o__Acidimicrobiales;f__;g__	-0.681347	-0.125709	-1.11558	-0.876533	4.62336	-0.159037	0.421326	0.439152	0.737952	0.433974	0.746665
k__Bacteria;p__Actinobacteria;c__Acidimicrobiia;o__Acidimicrobiales;f__EB1017;g__	-0.831828	-0.362001	-1.18929	-0.53973	4.22098	-0.11597	0.43433	0.487361	0.785484	0.51193	0.804502
k__Bacteria;p__Actinobacteria;c__Actinobacteria;o__Actinomycetales;f__;g__	9.66187	9.76761	9.66102	0.432318	8.15036	0.0480744	0.470052	0.149969	0.610674	0.79906	0.95168
k__Bacteria;p__Actinobacteria;c__Actinobacteria;o__Actinomycetales;f__Actinomycetaceae;g__	-0.829616	-0.31795	-1.10004	-0.659468	4.45539	-0.104712	0.446034	0.474718	0.77239	0.451032	0.771181
k__Bacteria;p__Actinobacteria;c__Actinobacteria;o__Actinomycetales;f__Actinomycetaceae;g__Actinobaculum	-0.937411	-0.573616	-1.28271	-0.662364	4.24093	-0.121419	0.427083	0.474739	0.774264	0.485242	0.79175
k__Bacteria;p__Actinobacteria;c__Actinobacteria;o__Actinomycetales;f__Actinomycetaceae;g__Actinomyces	4.16883	6.48707	3.42901	-2.19873	7.45392	-0.284849	0.372396	0.316521	0.718927	0.296551	0.730543
k__Bacteria;p__Actinobacteria;c__Actinobacteria;o__Actinomycetales;f__Actinomycetaceae;g__Varibaculum	-0.717838	-0.0667466	-1.11741	-0.874902	4.43247	-0.168682	0.402344	0.42096	0.725755	0.410618	0.717267
k__Bacteria;p__Actinobacteria;c__Actinobacteria;o__Actinomycetales;f__Brevibacteriaceae;g__Brevibacterium	0.680701	0.170513	1.4216	1.21381	6.14041	0.175795	0.412224	0.465691	0.786268	0.464448	0.796239
k__Bacteria;p__Actinobacteria;c__Actinobacteria;o__Actinomycetales;f__Cellulomonadaceae;g__Actinotalea	-0.877586	-0.512731	-1.21017	-0.535899	4.34748	-0.121248	0.43303	0.452509	0.75763	0.469418	0.766864
k__Bacteria;p__Actinobacteria;c__Actinobacteria;o__Actinomycetales;f__Cellulomonadaceae;g__Demequina	-0.825772	-0.452708	-1.17998	-0.489466	4.45559	-0.0969318	0.447917	0.497565	0.783605	0.497513	0.788758
k__Bacteria;p__Actinobacteria;c__Actinobacteria;o__Actinomycetales;f__Corynebacteriaceae;g__Corynebacterium	14.2593	14.1185	14.4669	0.860968	2.87841	0.236106	0.330299	0.0982396	0.548456	0.15616	0.623081
k__Bacteria;p__Actinobacteria;c__Actinobacteria;o__Actinomycetales;f__Dermabacteraceae;g__Brachybacterium	-0.0888733	-0.0495718	-0.100311	0.399463	5.06489	0.0671874	0.469441	0.554075	0.836589	0.604346	0.861887
k__Bacteria;p__Actinobacteria;c__Actinobacteria;o__Actinomycetales;f__Dermabacteraceae;g__Dermabacter	-0.975979	-0.332202	-1.48742	-1.10104	4.89009	-0.195323	0.395833	0.353783	0.681734	0.397954	0.693984
k__Bacteria;p__Actinobacteria;c__Actinobacteria;o__Actinomycetales;f__Dermacoccaceae;g__Dermacoccus	-0.710306	-0.432451	-0.983515	-0.300945	4.84836	-0.0539131	0.474642	0.518609	0.816077	0.541971	0.838735
k__Bacteria;p__Actinobacteria;c__Actinobacteria;o__Actinomycetales;f__Dietziaceae;g__Dietzia	-0.683853	-0.413817	-0.855414	-0.0994986	4.3639	-0.0221767	0.486979	0.489416	0.790594	0.507532	0.807248
k__Bacteria;p__Actinobacteria;c__Actinobacteria;o__Actinomycetales;f__Geodermatophilaceae;g__	-0.766785	-0.753865	-0.794706	0.0583243	4.48591	0.0108589	0.494148	0.525001	0.817284	0.55412	0.844549
k__Bacteria;p__Actinobacteria;c__Actinobacteria;o__Actinomycetales;f__Geodermatophilaceae;g__Blastococcus	-0.732467	-0.416978	-1.02729	-0.283945	4.81806	-0.0517788	0.474642	0.492457	0.802932	0.506933	0.816173
k__Bacteria;p__Actinobacteria;c__Actinobacteria;o__Actinomycetales;f__Geodermatophilaceae;g__Modestobacter	-0.0501066	-0.503573	0.423985	1.5941	5.17313	0.280719	0.371912	0.334071	0.68488	0.3686	0.726862
k__Bacteria;p__Actinobacteria;c__Actinobacteria;o__Actinomycetales;f__Gordoniaceae;g__Gordonia	-0.977203	-0.164249	-1.43002	-1.46497	4.47758	-0.282364	0.371094	0.349229	0.666552	0.322657	0.652783
k__Bacteria;p__Actinobacteria;c__Actinobacteria;o__Actinomycetales;f__Intrasporangiaceae;g__	-0.757731	-0.120824	-1.20492	-0.875247	4.89521	-0.166774	0.417425	0.474283	0.790225	0.408363	0.74696
k__Bacteria;p__Actinobacteria;c__Actinobacteria;o__Actinomycetales;f__Intrasporangiaceae;g__Arsenicicoccus	-0.864279	-0.44569	-1.11749	-0.753351	4.20991	-0.152559	0.422627	0.490948	0.780202	0.477622	0.779748
k__Bacteria;p__Actinobacteria;c__Actinobacteria;o__Actinomycetales;f__Intrasporangiaceae;g__Janibacter	-0.642992	-0.182972	-0.958068	-0.429061	5.21874	-0.0782149	0.464844	0.591176	0.848832	0.573593	0.831482
k__Bacteria;p__Actinobacteria;c__Actinobacteria;o__Actinomycetales;f__Kineosporiaceae;g__Kineococcus	-0.963388	-0.617659	-1.17152	-0.332431	4.37133	-0.0673737	0.46684	0.434377	0.77371	0.484656	0.793643
k__Bacteria;p__Actinobacteria;c__Actinobacteria;o__Actinomycetales;f__Microbacteriaceae;g__	-0.887629	-0.554617	-1.14596	-0.616696	4.51273	-0.115641	0.441406	0.525274	0.819309	0.499897	0.814143
k__Bacteria;p__Actinobacteria;c__Actinobacteria;o__Actinomycetales;f__Microbacteriaceae;g__Microbacterium	6.12163	6.91742	5.67508	-0.99507	4.89037	-0.197611	0.342003	0.352086	0.748864	0.169837	0.632094
k__Bacteria;p__Actinobacteria;c__Actinobacteria;o__Actinomycetales;f__Microbacteriaceae;g__Pseudoclavibacter	-0.804498	-0.547444	-1.05528	-0.436902	4.47423	-0.0768629	0.457031	0.479172	0.786613	0.481981	0.77848
k__Bacteria;p__Actinobacteria;c__Actinobacteria;o__Actinomycetales;f__Microbacteriaceae;g__Salinibacterium	-1.01437	-0.124256	-1.5407	-1.3888	4.77872	-0.266162	0.363281	0.291343	0.619996	0.308392	0.633172
k__Bacteria;p__Actinobacteria;c__Actinobacteria;o__Actinomycetales;f__Micrococcaceae;g__	-0.678149	-0.468353	-0.846432	-0.303273	4.81791	-0.0446243	0.477243	0.56559	0.835713	0.55498	0.831431
k__Bacteria;p__Actinobacteria;c__Actinobacteria;o__Actinomycetales;f__Micrococcaceae;g__Arthrobacter	-0.535256	-0.474832	-0.629499	0.051855	5.3245	0.00928781	0.494792	0.5251	0.822186	0.557585	0.844948
k__Bacteria;p__Actinobacteria;c__Actinobacteria;o__Actinomycetales;f__Micrococcaceae;g__Kocuria	0.438553	0.228573	0.727717	0.659233	6.93973	0.0876385	0.449219	0.601157	0.868508	0.600351	0.86284
k__Bacteria;p__Actinobacteria;c__Actinobacteria;o__Actinomycetales;f__Micrococcaceae;g__Microbispora	-0.672742	-0.233888	-1.02835	-0.841675	4.62172	-0.147281	0.423927	0.470374	0.776356	0.429273	0.759971
k__Bacteria;p__Actinobacteria;c__Actinobacteria;o__Actinomycetales;f__Micrococcaceae;g__Micrococcus	5.22151	1.08063	6.45526	3.99789	7.23321	0.551142	0.324219	0.103327	0.505185	0.114999	0.545722
k__Bacteria;p__Actinobacteria;c__Actinobacteria;o__Actinomycetales;f__Micrococcaceae;g__Nesterenkonia	-0.940722	-0.58151	-1.23033	-0.570028	4.69911	-0.108544	0.44401	0.500062	0.793819	0.510102	0.803513
k__Bacteria;p__Actinobacteria;c__Actinobacteria;o__Actinomycetales;f__Micrococcaceae;g__Renibacterium	4.89968	-0.451472	6.98986	7.29849	3.66869	1.91072	0.0598961	7.92784e-05	0.00273343	4.64409e-05	0.00283198
k__Bacteria;p__Actinobacteria;c__Actinobacteria;o__Actinomycetales;f__Micrococcaceae;g__Rothia	2.08318	5.72957	1.13103	-4.23076	7.31354	-0.545726	0.278646	0.0937145	0.471386	0.084345	0.464669
k__Bacteria;p__Actinobacteria;c__Actinobacteria;o__Actinomycetales;f__Micromonosporaceae;g__	-0.824891	-0.379138	-1.15283	-0.5719	4.41101	-0.110959	0.445313	0.482577	0.792714	0.49905	0.808354
k__Bacteria;p__Actinobacteria;c__Actinobacteria;o__Actinomycetales;f__Mycobacteriaceae;g__Mycobacterium	-0.858797	-0.430987	-1.1903	-0.676292	4.5648	-0.11846	0.43173	0.452813	0.779945	0.453953	0.77715
k__Bacteria;p__Actinobacteria;c__Actinobacteria;o__Actinomycetales;f__Nocardiaceae;g__Rhodococcus	-0.987939	-0.536803	-1.33272	-0.583855	4.4114	-0.113096	0.441406	0.522522	0.809812	0.493385	0.7995
k__Bacteria;p__Actinobacteria;c__Actinobacteria;o__Actinomycetales;f__Nocardioidaceae;g__	-0.13891	-0.370778	0.105069	1.15922	4.92286	0.191158	0.413524	0.463591	0.778053	0.476288	0.790328
k__Bacteria;p__Actinobacteria;c__Actinobacteria;o__Actinomycetales;f__Nocardioidaceae;g__Kribbella	-0.85065	-0.41893	-1.11704	-0.718925	4.21649	-0.136396	0.420026	0.486034	0.768855	0.509635	0.795443
k__Bacteria;p__Actinobacteria;c__Actinobacteria;o__Actinomycetales;f__Nocardioidaceae;g__Nocardioides	-0.291794	-0.450932	-0.14175	0.74553	5.07074	0.133895	0.43173	0.503151	0.797112	0.511695	0.803581
k__Bacteria;p__Actinobacteria;c__Actinobacteria;o__Actinomycetales;f__Nocardioidaceae;g__Propionicimonas	-0.293455	-0.0534256	-0.485901	-0.436283	4.6452	-0.0850686	0.459635	0.531583	0.820461	0.544352	0.830958
k__Bacteria;p__Actinobacteria;c__Actinobacteria;o__Actinomycetales;f__Nocardiopsaceae;g__Nocardiopsis	-0.884135	-0.441456	-1.23224	-0.692184	4.69099	-0.123708	0.430429	0.477358	0.76745	0.474677	0.778058
k__Bacteria;p__Actinobacteria;c__Actinobacteria;o__Actinomycetales;f__Promicromonosporaceae;g__Cellulosimicrobium	-0.750574	-0.409041	-1.03342	-0.374827	4.28786	-0.0720952	0.461638	0.465202	0.766537	0.479733	0.780606
k__Bacteria;p__Actinobacteria;c__Actinobacteria;o__Actinomycetales;f__Propionibacteriaceae;g__	-0.242448	-0.305843	-0.174464	0.242874	4.75175	0.0523906	0.473958	0.562903	0.826437	0.564476	0.836443
k__Bacteria;p__Actinobacteria;c__Actinobacteria;o__Actinomycetales;f__Propionibacteriaceae;g__Propionibacterium	10.6807	11.7569	10.1894	-1.36803	3.49126	-0.256372	0.335938	0.86939	0.962618	0.164345	0.634643
k__Bacteria;p__Actinobacteria;c__Actinobacteria;o__Actinomycetales;f__Propionibacteriaceae;g__Propionimicrobium	-0.809869	-0.561564	-0.987181	-0.430703	4.70513	-0.0808993	0.457031	0.506097	0.814242	0.538467	0.839036
k__Bacteria;p__Actinobacteria;c__Actinobacteria;o__Actinomycetales;f__Pseudonocardiaceae;g__Actinomycetospora	-0.88212	-0.407635	-1.21021	-0.661805	4.40935	-0.126771	0.434896	0.466767	0.778679	0.458464	0.78519
k__Bacteria;p__Actinobacteria;c__Actinobacteria;o__Actinomycetales;f__Sporichthyaceae;g__	-0.448612	-0.463513	-0.432392	0.430231	5.06688	0.0793508	0.472656	0.566217	0.831463	0.582962	0.836366
k__Bacteria;p__Actinobacteria;c__Actinobacteria;o__Actinomycetales;f__Streptomycetaceae;g__Streptomyces	-0.639312	-0.441762	-0.822645	-0.238206	4.48166	-0.0448753	0.480469	0.487342	0.79258	0.53522	0.820346
k__Bacteria;p__Actinobacteria;c__Actinobacteria;o__Bifidobacteriales;f__Bifidobacteriaceae;g__	-0.582545	-0.496355	-0.638148	-0.0979173	4.43739	-0.0185889	0.489583	0.541903	0.820552	0.569913	0.839161
k__Bacteria;p__Actinobacteria;c__Actinobacteria;o__Bifidobacteriales;f__Bifidobacteriaceae;g__Alloscardovia	-0.819509	-0.406221	-1.10023	-0.607602	4.30596	-0.124056	0.436198	0.485771	0.79184	0.494269	0.794506
k__Bacteria;p__Actinobacteria;c__Actinobacteria;o__Bifidobacteriales;f__Bifidobacteriaceae;g__Bifidobacterium	-0.372172	-0.536145	-0.181856	0.785446	5.22986	0.113067	0.440104	0.466837	0.783413	0.530991	0.818258
k__Bacteria;p__Actinobacteria;c__Actinobacteria;o__Bifidobacteriales;f__Bifidobacteriaceae;g__Gardnerella	-0.567929	-0.516332	-0.613346	-0.0576984	4.7805	-0.00837868	0.495449	0.573486	0.837757	0.571133	0.838534
k__Bacteria;p__Actinobacteria;c__Actinobacteria;o__Bifidobacteriales;f__Bifidobacteriaceae;g__Scardovia	-0.565605	-0.122715	-0.830966	-0.574078	5.02024	-0.101462	0.44401	0.483093	0.790629	0.486847	0.796117
k__Bacteria;p__Actinobacteria;c__Coriobacteriia;o__Coriobacteriales;f__Coriobacteriaceae;g__	-0.634386	-0.442419	-0.815573	-0.185254	4.51724	-0.0446566	0.481771	0.507117	0.808846	0.534225	0.81913
k__Bacteria;p__Actinobacteria;c__Coriobacteriia;o__Coriobacteriales;f__Coriobacteriaceae;g__Atopobium	0.25378	0.301721	0.197779	0.0405678	6.70256	0.00709519	0.496094	0.69754	0.907725	0.701777	0.911085
k__Bacteria;p__Actinobacteria;c__Coriobacteriia;o__Coriobacteriales;f__Coriobacteriaceae;g__Collinsella	-0.720143	-0.403863	-0.968634	-0.251982	4.68391	-0.0431575	0.481771	0.524656	0.813824	0.566489	0.833619
k__Bacteria;p__Actinobacteria;c__Rubrobacteria;o__Rubrobacterales;f__Rubrobacteraceae;g__Rubrobacter	-0.286114	-0.372195	-0.212734	0.40507	4.86876	0.0705937	0.46875	0.512413	0.811277	0.53394	0.828031
k__Bacteria;p__Actinobacteria;c__Thermoleophilia;o__Gaiellales;f__Gaiellaceae;g__	-0.881573	-0.488539	-1.23499	-0.67439	4.26296	-0.142401	0.427828	0.446528	0.731379	0.449445	0.7385
k__Bacteria;p__Actinobacteria;c__Thermoleophilia;o__Solirubrobacterales;f__;g__	-0.65992	-0.464415	-0.758193	-0.270332	4.2278	-0.0572792	0.46224	0.450352	0.75965	0.499368	0.794306
k__Bacteria;p__Armatimonadetes;c__Armatimonadia;o__Armatimonadales;f__Armatimonadaceae;g__	-0.834336	-0.452344	-1.10681	-0.798888	4.26314	-0.164034	0.411458	0.456942	0.757342	0.465479	0.771826
k__Bacteria;p__Bacteroidetes;c__Bacteroidia;o__Bacteroidales;f__;g__	-0.816377	0.195461	-1.52482	-2.01524	4.78502	-0.376731	0.320313	0.235096	0.582582	0.236541	0.57757
k__Bacteria;p__Bacteroidetes;c__Bacteroidia;o__Bacteroidales;f__Bacteroidaceae;g__Bacteroides	0.509078	0.0280206	1.06876	1.3713	5.24937	0.210701	0.397135	0.358413	0.70773	0.366967	0.730078
k__Bacteria;p__Bacteroidetes;c__Bacteroidia;o__Bacteroidales;f__Porphyromonadaceae;g__	-0.632717	-0.0705137	-1.06701	-0.93484	4.55395	-0.159562	0.410156	0.438282	0.761947	0.427613	0.75399
k__Bacteria;p__Bacteroidetes;c__Bacteroidia;o__Bacteroidales;f__Porphyromonadaceae;g__Paludibacter	-0.816059	-0.335095	-1.10487	-0.760266	4.35295	-0.145933	0.417969	0.443174	0.749907	0.482432	0.775947
k__Bacteria;p__Bacteroidetes;c__Bacteroidia;o__Bacteroidales;f__Porphyromonadaceae;g__Parabacteroides	-0.502552	-0.523681	-0.475524	0.38826	4.49588	0.0787463	0.457737	0.523299	0.820126	0.559331	0.843105
k__Bacteria;p__Bacteroidetes;c__Bacteroidia;o__Bacteroidales;f__Porphyromonadaceae;g__Porphyromonas	1.87947	1.12618	2.46845	0.367764	8.43541	0.0360573	0.479844	0.750924	0.926769	0.73558	0.92399
k__Bacteria;p__Bacteroidetes;c__Bacteroidia;o__Bacteroidales;f__Porphyromonadaceae;g__Tannerella	-0.305407	0.667658	-0.979274	-1.67602	5.51073	-0.258108	0.378906	0.355041	0.705657	0.337029	0.688336
k__Bacteria;p__Bacteroidetes;c__Bacteroidia;o__Bacteroidales;f__Prevotellaceae;g__Prevotella	6.91078	6.81258	7.65728	0.672102	7.72724	0.0760372	0.471354	0.614842	0.877144	0.760672	0.941567
k__Bacteria;p__Bacteroidetes;c__Bacteroidia;o__Bacteroidales;f__Rikenellaceae;g__	-0.963815	-0.569064	-1.17758	-0.423057	4.57455	-0.0900264	0.452536	0.450382	0.757701	0.485178	0.779213
k__Bacteria;p__Bacteroidetes;c__Bacteroidia;o__Bacteroidales;f__[Barnesiellaceae];g__	-0.905942	-0.592088	-1.1076	-0.438986	4.44472	-0.0838176	0.453836	0.462715	0.77173	0.477966	0.7892
k__Bacteria;p__Bacteroidetes;c__Bacteroidia;o__Bacteroidales;f__[Odoribacteraceae];g__Odoribacter	-0.800338	-0.50226	-1.02566	-0.316599	4.43779	-0.0701117	0.457737	0.48585	0.774689	0.490317	0.789103
k__Bacteria;p__Bacteroidetes;c__Bacteroidia;o__Bacteroidales;f__[Paraprevotellaceae];g__Paraprevotella	-0.82201	-0.514196	-1.0751	-0.584283	4.23541	-0.132418	0.43303	0.477275	0.75828	0.509352	0.793615
k__Bacteria;p__Bacteroidetes;c__Bacteroidia;o__Bacteroidales;f__[Paraprevotellaceae];g__[Prevotella]	1.56674	0.799825	2.48811	1.56502	7.12778	0.193888	0.432292	0.586057	0.855005	0.524111	0.827052
k__Bacteria;p__Bacteroidetes;c__Cytophagia;o__Cytophagales;f__Cytophagaceae;g__Adhaeribacter	-0.57251	-0.159655	-0.863979	-0.415122	4.36826	-0.0818806	0.459635	0.492416	0.786783	0.495386	0.795738
k__Bacteria;p__Bacteroidetes;c__Cytophagia;o__Cytophagales;f__Cytophagaceae;g__Rudanella	-0.984346	-0.160935	-1.56691	-1.32901	4.28142	-0.285894	0.358073	0.358974	0.643612	0.342502	0.626832
k__Bacteria;p__Bacteroidetes;c__Flavobacteriia;o__Flavobacteriales;f__Flavobacteriaceae;g__	-0.881719	-0.449521	-1.14773	-0.610016	4.2907	-0.127571	0.433594	0.494938	0.79407	0.516352	0.807055
k__Bacteria;p__Bacteroidetes;c__Flavobacteriia;o__Flavobacteriales;f__Flavobacteriaceae;g__Capnocytophaga	1.98994	3.86137	0.617474	-3.65189	5.98421	-0.564881	0.257813	0.0810677	0.404503	0.0612339	0.377906
k__Bacteria;p__Bacteroidetes;c__Flavobacteriia;o__Flavobacteriales;f__Flavobacteriaceae;g__Flavobacterium	-0.569215	-0.573608	-0.55608	0.53505	5.0006	0.0844367	0.458333	0.525629	0.815364	0.558367	0.83498
k__Bacteria;p__Bacteroidetes;c__Flavobacteriia;o__Flavobacteriales;f__[Weeksellaceae];g__	-0.0564251	0.674116	-0.660335	-1.5893	5.44257	-0.272593	0.395833	0.353103	0.700463	0.37957	0.72356
k__Bacteria;p__Bacteroidetes;c__Flavobacteriia;o__Flavobacteriales;f__[Weeksellaceae];g__Chryseobacterium	1.29205	0.0248917	2.66182	2.03898	5.44093	0.322989	0.342448	0.441346	0.775233	0.228503	0.627162
k__Bacteria;p__Bacteroidetes;c__Flavobacteriia;o__Flavobacteriales;f__[Weeksellaceae];g__Cloacibacterium	1.56214	0.187648	4.04218	3.31266	6.30169	0.481117	0.297789	0.103721	0.458687	0.0822679	0.443927
k__Bacteria;p__Bacteroidetes;c__Flavobacteriia;o__Flavobacteriales;f__[Weeksellaceae];g__Elizabethkingia	-0.704578	0.0887142	-1.24734	-1.563	6.06433	-0.207932	0.374512	0.257045	0.644997	0.346857	0.687566
k__Bacteria;p__Bacteroidetes;c__Flavobacteriia;o__Flavobacteriales;f__[Weeksellaceae];g__Wautersiella	-0.916426	-0.145902	-1.3732	-1.26295	4.36222	-0.242652	0.373212	0.374014	0.691056	0.368372	0.694441
k__Bacteria;p__Bacteroidetes;c__Sphingobacteriia;o__Sphingobacteriales;f__Sphingobacteriaceae;g__	-0.625247	-0.373778	-0.848232	-0.299595	4.31077	-0.0629034	0.470741	0.554518	0.830215	0.574779	0.847701
k__Bacteria;p__Bacteroidetes;c__Sphingobacteriia;o__Sphingobacteriales;f__Sphingobacteriaceae;g__Pedobacter	0.72474	0.597932	0.879019	0.609974	5.06946	0.110311	0.441406	0.572012	0.842658	0.617934	0.86905
k__Bacteria;p__Bacteroidetes;c__Sphingobacteriia;o__Sphingobacteriales;f__Sphingobacteriaceae;g__Sphingobacterium	-0.601368	-0.379697	-0.801208	-0.458339	4.12421	-0.0911513	0.452536	0.480481	0.779755	0.521181	0.810833
k__Bacteria;p__Bacteroidetes;c__[Saprospirae];o__[Saprospirales];f__Chitinophagaceae;g__	-0.685211	-0.356167	-0.971624	-0.39587	4.4127	-0.070599	0.46224	0.474821	0.779083	0.51539	0.816437
k__Bacteria;p__Bacteroidetes;c__[Saprospirae];o__[Saprospirales];f__Chitinophagaceae;g__Sediminibacterium	-0.915717	-0.433819	-1.29015	-0.573629	4.32399	-0.106321	0.436931	0.467705	0.764399	0.468054	0.781773
k__Bacteria;p__Chlorobi;c__Ignavibacteria;o__Ignavibacteriales;f__;g__	-0.938689	-0.20222	-1.47267	-1.41083	4.69218	-0.254634	0.362809	0.353968	0.684678	0.323449	0.669709
k__Bacteria;p__Chloroflexi;c__Thermomicrobia;o__JG30-KF-CM45;f__;g__	-0.686049	-0.359017	-0.912688	-0.450784	4.54407	-0.0974838	0.451235	0.498482	0.78999	0.541579	0.815394
k__Bacteria;p__Cyanobacteria;c__Chloroplast;o__Chlorophyta;f__;g__	-0.724401	-0.543313	-0.846478	-0.229893	4.408	-0.0494741	0.472656	0.51991	0.804457	0.533894	0.821173
k__Bacteria;p__Cyanobacteria;c__Chloroplast;o__Streptophyta;f__;g__	5.99313	6.95125	5.92336	-0.86808	5.66326	-0.129535	0.420573	0.747292	0.925048	0.624197	0.897575
k__Bacteria;p__Cyanobacteria;c__Oscillatoriophycideae;o__Chroococcales;f__Xenococcaceae;g__Chroococcidiopsis	-0.943274	-0.46052	-1.35335	-0.743468	4.24954	-0.140097	0.422627	0.457967	0.761037	0.464822	0.776355
k__Bacteria;p__Firmicutes;c__Bacilli;o__Bacillales;f__;g__	-0.516032	-0.442573	-0.611743	0.157865	5.25732	0.0257184	0.485046	0.545015	0.829714	0.562844	0.844513
k__Bacteria;p__Firmicutes;c__Bacilli;o__Bacillales;f__Alicyclobacillaceae;g__	-0.7789	-0.364138	-1.1233	-0.524464	4.19953	-0.108517	0.429688	0.419966	0.74623	0.409919	0.751338
k__Bacteria;p__Firmicutes;c__Bacilli;o__Bacillales;f__Bacillaceae;g__	-0.803962	-0.431393	-1.17118	-0.560272	4.51376	-0.0992165	0.443433	0.513525	0.788774	0.518475	0.802874
k__Bacteria;p__Firmicutes;c__Bacilli;o__Bacillales;f__Bacillaceae;g__Anoxybacillus	0.570845	0.473681	0.661842	-0.294862	7.22633	-0.0330052	0.482445	0.533125	0.837627	0.657687	0.894934
k__Bacteria;p__Firmicutes;c__Bacilli;o__Bacillales;f__Bacillaceae;g__Bacillus	-0.435426	-0.493566	-0.388146	0.656964	5.50769	0.108773	0.453125	0.477476	0.781266	0.567313	0.832067
k__Bacteria;p__Firmicutes;c__Bacilli;o__Bacillales;f__Bacillaceae;g__Geobacillus	1.6811	0.167041	3.68155	3.34678	5.39903	0.547461	0.268229	0.0887392	0.400635	0.0586611	0.35196
k__Bacteria;p__Firmicutes;c__Bacilli;o__Bacillales;f__Listeriaceae;g__	-0.482458	-0.378605	-0.57345	0.190398	5.29574	0.0266674	0.483745	0.574194	0.844295	0.585621	0.852753
k__Bacteria;p__Firmicutes;c__Bacilli;o__Bacillales;f__Listeriaceae;g__Brochothrix	0.906892	0.503275	1.47157	1.06372	6.53668	0.12553	0.439532	0.421834	0.774576	0.511209	0.824438
k__Bacteria;p__Firmicutes;c__Bacilli;o__Bacillales;f__Paenibacillaceae;g__	-0.761928	-0.456057	-1.00752	-0.528811	4.42374	-0.112576	0.439532	0.520184	0.810331	0.53566	0.822092
k__Bacteria;p__Firmicutes;c__Bacilli;o__Bacillales;f__Paenibacillaceae;g__Brevibacillus	-0.620521	-0.604338	-0.643482	0.0801491	5.38866	0.0107333	0.496094	0.528628	0.825061	0.549687	0.840073
k__Bacteria;p__Firmicutes;c__Bacilli;o__Bacillales;f__Paenibacillaceae;g__Paenibacillus	-0.834896	-0.460205	-1.05903	-0.541733	4.62572	-0.107664	0.457031	0.521207	0.82159	0.491936	0.804655
k__Bacteria;p__Firmicutes;c__Bacilli;o__Bacillales;f__Planococcaceae;g__	2.0866	7.82661	0.495852	-4.56186	8.40669	-0.529321	0.28776	0.0763077	0.433919	0.0684644	0.420409
k__Bacteria;p__Firmicutes;c__Bacilli;o__Bacillales;f__Planococcaceae;g__Bacillus	-1.02264	-0.525001	-1.36506	-0.68476	4.47438	-0.130033	0.438802	0.471344	0.773904	0.440854	0.77254
k__Bacteria;p__Firmicutes;c__Bacilli;o__Bacillales;f__Planococcaceae;g__Planococcus	-0.451159	-0.491838	-0.402221	0.104016	4.81331	0.0215477	0.490247	0.522241	0.820186	0.550424	0.834757
k__Bacteria;p__Firmicutes;c__Bacilli;o__Bacillales;f__Planococcaceae;g__Planomicrobium	-0.716646	-0.476389	-0.885524	-0.0121869	4.71415	-0.00181289	0.49935	0.523302	0.814867	0.546809	0.829646
k__Bacteria;p__Firmicutes;c__Bacilli;o__Bacillales;f__Planococcaceae;g__Sporosarcina	-0.88543	-0.518117	-1.16112	-0.678815	4.21977	-0.134134	0.435631	0.47709	0.7704	0.495856	0.794244
k__Bacteria;p__Firmicutes;c__Bacilli;o__Bacillales;f__Staphylococcaceae;g__	-0.588303	-0.208659	-0.86518	-0.772679	5.24481	-0.123242	0.43173	0.494383	0.801247	0.522492	0.819165
k__Bacteria;p__Firmicutes;c__Bacilli;o__Bacillales;f__Staphylococcaceae;g__Jeotgalicoccus	-0.0430407	0.308571	-0.262794	-0.0621776	5.85744	-0.0081865	0.494792	0.625951	0.871186	0.641029	0.884846
k__Bacteria;p__Firmicutes;c__Bacilli;o__Bacillales;f__Staphylococcaceae;g__Macrococcus	-0.0932028	-0.344068	0.180259	0.658159	4.50483	0.12083	0.43173	0.470112	0.776888	0.459443	0.779295
k__Bacteria;p__Firmicutes;c__Bacilli;o__Bacillales;f__Staphylococcaceae;g__Salinicoccus	-0.578345	-0.574991	-0.583334	0.241877	4.81828	0.0415968	0.479167	0.516328	0.819162	0.567559	0.849764
k__Bacteria;p__Firmicutes;c__Bacilli;o__Bacillales;f__Staphylococcaceae;g__Staphylococcus	12.3462	12.4548	12.2094	0.370038	4.3192	0.0727942	0.46554	0.676033	0.909158	0.859582	0.96613
k__Bacteria;p__Firmicutes;c__Bacilli;o__Bacillales;f__Thermoactinomycetaceae;g__	-0.647128	-0.472611	-0.769647	-0.195487	4.54775	-0.0376195	0.481771	0.494786	0.801317	0.500434	0.81178
k__Bacteria;p__Firmicutes;c__Bacilli;o__Bacillales;f__Thermoactinomycetaceae;g__Planifilum	-0.80296	-0.492246	-1.11244	-0.637378	4.60614	-0.124817	0.435631	0.498519	0.778221	0.493243	0.782816
k__Bacteria;p__Firmicutes;c__Bacilli;o__Bacillales;f__[Exiguobacteraceae];g__Exiguobacterium	-0.705451	-0.581273	-0.794393	-0.181278	4.53037	-0.0403934	0.481771	0.497502	0.800524	0.519767	0.81673
k__Bacteria;p__Firmicutes;c__Bacilli;o__Bacillales;f__[Thermicanaceae];g__Thermicanus	-0.703805	-0.48181	-0.924242	-0.298727	4.70072	-0.0533177	0.473342	0.512491	0.809325	0.557942	0.834957
k__Bacteria;p__Firmicutes;c__Bacilli;o__Gemellales;f__Gemellaceae;g__	2.67153	3.15076	2.33608	-1.09377	6.57143	-0.155318	0.421875	0.440932	0.786079	0.518274	0.834319
k__Bacteria;p__Firmicutes;c__Bacilli;o__Gemellales;f__Gemellaceae;g__Gemella	-0.270017	0.188272	-0.614673	-0.908568	5.84878	-0.143246	0.434896	0.476486	0.790477	0.483141	0.799589
k__Bacteria;p__Firmicutes;c__Bacilli;o__Lactobacillales;f__;g__	-0.493395	0.0873113	-0.983303	-1.11837	5.15647	-0.174229	0.414063	0.524326	0.817971	0.464688	0.776693
k__Bacteria;p__Firmicutes;c__Bacilli;o__Lactobacillales;f__Aerococcaceae;g__	-0.0035417	0.612714	-0.348404	-1.10917	6.45542	-0.168985	0.401042	0.444395	0.78025	0.418372	0.764091
k__Bacteria;p__Firmicutes;c__Bacilli;o__Lactobacillales;f__Aerococcaceae;g__Abiotrophia	-0.612961	-0.117243	-0.976142	-0.683561	5.40525	-0.1067	0.453125	0.521317	0.820161	0.49347	0.806234
k__Bacteria;p__Firmicutes;c__Bacilli;o__Lactobacillales;f__Aerococcaceae;g__Aerococcus	-0.364365	-0.593685	-0.188536	0.923616	5.10861	0.161141	0.421875	0.478	0.787062	0.515006	0.813441
k__Bacteria;p__Firmicutes;c__Bacilli;o__Lactobacillales;f__Aerococcaceae;g__Alloiococcus	5.3705	3.61936	8.119	2.51228	10.1326	0.222279	0.410923	0.478013	0.829742	0.464304	0.833176
k__Bacteria;p__Firmicutes;c__Bacilli;o__Lactobacillales;f__Aerococcaceae;g__Facklamia	0.990209	0.226537	2.06046	1.31141	5.95603	0.198053	0.407022	0.525956	0.824696	0.441604	0.783792
k__Bacteria;p__Firmicutes;c__Bacilli;o__Lactobacillales;f__Carnobacteriaceae;g__Carnobacterium	-0.610042	-0.186516	-0.919228	-0.436211	5.21316	-0.0829925	0.454427	0.535953	0.82432	0.537373	0.821895
k__Bacteria;p__Firmicutes;c__Bacilli;o__Lactobacillales;f__Carnobacteriaceae;g__Desemzia	-0.888398	-0.123712	-1.42692	-1.14943	4.33467	-0.208064	0.393229	0.411546	0.72062	0.365417	0.685436
k__Bacteria;p__Firmicutes;c__Bacilli;o__Lactobacillales;f__Carnobacteriaceae;g__Granulicatella	1.28605	1.32107	1.27708	-1.31608	7.66268	-0.158654	0.433594	0.465703	0.798958	0.594742	0.868027
k__Bacteria;p__Firmicutes;c__Bacilli;o__Lactobacillales;f__Carnobacteriaceae;g__Trichococcus	-0.753391	-0.326028	-1.07406	-0.6863	4.76673	-0.134745	0.442133	0.527312	0.816093	0.524616	0.815345
k__Bacteria;p__Firmicutes;c__Bacilli;o__Lactobacillales;f__Enterococcaceae;g__Enterococcus	-0.669448	0.150511	-1.24996	-1.70129	6.19105	-0.228836	0.364109	0.237067	0.617483	0.311092	0.642137
k__Bacteria;p__Firmicutes;c__Bacilli;o__Lactobacillales;f__Enterococcaceae;g__Vagococcus	-0.927914	-0.508117	-1.17527	-0.598916	4.33416	-0.129485	0.4375	0.474342	0.769311	0.495193	0.788945
k__Bacteria;p__Firmicutes;c__Bacilli;o__Lactobacillales;f__Lactobacillaceae;g__Lactobacillus	7.15779	9.05077	6.62824	-2.27531	5.65258	-0.350501	0.275683	0.191379	0.626753	0.0451593	0.39504
k__Bacteria;p__Firmicutes;c__Bacilli;o__Lactobacillales;f__Lactobacillaceae;g__Pediococcus	-0.896441	-0.44607	-1.18577	-0.538556	4.78436	-0.0954818	0.445313	0.443155	0.782897	0.421688	0.756105
k__Bacteria;p__Firmicutes;c__Bacilli;o__Lactobacillales;f__Leuconostocaceae;g__	-0.7998	-0.509278	-1.03737	-0.354344	4.55438	-0.0692101	0.463542	0.491773	0.796669	0.49517	0.805165
k__Bacteria;p__Firmicutes;c__Bacilli;o__Lactobacillales;f__Leuconostocaceae;g__Leuconostoc	0.204477	0.126645	0.27532	0.337421	5.91651	0.0501725	0.475943	0.62282	0.874622	0.637612	0.886393
k__Bacteria;p__Firmicutes;c__Bacilli;o__Lactobacillales;f__Leuconostocaceae;g__Weissella	-0.919428	-0.332823	-1.26946	-0.871416	4.5094	-0.165716	0.415365	0.498089	0.784721	0.467165	0.770315
k__Bacteria;p__Firmicutes;c__Bacilli;o__Lactobacillales;f__Streptococcaceae;g__	8.39206	10.4862	4.00612	-6.60771	6.92665	-0.856833	0.178385	0.0023738	0.0534117	0.0031139	0.0659287
k__Bacteria;p__Firmicutes;c__Bacilli;o__Lactobacillales;f__Streptococcaceae;g__Lactococcus	0.409484	1.12817	-0.0874162	-1.86595	7.94979	-0.225535	0.396619	0.291053	0.678774	0.413777	0.742481
k__Bacteria;p__Firmicutes;c__Bacilli;o__Lactobacillales;f__Streptococcaceae;g__Streptococcus	9.05296	9.44632	8.63553	-1.83928	3.63003	-0.379199	0.33724	0.380518	0.776932	0.155219	0.624083
k__Bacteria;p__Firmicutes;c__Clostridia;o__Clostridiales;f__;g__	1.37217	0.678592	3.07658	1.36982	7.27857	0.186031	0.428385	0.553307	0.838804	0.555404	0.841855
k__Bacteria;p__Firmicutes;c__Clostridia;o__Clostridiales;f__Christensenellaceae;g__	-0.775506	-0.299181	-1.01077	-0.58136	4.18977	-0.122757	0.436931	0.465731	0.769152	0.4741	0.786579
k__Bacteria;p__Firmicutes;c__Clostridia;o__Clostridiales;f__Clostridiaceae;g__	-0.720092	-0.401392	-1.00341	-0.149862	5.04564	-0.027429	0.490247	0.54832	0.826764	0.554401	0.839906
k__Bacteria;p__Firmicutes;c__Clostridia;o__Clostridiales;f__Clostridiaceae;g__Caloramator	-0.868256	0.104863	-1.50567	-1.92406	5.80982	-0.316063	0.328125	0.191236	0.555264	0.232768	0.574848
k__Bacteria;p__Firmicutes;c__Clostridia;o__Clostridiales;f__Clostridiaceae;g__Clostridium	-0.439131	0.217231	-0.951024	-1.14034	6.92507	-0.16899	0.394531	0.39909	0.748413	0.409704	0.739147
k__Bacteria;p__Firmicutes;c__Clostridia;o__Clostridiales;f__Clostridiaceae;g__Thermoanaerobacterium	-0.946139	0.0286115	-1.46273	-1.73001	4.95162	-0.305323	0.360208	0.229562	0.583697	0.273937	0.613882
k__Bacteria;p__Firmicutes;c__Clostridia;o__Clostridiales;f__Lachnospiraceae;g__	2.19252	0.833672	3.57591	2.65606	6.24674	0.355541	0.35026	0.25876	0.67151	0.220328	0.661677
k__Bacteria;p__Firmicutes;c__Clostridia;o__Clostridiales;f__Lachnospiraceae;g__Anaerostipes	-0.782226	-0.453839	-0.985111	-0.466367	4.47552	-0.0848233	0.447917	0.488794	0.808534	0.518333	0.829002
k__Bacteria;p__Firmicutes;c__Clostridia;o__Clostridiales;f__Lachnospiraceae;g__Blautia	0.779142	-0.193122	2.23785	2.43458	5.40087	0.415639	0.308594	0.181005	0.547957	0.163204	0.548758
k__Bacteria;p__Firmicutes;c__Clostridia;o__Clostridiales;f__Lachnospiraceae;g__Catonella	-0.413282	-0.0516461	-0.70768	-0.43278	5.66934	-0.0833757	0.467448	0.551569	0.83613	0.564868	0.845725
k__Bacteria;p__Firmicutes;c__Clostridia;o__Clostridiales;f__Lachnospiraceae;g__Coprococcus	-0.323224	-0.37376	-0.240553	0.35021	5.18133	0.0634426	0.462939	0.518939	0.805436	0.565337	0.835432
k__Bacteria;p__Firmicutes;c__Clostridia;o__Clostridiales;f__Lachnospiraceae;g__Dorea	-0.693055	-0.428786	-0.921327	-0.298744	4.56724	-0.0620112	0.470052	0.510993	0.808604	0.565641	0.839761
k__Bacteria;p__Firmicutes;c__Clostridia;o__Clostridiales;f__Lachnospiraceae;g__Lachnospira	-0.510833	-0.546636	-0.483921	0.209543	4.50164	0.0449399	0.481144	0.502279	0.81345	0.53872	0.831359
k__Bacteria;p__Firmicutes;c__Clostridia;o__Clostridiales;f__Lachnospiraceae;g__Moryella	-0.356474	0.27779	-0.915356	-1.29206	5.05004	-0.225805	0.382315	0.319509	0.68307	0.364295	0.71803
k__Bacteria;p__Firmicutes;c__Clostridia;o__Clostridiales;f__Lachnospiraceae;g__Oribacterium	0.145171	0.614476	-0.248256	-1.04812	5.9274	-0.157998	0.424479	0.415219	0.755063	0.453309	0.782915
k__Bacteria;p__Firmicutes;c__Clostridia;o__Clostridiales;f__Lachnospiraceae;g__Roseburia	-0.280806	-0.427055	-0.132911	0.882486	4.9891	0.142368	0.43099	0.466457	0.780107	0.514022	0.813673
k__Bacteria;p__Firmicutes;c__Clostridia;o__Clostridiales;f__Lachnospiraceae;g__[Ruminococcus]	-0.740482	-0.434129	-1.00645	-0.346222	4.61511	-0.0684874	0.46875	0.48103	0.79984	0.504976	0.812604
k__Bacteria;p__Firmicutes;c__Clostridia;o__Clostridiales;f__Peptococcaceae;g__	-0.700415	-0.451971	-0.948328	-0.0382228	4.70367	-0.0109741	0.496749	0.533133	0.813674	0.558301	0.828659
k__Bacteria;p__Firmicutes;c__Clostridia;o__Clostridiales;f__Peptococcaceae;g__Peptococcus	-0.591189	-0.205345	-0.874908	-0.764316	5.49202	-0.125322	0.43099	0.546684	0.824499	0.521231	0.819991
k__Bacteria;p__Firmicutes;c__Clostridia;o__Clostridiales;f__Peptostreptococcaceae;g__	-0.204702	-0.218808	-0.184121	-0.002464	4.48956	-0.000952147	0.49935	0.517258	0.815679	0.537422	0.838356
k__Bacteria;p__Firmicutes;c__Clostridia;o__Clostridiales;f__Peptostreptococcaceae;g__Filifactor	-0.344858	0.142108	-0.788806	-0.913837	5.38957	-0.150371	0.408323	0.441654	0.766005	0.474014	0.7871
k__Bacteria;p__Firmicutes;c__Clostridia;o__Clostridiales;f__Peptostreptococcaceae;g__Peptostreptococcus	-0.660367	-0.431592	-0.823918	-0.226032	4.75873	-0.048554	0.473958	0.510009	0.808149	0.508538	0.813909
k__Bacteria;p__Firmicutes;c__Clostridia;o__Clostridiales;f__Peptostreptococcaceae;g__Tepidibacter	-0.860686	-0.521091	-1.10498	-0.450006	4.40598	-0.0773838	0.455729	0.440274	0.764959	0.474938	0.784442
k__Bacteria;p__Firmicutes;c__Clostridia;o__Clostridiales;f__Ruminococcaceae;g__	-0.0132438	-0.36961	0.380035	1.2641	5.55945	0.20029	0.40052	0.333484	0.689096	0.427452	0.76123
k__Bacteria;p__Firmicutes;c__Clostridia;o__Clostridiales;f__Ruminococcaceae;g__Faecalibacterium	-0.427337	-0.403833	-0.453929	0.131972	5.37107	0.0208757	0.490885	0.542629	0.825056	0.590749	0.85085
k__Bacteria;p__Firmicutes;c__Clostridia;o__Clostridiales;f__Ruminococcaceae;g__Oscillospira	-0.791117	-0.451745	-1.00792	-0.561235	4.4047	-0.108714	0.440104	0.456385	0.783004	0.518763	0.820603
k__Bacteria;p__Firmicutes;c__Clostridia;o__Clostridiales;f__Ruminococcaceae;g__Ruminococcus	-0.321172	-0.421947	-0.204376	0.525642	5.13532	0.0894465	0.448635	0.462887	0.789498	0.524934	0.824821
k__Bacteria;p__Firmicutes;c__Clostridia;o__Clostridiales;f__Veillonellaceae;g__	-0.640288	-0.042095	-1.17843	-1.3729	5.49472	-0.231786	0.390117	0.268174	0.622679	0.362122	0.693692
k__Bacteria;p__Firmicutes;c__Clostridia;o__Clostridiales;f__Veillonellaceae;g__Dialister	2.11943	1.85552	2.30674	1.15394	7.58453	0.129721	0.454427	0.64824	0.887125	0.634846	0.886874
k__Bacteria;p__Firmicutes;c__Clostridia;o__Clostridiales;f__Veillonellaceae;g__Megamonas	-0.860234	-0.556849	-1.13626	-0.606236	4.73441	-0.109289	0.44401	0.494042	0.800527	0.478792	0.799552
k__Bacteria;p__Firmicutes;c__Clostridia;o__Clostridiales;f__Veillonellaceae;g__Megasphaera	-0.156775	0.260619	-0.484684	-0.632771	5.7937	-0.0996309	0.455137	0.569523	0.841901	0.554013	0.836996
k__Bacteria;p__Firmicutes;c__Clostridia;o__Clostridiales;f__Veillonellaceae;g__Pelosinus	-0.806287	-0.416119	-1.09538	-0.605075	4.55818	-0.115859	0.4375	0.516097	0.811528	0.520815	0.806752
k__Bacteria;p__Firmicutes;c__Clostridia;o__Clostridiales;f__Veillonellaceae;g__Schwartzia	-0.896982	-0.476116	-1.18304	-0.545177	4.58398	-0.10867	0.447917	0.525115	0.814175	0.493393	0.808155
k__Bacteria;p__Firmicutes;c__Clostridia;o__Clostridiales;f__Veillonellaceae;g__Selenomonas	-0.181513	-0.117203	-0.209301	0.146349	5.94364	0.0167613	0.491547	0.625516	0.867681	0.619836	0.874708
k__Bacteria;p__Firmicutes;c__Clostridia;o__Clostridiales;f__Veillonellaceae;g__Veillonella	4.93858	6.06957	4.45026	-1.49784	8.67691	-0.175705	0.415365	0.513747	0.837321	0.498995	0.843286
k__Bacteria;p__Firmicutes;c__Clostridia;o__Clostridiales;f__[Mogibacteriaceae];g__	0.221309	0.179437	0.245789	0.238914	6.2914	0.0312154	0.481771	0.61949	0.871648	0.634382	0.886031
k__Bacteria;p__Firmicutes;c__Clostridia;o__Clostridiales;f__[Mogibacteriaceae];g__Mogibacterium	-0.397863	-0.068577	-0.638463	-0.108561	4.85595	-0.0209881	0.492188	0.566861	0.845105	0.605223	0.869388
k__Bacteria;p__Firmicutes;c__Clostridia;o__Clostridiales;f__[Tissierellaceae];g__	-0.817429	-0.300925	-1.09495	-0.696844	4.19932	-0.135847	0.425781	0.45651	0.770778	0.472862	0.779055
k__Bacteria;p__Firmicutes;c__Clostridia;o__Clostridiales;f__[Tissierellaceae];g__1-68	0.334877	0.50072	0.221541	-0.900163	5.43833	-0.138506	0.43433	0.54932	0.823663	0.578634	0.850945
k__Bacteria;p__Firmicutes;c__Clostridia;o__Clostridiales;f__[Tissierellaceae];g__Anaerococcus	8.86892	7.22747	9.36528	1.92466	5.79796	0.302499	0.369792	0.148467	0.61151	0.250187	0.713581
k__Bacteria;p__Firmicutes;c__Clostridia;o__Clostridiales;f__[Tissierellaceae];g__Finegoldia	6.99726	7.48347	6.86972	0.365636	7.54993	0.0477111	0.480469	0.539955	0.850646	0.836433	0.960859
k__Bacteria;p__Firmicutes;c__Clostridia;o__Clostridiales;f__[Tissierellaceae];g__GW-34	-0.88176	-0.403521	-1.27493	-0.706771	4.47303	-0.128232	0.43173	0.44545	0.769069	0.44188	0.780088
k__Bacteria;p__Firmicutes;c__Clostridia;o__Clostridiales;f__[Tissierellaceae];g__Gallicola	-0.723908	-0.46576	-0.90317	-0.505096	4.7683	-0.0764935	0.471354	0.539409	0.827249	0.581333	0.850136
k__Bacteria;p__Firmicutes;c__Clostridia;o__Clostridiales;f__[Tissierellaceae];g__Helcococcus	-0.317647	0.11899	-0.623346	-1.03353	6.2749	-0.151969	0.414824	0.376576	0.732448	0.487208	0.803225
k__Bacteria;p__Firmicutes;c__Clostridia;o__Clostridiales;f__[Tissierellaceae];g__Parvimonas	-0.33427	0.2017	-0.767528	-0.749834	5.61177	-0.110371	0.44401	0.556682	0.845714	0.51907	0.814579
k__Bacteria;p__Firmicutes;c__Clostridia;o__Clostridiales;f__[Tissierellaceae];g__Peptoniphilus	6.45173	6.10729	7.36894	1.24893	7.41946	0.178392	0.410156	0.445317	0.81112	0.427246	0.818119
k__Bacteria;p__Firmicutes;c__Clostridia;o__Clostridiales;f__[Tissierellaceae];g__Sedimentibacter	-0.818405	-0.491849	-1.06934	-0.499016	4.19909	-0.0967956	0.453836	0.510588	0.792919	0.529052	0.811166
k__Bacteria;p__Firmicutes;c__Clostridia;o__Clostridiales;f__[Tissierellaceae];g__Sporanaerobacter	-0.946651	-0.23456	-1.4442	-1.32232	4.9789	-0.258783	0.370611	0.340666	0.655693	0.36366	0.676712
k__Bacteria;p__Firmicutes;c__Clostridia;o__Clostridiales;f__[Tissierellaceae];g__WAL_1855D	-0.3318	-0.0688535	-0.517311	-0.110087	4.9545	-0.0278519	0.491547	0.567113	0.84691	0.585264	0.86613
k__Bacteria;p__Firmicutes;c__Erysipelotrichi;o__Erysipelotrichales;f__Erysipelotrichaceae;g__	-0.865335	-0.542582	-1.12029	-0.328609	4.50364	-0.0765641	0.457031	0.493804	0.800573	0.516874	0.815794
k__Bacteria;p__Firmicutes;c__Erysipelotrichi;o__Erysipelotrichales;f__Erysipelotrichaceae;g__Bulleidia	-0.211692	0.137334	-0.527684	-0.715821	6.04117	-0.111712	0.442708	0.60248	0.863067	0.568108	0.84906
k__Bacteria;p__Firmicutes;c__Erysipelotrichi;o__Erysipelotrichales;f__Erysipelotrichaceae;g__Clostridium	-0.901406	-0.415234	-1.30715	-0.739145	4.37026	-0.139738	0.43433	0.440933	0.742419	0.425762	0.741247
k__Bacteria;p__Firmicutes;c__Erysipelotrichi;o__Erysipelotrichales;f__Erysipelotrichaceae;g__Holdemania	-0.852771	-0.438253	-1.14952	-0.809903	4.26042	-0.149863	0.415365	0.410451	0.723677	0.419479	0.731555
k__Bacteria;p__Fusobacteria;c__Fusobacteriia;o__Fusobacteriales;f__Fusobacteriaceae;g__Fusobacterium	3.52113	3.74185	3.49981	-0.54476	8.42874	-0.0530437	0.474642	0.752864	0.927116	0.818724	0.954637
k__Bacteria;p__Fusobacteria;c__Fusobacteriia;o__Fusobacteriales;f__Leptotrichiaceae;g__	-0.742057	-0.209551	-1.17293	-0.831047	4.88988	-0.155024	0.423927	0.418684	0.740057	0.432522	0.735075
k__Bacteria;p__Fusobacteria;c__Fusobacteriia;o__Fusobacteriales;f__Leptotrichiaceae;g__Leptotrichia	2.02522	2.27259	1.47307	-1.14604	7.95411	-0.130414	0.438802	0.498803	0.822373	0.539812	0.851232
k__Bacteria;p__Gemmatimonadetes;c__Gemm-5;o__;f__;g__	-0.913399	-0.515042	-1.25547	-0.617335	4.29344	-0.125007	0.432292	0.447792	0.753719	0.428181	0.756604
k__Bacteria;p__Proteobacteria;c__Alphaproteobacteria;o__;f__;g__	-0.817611	-0.552438	-1.0577	-0.487781	4.36763	-0.0968888	0.454427	0.492014	0.798427	0.505982	0.816369
k__Bacteria;p__Proteobacteria;c__Alphaproteobacteria;o__BD7-3;f__;g__	-0.979582	-0.369685	-1.41859	-0.801092	4.45018	-0.141364	0.430429	0.41433	0.717306	0.386547	0.711669
k__Bacteria;p__Proteobacteria;c__Alphaproteobacteria;o__Caulobacterales;f__Caulobacteraceae;g__	2.36481	0.112272	4.09611	3.41484	5.11153	0.574375	0.256177	0.079734	0.414826	0.0401527	0.329323
k__Bacteria;p__Proteobacteria;c__Alphaproteobacteria;o__Caulobacterales;f__Caulobacteraceae;g__Brevundimonas	-0.85072	-0.435926	-1.19527	-0.519206	4.45117	-0.107213	0.444733	0.438373	0.747121	0.461888	0.773412
k__Bacteria;p__Proteobacteria;c__Alphaproteobacteria;o__Caulobacterales;f__Caulobacteraceae;g__Mycoplana	0.543817	-0.0622986	1.45933	1.90155	5.11613	0.336421	0.352406	0.298154	0.675732	0.264184	0.656554
k__Bacteria;p__Proteobacteria;c__Alphaproteobacteria;o__Caulobacterales;f__Caulobacteraceae;g__Phenylobacterium	-0.922734	-0.553088	-1.1879	-0.536952	4.37335	-0.102751	0.446615	0.463203	0.773425	0.483863	0.793196
k__Bacteria;p__Proteobacteria;c__Alphaproteobacteria;o__Rhizobiales;f__;g__	-0.200719	-0.156257	-0.278032	0.233451	5.31678	0.0417638	0.479844	0.569295	0.85017	0.616864	0.873898
k__Bacteria;p__Proteobacteria;c__Alphaproteobacteria;o__Rhizobiales;f__Aurantimonadaceae;g__	-0.695208	-0.504107	-0.829546	-0.295175	4.66886	-0.0449229	0.473342	0.522492	0.806502	0.536813	0.824401
k__Bacteria;p__Proteobacteria;c__Alphaproteobacteria;o__Rhizobiales;f__Aurantimonadaceae;g__Aurantimonas	-0.946432	-0.517908	-1.32828	-0.584663	4.48403	-0.109141	0.446615	0.483831	0.780282	0.491677	0.796925
k__Bacteria;p__Proteobacteria;c__Alphaproteobacteria;o__Rhizobiales;f__Bartonellaceae;g__	-0.955038	-0.52253	-1.30714	-0.648539	4.36424	-0.116925	0.43173	0.456165	0.749315	0.494613	0.780326
k__Bacteria;p__Proteobacteria;c__Alphaproteobacteria;o__Rhizobiales;f__Beijerinckiaceae;g__Chelatococcus	-0.609652	-0.492175	-0.73115	-0.181177	4.53535	-0.0370334	0.480469	0.470208	0.783998	0.490928	0.800382
k__Bacteria;p__Proteobacteria;c__Alphaproteobacteria;o__Rhizobiales;f__Bradyrhizobiaceae;g__	-0.921153	-0.592935	-1.17856	-0.596751	4.70619	-0.11517	0.426528	0.476352	0.788662	0.47955	0.795182
k__Bacteria;p__Proteobacteria;c__Alphaproteobacteria;o__Rhizobiales;f__Bradyrhizobiaceae;g__Afipia	-0.469466	-0.113693	-0.836628	-0.502202	5.12269	-0.098943	0.451823	0.528018	0.825592	0.54906	0.841367
k__Bacteria;p__Proteobacteria;c__Alphaproteobacteria;o__Rhizobiales;f__Bradyrhizobiaceae;g__Bradyrhizobium	-0.682302	-0.530937	-0.859545	-0.0651375	4.55431	-0.0147365	0.49349	0.526213	0.826746	0.567968	0.846169
k__Bacteria;p__Proteobacteria;c__Alphaproteobacteria;o__Rhizobiales;f__Hyphomicrobiaceae;g__	-0.888391	-0.490455	-1.1552	-0.649157	4.53923	-0.133378	0.435631	0.474178	0.768886	0.488831	0.796214
k__Bacteria;p__Proteobacteria;c__Alphaproteobacteria;o__Rhizobiales;f__Hyphomicrobiaceae;g__Devosia	-0.499934	-0.448052	-0.561798	0.216358	4.76793	0.0480857	0.473342	0.557563	0.830735	0.587899	0.854607
k__Bacteria;p__Proteobacteria;c__Alphaproteobacteria;o__Rhizobiales;f__Hyphomicrobiaceae;g__Rhodoplanes	-0.464378	-0.468696	-0.459873	0.263803	4.72657	0.0406749	0.483073	0.51635	0.806414	0.520787	0.824734
k__Bacteria;p__Proteobacteria;c__Alphaproteobacteria;o__Rhizobiales;f__Methylobacteriaceae;g__	1.04727	1.14955	0.935036	-0.318949	5.27764	-0.0527362	0.47526	0.6265	0.875151	0.680787	0.907019
k__Bacteria;p__Proteobacteria;c__Alphaproteobacteria;o__Rhizobiales;f__Methylobacteriaceae;g__Methylobacterium	1.67385	0.289064	3.48721	2.61831	5.4099	0.436223	0.3342	0.231145	0.616212	0.199999	0.608109
k__Bacteria;p__Proteobacteria;c__Alphaproteobacteria;o__Rhizobiales;f__Methylocystaceae;g__	-0.903115	-0.39223	-1.29129	-0.677149	4.79491	-0.124945	0.43099	0.49277	0.797436	0.4818	0.787906
k__Bacteria;p__Proteobacteria;c__Alphaproteobacteria;o__Rhizobiales;f__Methylocystaceae;g__Methylopila	-0.850777	0.0497187	-1.44495	-1.43686	4.26818	-0.282644	0.347656	0.313192	0.653225	0.301465	0.630109
k__Bacteria;p__Proteobacteria;c__Alphaproteobacteria;o__Rhizobiales;f__Phyllobacteriaceae;g__	-0.365388	-0.177172	-0.52897	-0.149177	5.35312	-0.0242891	0.490247	0.544842	0.835246	0.591736	0.860201
k__Bacteria;p__Proteobacteria;c__Alphaproteobacteria;o__Rhizobiales;f__Phyllobacteriaceae;g__Mesorhizobium	-0.701168	-0.526649	-0.874161	0.0511961	4.66428	0.00738178	0.494792	0.487128	0.809398	0.519298	0.826303
k__Bacteria;p__Proteobacteria;c__Alphaproteobacteria;o__Rhizobiales;f__Phyllobacteriaceae;g__Phyllobacterium	-0.837359	-0.469761	-1.13056	-0.657027	4.47511	-0.119506	0.440104	0.521663	0.803155	0.510218	0.809626
k__Bacteria;p__Proteobacteria;c__Alphaproteobacteria;o__Rhizobiales;f__Rhizobiaceae;g__Agrobacterium	0.655699	0.519345	0.798997	0.476493	5.53439	0.0686494	0.46814	0.611075	0.870719	0.636048	0.879669
k__Bacteria;p__Proteobacteria;c__Alphaproteobacteria;o__Rhodobacterales;f__Rhodobacteraceae;g__	-0.663539	-0.605678	-0.726027	0.313605	5.0953	0.0589745	0.470741	0.520166	0.809559	0.581019	0.840618
k__Bacteria;p__Proteobacteria;c__Alphaproteobacteria;o__Rhodobacterales;f__Rhodobacteraceae;g__Amaricoccus	-0.339686	-0.155338	-0.489336	-0.19162	5.52505	-0.0281881	0.482445	0.615319	0.855737	0.619598	0.863287
k__Bacteria;p__Proteobacteria;c__Alphaproteobacteria;o__Rhodobacterales;f__Rhodobacteraceae;g__Loktanella	-0.910324	-0.556565	-1.2359	-0.682474	4.36948	-0.13763	0.440104	0.443584	0.760418	0.47635	0.779838
k__Bacteria;p__Proteobacteria;c__Alphaproteobacteria;o__Rhodobacterales;f__Rhodobacteraceae;g__Paracoccus	5.3437	1.04663	7.48455	5.30316	7.10183	0.673156	0.227568	0.025954	0.270369	0.0201129	0.236559
k__Bacteria;p__Proteobacteria;c__Alphaproteobacteria;o__Rhodobacterales;f__Rhodobacteraceae;g__Rhodobacter	-0.737742	-0.155411	-1.18463	-1.13789	5.19335	-0.192752	0.397919	0.440036	0.743946	0.434067	0.751817
k__Bacteria;p__Proteobacteria;c__Alphaproteobacteria;o__Rhodobacterales;f__Rhodobacteraceae;g__Rubellimicrobium	-0.0128439	-0.497118	0.554413	1.54282	5.05342	0.264452	0.375813	0.340442	0.694178	0.364763	0.719292
k__Bacteria;p__Proteobacteria;c__Alphaproteobacteria;o__Rhodospirillales;f__Acetobacteraceae;g__	0.381285	-0.0924726	0.759635	0.953601	5.4754	0.15731	0.427083	0.53202	0.819355	0.521368	0.809247
k__Bacteria;p__Proteobacteria;c__Alphaproteobacteria;o__Rhodospirillales;f__Acetobacteraceae;g__Acetobacter	-0.848022	-0.310385	-1.24064	-0.825645	4.31781	-0.169696	0.415365	0.429302	0.753551	0.452686	0.768353
k__Bacteria;p__Proteobacteria;c__Alphaproteobacteria;o__Rhodospirillales;f__Acetobacteraceae;g__Roseomonas	-0.646155	-0.436054	-0.851364	-0.205159	4.76023	-0.0414428	0.478544	0.516969	0.810156	0.545542	0.824246
k__Bacteria;p__Proteobacteria;c__Alphaproteobacteria;o__Rhodospirillales;f__Rhodospirillaceae;g__	-0.858348	-0.38615	-1.1657	-0.397709	4.41612	-0.0800599	0.453125	0.46376	0.788023	0.49296	0.803259
k__Bacteria;p__Proteobacteria;c__Alphaproteobacteria;o__Rhodospirillales;f__Rhodospirillaceae;g__Azospirillum	-0.941498	-0.484876	-1.3036	-0.688339	4.93612	-0.107425	0.429129	0.518655	0.811388	0.48625	0.78722
k__Bacteria;p__Proteobacteria;c__Alphaproteobacteria;o__Rhodospirillales;f__Rhodospirillaceae;g__Skermanella	-0.763318	-0.424611	-1.03724	-0.218358	4.88598	-0.0436309	0.473958	0.517369	0.819076	0.542004	0.828104
k__Bacteria;p__Proteobacteria;c__Alphaproteobacteria;o__Rickettsiales;f__;g__	-0.91392	-0.37096	-1.3608	-1.14403	4.92895	-0.179685	0.381014	0.331652	0.675316	0.347609	0.681175
k__Bacteria;p__Proteobacteria;c__Alphaproteobacteria;o__Rickettsiales;f__mitochondria;g__	-0.765108	-0.273833	-1.14947	-1.12875	4.6455	-0.204087	0.398438	0.435958	0.758794	0.430094	0.762999
k__Bacteria;p__Proteobacteria;c__Alphaproteobacteria;o__Rickettsiales;f__mitochondria;g__Spirodela	-0.440872	-0.265593	-0.56093	-0.156059	4.7125	-0.0270097	0.484375	0.555998	0.837094	0.576317	0.857373
k__Bacteria;p__Proteobacteria;c__Alphaproteobacteria;o__Sphingomonadales;f__Erythrobacteraceae;g__	-0.00888305	-0.550264	0.532274	1.67677	5.28791	0.29791	0.374512	0.336386	0.664432	0.371687	0.693867
k__Bacteria;p__Proteobacteria;c__Alphaproteobacteria;o__Sphingomonadales;f__Sphingomonadaceae;g__	1.77261	0.691888	4.2976	2.27757	6.05167	0.361182	0.34375	0.296075	0.695779	0.237318	0.669418
k__Bacteria;p__Proteobacteria;c__Alphaproteobacteria;o__Sphingomonadales;f__Sphingomonadaceae;g__Blastomonas	-0.779707	-0.35423	-1.08835	-0.485881	4.29001	-0.105696	0.446615	0.442601	0.770017	0.455349	0.776848
k__Bacteria;p__Proteobacteria;c__Alphaproteobacteria;o__Sphingomonadales;f__Sphingomonadaceae;g__Kaistobacter	0.676898	0.522354	0.793634	-0.0303081	6.29085	-0.00480273	0.498049	0.659085	0.89017	0.685976	0.909677
k__Bacteria;p__Proteobacteria;c__Alphaproteobacteria;o__Sphingomonadales;f__Sphingomonadaceae;g__Novosphingobium	0.125669	-0.475834	0.771276	2.50998	5.77375	0.363121	0.352865	0.206002	0.558536	0.282391	0.640909
k__Bacteria;p__Proteobacteria;c__Alphaproteobacteria;o__Sphingomonadales;f__Sphingomonadaceae;g__Sphingobium	-0.478368	-0.0186349	-0.820098	-0.679545	4.74807	-0.122801	0.43303	0.509688	0.791048	0.507709	0.807738
k__Bacteria;p__Proteobacteria;c__Alphaproteobacteria;o__Sphingomonadales;f__Sphingomonadaceae;g__Sphingomonas	3.22191	2.32815	3.67855	0.18636	5.75315	0.0271954	0.484375	0.693918	0.90468	0.799895	0.948239
k__Bacteria;p__Proteobacteria;c__Betaproteobacteria;o__;f__;g__	-0.431128	-0.396196	-0.486486	0.195677	4.69956	0.032269	0.483073	0.483219	0.790562	0.5281	0.816262
k__Bacteria;p__Proteobacteria;c__Betaproteobacteria;o__ASSO-13;f__;g__	-0.798496	-0.281086	-1.25037	-0.650273	4.5073	-0.126726	0.43173	0.452491	0.763908	0.449829	0.764984
k__Bacteria;p__Proteobacteria;c__Betaproteobacteria;o__Burkholderiales;f__Alcaligenaceae;g__	10.82	0.127548	13.936	13.0209	5.44927	1.70069	0.0872398	3.26085e-05	0.00156719	0.000128333	0.00577677
k__Bacteria;p__Proteobacteria;c__Betaproteobacteria;o__Burkholderiales;f__Alcaligenaceae;g__Achromobacter	7.42617	-0.219009	10.8447	10.4221	4.80249	1.7442	0.0872398	4.37266e-05	0.00211797	0.000158718	0.00652924
k__Bacteria;p__Proteobacteria;c__Betaproteobacteria;o__Burkholderiales;f__Alcaligenaceae;g__Alcaligenes	8.02331	-0.0992982	11.583	11.1378	5.25576	1.52757	0.11849	8.3654e-05	0.00354338	0.00053173	0.0153141
k__Bacteria;p__Proteobacteria;c__Betaproteobacteria;o__Burkholderiales;f__Alcaligenaceae;g__Oligella	-0.811642	-0.527638	-1.05273	-0.379795	4.60076	-0.0817336	0.456437	0.541835	0.832261	0.507243	0.80283
k__Bacteria;p__Proteobacteria;c__Betaproteobacteria;o__Burkholderiales;f__Burkholderiaceae;g__	-0.558346	0.0435416	-1.02931	-0.953061	5.26836	-0.168879	0.403121	0.468006	0.78259	0.462207	0.775832
k__Bacteria;p__Proteobacteria;c__Betaproteobacteria;o__Burkholderiales;f__Burkholderiaceae;g__Burkholderia	0.301477	0.680898	0.00787887	-0.560971	6.233	-0.0883963	0.457031	0.567226	0.845811	0.580688	0.858046
k__Bacteria;p__Proteobacteria;c__Betaproteobacteria;o__Burkholderiales;f__Burkholderiaceae;g__Lautropia	-0.198313	0.640121	-0.782595	-2.15156	6.12697	-0.331499	0.35026	0.25848	0.627192	0.300999	0.65015
k__Bacteria;p__Proteobacteria;c__Betaproteobacteria;o__Burkholderiales;f__Comamonadaceae;g__	4.23535	1.71085	4.73475	1.93696	6.5115	0.268514	0.377604	0.310669	0.717206	0.292438	0.726173
k__Bacteria;p__Proteobacteria;c__Betaproteobacteria;o__Burkholderiales;f__Comamonadaceae;g__Acidovorax	-0.963125	-0.140685	-1.47919	-1.22721	4.97716	-0.219194	0.369311	0.317399	0.643878	0.315186	0.642744
k__Bacteria;p__Proteobacteria;c__Betaproteobacteria;o__Burkholderiales;f__Comamonadaceae;g__Comamonas	-0.699454	-0.361593	-0.933656	-0.441721	4.80854	-0.0810116	0.459635	0.557492	0.837578	0.56888	0.837515
k__Bacteria;p__Proteobacteria;c__Betaproteobacteria;o__Burkholderiales;f__Comamonadaceae;g__Diaphorobacter	-0.492003	-0.419317	-0.522085	0.109876	4.87959	0.0221116	0.488947	0.548253	0.820094	0.567604	0.835412
k__Bacteria;p__Proteobacteria;c__Betaproteobacteria;o__Burkholderiales;f__Comamonadaceae;g__Hydrogenophaga	-0.571524	-0.527205	-0.602742	0.362113	4.80258	0.0665162	0.470741	0.521437	0.807421	0.565839	0.838412
k__Bacteria;p__Proteobacteria;c__Betaproteobacteria;o__Burkholderiales;f__Comamonadaceae;g__Hylemonella	-0.68093	-0.463338	-0.818951	-0.113994	4.97357	-0.016768	0.485677	0.523396	0.821951	0.582034	0.845623
k__Bacteria;p__Proteobacteria;c__Betaproteobacteria;o__Burkholderiales;f__Comamonadaceae;g__Pelomonas	2.33244	-0.356984	4.92416	4.74745	5.51365	0.802016	0.185956	0.0149893	0.162599	0.00941545	0.133384
k__Bacteria;p__Proteobacteria;c__Betaproteobacteria;o__Burkholderiales;f__Comamonadaceae;g__Schlegelella	-0.198962	-0.173817	-0.206706	0.283161	5.10819	0.0533231	0.474642	0.57082	0.84351	0.62663	0.869684
k__Bacteria;p__Proteobacteria;c__Betaproteobacteria;o__Burkholderiales;f__Comamonadaceae;g__Tepidimonas	-0.11163	-0.48753	0.234735	1.21179	5.67991	0.196052	0.411458	0.342875	0.695706	0.450211	0.767136
k__Bacteria;p__Proteobacteria;c__Betaproteobacteria;o__Burkholderiales;f__Comamonadaceae;g__Variovorax	-0.668464	-0.394695	-0.861104	-0.308663	4.37919	-0.0549753	0.470741	0.531675	0.820048	0.54428	0.841239
k__Bacteria;p__Proteobacteria;c__Betaproteobacteria;o__Burkholderiales;f__Oxalobacteraceae;g__	0.379666	1.289	-0.186001	-1.8149	7.09424	-0.242188	0.391927	0.269562	0.664593	0.357095	0.721952
k__Bacteria;p__Proteobacteria;c__Betaproteobacteria;o__Burkholderiales;f__Oxalobacteraceae;g__Cupriavidus	4.03549	8.14	-0.133028	-7.93167	5.3009	-1.34174	0.074219	0.000207279	0.00659309	6.07948e-05	0.00371928
k__Bacteria;p__Proteobacteria;c__Betaproteobacteria;o__Burkholderiales;f__Oxalobacteraceae;g__Herbaspirillum	-0.851874	-0.404909	-1.13773	-0.57862	4.35715	-0.121532	0.433594	0.467398	0.759406	0.456343	0.767051
k__Bacteria;p__Proteobacteria;c__Betaproteobacteria;o__Burkholderiales;f__Oxalobacteraceae;g__Janthinobacterium	-0.491498	-0.416973	-0.575261	0.105845	4.97341	0.0176441	0.491547	0.538931	0.820498	0.586925	0.848626
k__Bacteria;p__Proteobacteria;c__Betaproteobacteria;o__Burkholderiales;f__Oxalobacteraceae;g__Massilia	-0.73404	-0.454846	-0.957741	-0.177778	4.80035	-0.0326698	0.482445	0.538551	0.821963	0.559638	0.837952
k__Bacteria;p__Proteobacteria;c__Betaproteobacteria;o__Burkholderiales;f__Oxalobacteraceae;g__Ralstonia	5.20991	1.16358	5.97891	3.94879	6.66093	0.502807	0.364583	0.151	0.583653	0.291328	0.734327
k__Bacteria;p__Proteobacteria;c__Betaproteobacteria;o__Neisseriales;f__Neisseriaceae;g__	9.63755	1.17541	10.6999	9.18194	6.29343	1.13273	0.120936	0.00103732	0.0300985	0.000530441	0.0156016
k__Bacteria;p__Proteobacteria;c__Betaproteobacteria;o__Neisseriales;f__Neisseriaceae;g__Chromobacterium	-1.02484	-0.392299	-1.45399	-1.18929	5.15499	-0.208832	0.395833	0.349542	0.683485	0.3665	0.693075
k__Bacteria;p__Proteobacteria;c__Betaproteobacteria;o__Neisseriales;f__Neisseriaceae;g__Eikenella	-0.887114	-0.581788	-1.12964	-0.554526	4.22049	-0.10266	0.442708	0.465894	0.773641	0.502067	0.794521
k__Bacteria;p__Proteobacteria;c__Betaproteobacteria;o__Neisseriales;f__Neisseriaceae;g__Gulbenkiania	-0.935267	-0.199959	-1.43707	-1.28623	4.72665	-0.22718	0.374512	0.358849	0.682399	0.355443	0.674501
k__Bacteria;p__Proteobacteria;c__Betaproteobacteria;o__Neisseriales;f__Neisseriaceae;g__Kingella	-0.67767	-0.130873	-1.15064	-1.13278	4.38234	-0.216471	0.381014	0.367395	0.714488	0.374094	0.714366
k__Bacteria;p__Proteobacteria;c__Betaproteobacteria;o__Neisseriales;f__Neisseriaceae;g__Neisseria	0.556876	4.22435	-0.546941	-4.61775	8.92568	-0.542563	0.27474	0.0599341	0.379254	0.0777405	0.39266
k__Bacteria;p__Proteobacteria;c__Betaproteobacteria;o__Neisseriales;f__Neisseriaceae;g__Vogesella	-0.943872	0.0388196	-1.52239	-1.60857	4.79374	-0.290248	0.347204	0.280121	0.606976	0.260476	0.596062
k__Bacteria;p__Proteobacteria;c__Betaproteobacteria;o__Nitrosomonadales;f__Nitrosomonadaceae;g__Nitrosovibrio	-0.876656	-0.351659	-1.2546	-0.880149	4.42997	-0.149768	0.413524	0.417128	0.736615	0.397419	0.726411
k__Bacteria;p__Proteobacteria;c__Betaproteobacteria;o__Rhodocyclales;f__Rhodocyclaceae;g__	-0.775762	0.176043	-1.46641	-1.96481	6.15067	-0.291727	0.327698	0.173871	0.540562	0.262225	0.560249
k__Bacteria;p__Proteobacteria;c__Betaproteobacteria;o__Rhodocyclales;f__Rhodocyclaceae;g__Hydrogenophilus	-0.203595	-0.612174	0.250004	1.33451	5.07451	0.228627	0.383615	0.43263	0.737954	0.415914	0.733391
k__Bacteria;p__Proteobacteria;c__Betaproteobacteria;o__Rhodocyclales;f__Rhodocyclaceae;g__Petrobacter	-0.291425	0.468526	-0.768982	-1.54498	6.21527	-0.236464	0.371912	0.246897	0.627344	0.297212	0.660256
k__Bacteria;p__Proteobacteria;c__Betaproteobacteria;o__Rhodocyclales;f__Rhodocyclaceae;g__Thauera	-0.688193	0.090984	-1.23453	-1.5544	6.20316	-0.254286	0.362809	0.247748	0.627903	0.337626	0.685732
k__Bacteria;p__Proteobacteria;c__Betaproteobacteria;o__Rhodocyclales;f__Rhodocyclaceae;g__Zoogloea	-0.817325	-0.402765	-1.26561	-0.688398	4.82976	-0.132809	0.439532	0.469348	0.778101	0.470758	0.765468
k__Bacteria;p__Proteobacteria;c__Deltaproteobacteria;o__Bdellovibrionales;f__Bacteriovoracaceae;g__	-0.843548	-0.416084	-1.16299	-0.59341	4.27613	-0.106764	0.423177	0.48103	0.788589	0.470797	0.795736
k__Bacteria;p__Proteobacteria;c__Deltaproteobacteria;o__Desulfobacterales;f__Desulfobulbaceae;g__Desulfobulbus	-0.809951	-0.499818	-0.996008	-0.41819	4.33913	-0.0733465	0.459635	0.538483	0.814694	0.508291	0.800545
k__Bacteria;p__Proteobacteria;c__Deltaproteobacteria;o__Myxococcales;f__;g__	-0.997795	-0.502195	-1.25778	-0.602401	4.40464	-0.129582	0.428385	0.450545	0.756153	0.470433	0.773664
k__Bacteria;p__Proteobacteria;c__Epsilonproteobacteria;o__Campylobacterales;f__Campylobacteraceae;g__Campylobacter	2.51824	5.61918	1.56881	-2.38549	8.86964	-0.268176	0.356771	0.318418	0.734403	0.269421	0.708156
k__Bacteria;p__Proteobacteria;c__Gammaproteobacteria;o__34P16;f__;g__	-0.893142	-0.514691	-1.15618	-0.482352	4.73459	-0.0816796	0.457737	0.527259	0.809018	0.515626	0.806051
k__Bacteria;p__Proteobacteria;c__Gammaproteobacteria;o__Aeromonadales;f__Aeromonadaceae;g__	0.0973579	-0.158194	0.269937	0.656814	5.28888	0.119169	0.438802	0.506481	0.811892	0.533014	0.830097
k__Bacteria;p__Proteobacteria;c__Gammaproteobacteria;o__Aeromonadales;f__Aeromonadaceae;g__Aeromonas	-0.52831	-0.159969	-0.792552	-0.506288	5.15741	-0.083813	0.450521	0.547065	0.826512	0.553327	0.832151
k__Bacteria;p__Proteobacteria;c__Gammaproteobacteria;o__Aeromonadales;f__Aeromonadaceae;g__Tolumonas	-0.818791	-0.711735	-0.921208	-0.23789	4.7725	-0.0380399	0.475943	0.56464	0.841468	0.543766	0.837191
k__Bacteria;p__Proteobacteria;c__Gammaproteobacteria;o__Alteromonadales;f__Alteromonadaceae;g__Cellvibrio	-0.827421	-0.422699	-1.1203	-0.634906	4.07589	-0.130276	0.426528	0.459736	0.760968	0.457698	0.76395
k__Bacteria;p__Proteobacteria;c__Gammaproteobacteria;o__Alteromonadales;f__Alteromonadaceae;g__Marinobacter	-0.868694	-0.471885	-1.11531	-0.702484	4.59816	-0.132477	0.433594	0.468115	0.781981	0.468739	0.781005
k__Bacteria;p__Proteobacteria;c__Gammaproteobacteria;o__Alteromonadales;f__Alteromonadaceae;g__Microbulbifer	-0.897124	-0.394305	-1.34286	-0.778275	4.5512	-0.136237	0.433594	0.46937	0.775966	0.425482	0.762558
k__Bacteria;p__Proteobacteria;c__Gammaproteobacteria;o__Alteromonadales;f__Idiomarinaceae;g__	-1.00561	-0.121917	-1.56683	-1.50902	4.59953	-0.286689	0.357607	0.31843	0.646113	0.323204	0.634542
k__Bacteria;p__Proteobacteria;c__Gammaproteobacteria;o__Alteromonadales;f__Shewanellaceae;g__Shewanella	-0.616052	-0.190518	-0.926982	-0.651686	5.25851	-0.110399	0.448635	0.521191	0.794805	0.497634	0.790287
k__Bacteria;p__Proteobacteria;c__Gammaproteobacteria;o__Alteromonadales;f__[Chromatiaceae];g__	-0.634214	0.238848	-1.2882	-1.65652	5.2029	-0.304875	0.365885	0.298799	0.633939	0.339091	0.661745
k__Bacteria;p__Proteobacteria;c__Gammaproteobacteria;o__Alteromonadales;f__[Chromatiaceae];g__Alishewanella	-0.349413	-0.0177613	-0.659306	-0.428942	5.32944	-0.0666829	0.457031	0.535488	0.827389	0.520499	0.834021
k__Bacteria;p__Proteobacteria;c__Gammaproteobacteria;o__Alteromonadales;f__[Chromatiaceae];g__Rheinheimera	-0.599647	-0.424507	-0.773836	-0.263487	4.9181	-0.0499113	0.470052	0.578399	0.846318	0.588657	0.864032
k__Bacteria;p__Proteobacteria;c__Gammaproteobacteria;o__Cardiobacteriales;f__Cardiobacteriaceae;g__Cardiobacterium	-0.895389	0.00465766	-1.4824	-1.73835	4.7822	-0.327215	0.339844	0.269967	0.597122	0.283398	0.608665
k__Bacteria;p__Proteobacteria;c__Gammaproteobacteria;o__Chromatiales;f__;g__	-1.01525	-0.505532	-1.4457	-0.901305	4.54747	-0.168392	0.421875	0.41286	0.743087	0.443873	0.768091
k__Bacteria;p__Proteobacteria;c__Gammaproteobacteria;o__Enterobacteriales;f__Enterobacteriaceae;g__	11.6166	7.08796	12.7545	4.53488	6.28091	0.722121	0.141743	0.0143684	0.214475	0.00110427	0.0279736
k__Bacteria;p__Proteobacteria;c__Gammaproteobacteria;o__Enterobacteriales;f__Enterobacteriaceae;g__Citrobacter	9.08057	0.220956	12.8261	11.8358	6.25157	1.35173	0.0950522	0.000100081	0.0040083	0.000223087	0.00826955
k__Bacteria;p__Proteobacteria;c__Gammaproteobacteria;o__Enterobacteriales;f__Enterobacteriaceae;g__Dickeya	-0.926647	-0.544653	-1.18474	-0.5004	4.65834	-0.094946	0.450521	0.517078	0.805694	0.527317	0.816444
k__Bacteria;p__Proteobacteria;c__Gammaproteobacteria;o__Enterobacteriales;f__Enterobacteriaceae;g__Enterobacter	8.6586	0.993044	11.3207	9.14147	7.30023	1.06489	0.102865	0.000835857	0.0234258	0.000240716	0.00888474
k__Bacteria;p__Proteobacteria;c__Gammaproteobacteria;o__Enterobacteriales;f__Enterobacteriaceae;g__Erwinia	-0.575969	-0.218345	-0.90296	-0.723014	4.9364	-0.128488	0.439532	0.486329	0.77851	0.487099	0.796043
k__Bacteria;p__Proteobacteria;c__Gammaproteobacteria;o__Enterobacteriales;f__Enterobacteriaceae;g__Klebsiella	-0.378416	-0.0474801	-0.647737	-0.98241	6.54954	-0.132545	0.425781	0.511984	0.818604	0.511319	0.827265
k__Bacteria;p__Proteobacteria;c__Gammaproteobacteria;o__Enterobacteriales;f__Enterobacteriaceae;g__Pantoea	-0.779146	-0.524508	-0.996936	-0.0962144	5.27256	-0.0176497	0.492188	0.569908	0.847058	0.560758	0.834803
k__Bacteria;p__Proteobacteria;c__Gammaproteobacteria;o__Enterobacteriales;f__Enterobacteriaceae;g__Proteus	-0.41779	0.022998	-0.658036	-0.653611	6.24735	-0.0831971	0.444733	0.64036	0.880697	0.517922	0.81551
k__Bacteria;p__Proteobacteria;c__Gammaproteobacteria;o__Enterobacteriales;f__Enterobacteriaceae;g__Providencia	-0.847936	-0.384517	-1.12096	-0.668759	4.2665	-0.127573	0.432292	0.443388	0.749051	0.458818	0.76971
k__Bacteria;p__Proteobacteria;c__Gammaproteobacteria;o__Enterobacteriales;f__Enterobacteriaceae;g__Raoultella	-0.852493	-0.433432	-1.25879	-0.71728	4.77482	-0.121923	0.432292	0.541325	0.821796	0.470985	0.773374
k__Bacteria;p__Proteobacteria;c__Gammaproteobacteria;o__Enterobacteriales;f__Enterobacteriaceae;g__Salmonella	6.48414	-0.20493	8.74238	8.49132	4.80606	1.44629	0.0975294	0.000224192	0.00730301	0.000308205	0.0099656
k__Bacteria;p__Proteobacteria;c__Gammaproteobacteria;o__Enterobacteriales;f__Enterobacteriaceae;g__Serratia	10.6579	7.27968	11.6739	3.74363	6.84614	0.503912	0.28125	0.0598754	0.45549	0.0439257	0.39435
k__Bacteria;p__Proteobacteria;c__Gammaproteobacteria;o__Enterobacteriales;f__Enterobacteriaceae;g__Trabulsiella	0.502765	0.344549	0.733823	0.524267	6.4185	0.0775771	0.470052	0.567331	0.847939	0.6347	0.882412
k__Bacteria;p__Proteobacteria;c__Gammaproteobacteria;o__Enterobacteriales;f__Enterobacteriaceae;g__Yersinia	7.99538	5.3314	8.34128	2.76616	6.1963	0.379345	0.323797	0.219028	0.667055	0.145729	0.611735
k__Bacteria;p__Proteobacteria;c__Gammaproteobacteria;o__HOC36;f__;g__	-0.518004	-0.276386	-0.703475	-0.176641	4.38042	-0.0272081	0.481144	0.51065	0.797216	0.553356	0.826667
k__Bacteria;p__Proteobacteria;c__Gammaproteobacteria;o__Oceanospirillales;f__Halomonadaceae;g__	-0.907671	-0.265955	-1.30591	-0.753568	4.53262	-0.128427	0.43173	0.412033	0.735313	0.395094	0.729727
k__Bacteria;p__Proteobacteria;c__Gammaproteobacteria;o__Oceanospirillales;f__Halomonadaceae;g__Halomonas	11.7382	0.290779	14.8087	13.7355	5.62385	1.94945	0.0377118	3.18743e-06	0.000398577	4.25374e-06	0.00107261
k__Bacteria;p__Proteobacteria;c__Gammaproteobacteria;o__Oceanospirillales;f__Oceanospirillaceae;g__Marinomonas	-0.174845	-0.0104427	-0.307847	-0.0163879	5.44453	-0.00446359	0.498698	0.572693	0.8476	0.630068	0.877132
k__Bacteria;p__Proteobacteria;c__Gammaproteobacteria;o__Pasteurellales;f__Pasteurellaceae;g__	-0.594339	0.227757	-1.15144	-1.42244	6.09355	-0.234448	0.371912	0.285143	0.652448	0.328396	0.679343
k__Bacteria;p__Proteobacteria;c__Gammaproteobacteria;o__Pasteurellales;f__Pasteurellaceae;g__Actinobacillus	-0.261154	0.754197	-0.867288	-1.92564	6.94926	-0.250969	0.36541	0.251695	0.628377	0.3337	0.666709
k__Bacteria;p__Proteobacteria;c__Gammaproteobacteria;o__Pasteurellales;f__Pasteurellaceae;g__Aggregatibacter	0.418278	0.615444	0.247579	-0.840185	7.16425	-0.117526	0.442708	0.472827	0.806758	0.590957	0.868964
k__Bacteria;p__Proteobacteria;c__Gammaproteobacteria;o__Pasteurellales;f__Pasteurellaceae;g__Avibacterium	-0.675858	-0.0122839	-1.14708	-1.14946	5.24488	-0.186657	0.397135	0.370745	0.714541	0.430556	0.753228
k__Bacteria;p__Proteobacteria;c__Gammaproteobacteria;o__Pasteurellales;f__Pasteurellaceae;g__Chelonobacter	-0.729509	0.0536575	-1.27958	-1.50685	5.34526	-0.266469	0.386719	0.330922	0.679106	0.343265	0.698167
k__Bacteria;p__Proteobacteria;c__Gammaproteobacteria;o__Pasteurellales;f__Pasteurellaceae;g__Haemophilus	3.64813	5.85483	3.06999	-2.71706	7.84874	-0.313409	0.369792	0.305832	0.716621	0.323407	0.749658
k__Bacteria;p__Proteobacteria;c__Gammaproteobacteria;o__Pseudomonadales;f__Moraxellaceae;g__	5.88442	3.00324	7.07691	3.79721	4.56985	0.780048	0.122396	0.0067908	0.116459	0.000906895	0.0238595
k__Bacteria;p__Proteobacteria;c__Gammaproteobacteria;o__Pseudomonadales;f__Moraxellaceae;g__Acinetobacter	6.66435	6.37633	6.79657	1.3169	6.20556	0.212683	0.390625	0.189991	0.643034	0.372287	0.79008
k__Bacteria;p__Proteobacteria;c__Gammaproteobacteria;o__Pseudomonadales;f__Moraxellaceae;g__Enhydrobacter	3.09755	1.88025	5.94356	1.92633	6.73383	0.302539	0.339844	0.308726	0.706296	0.178362	0.61775
k__Bacteria;p__Proteobacteria;c__Gammaproteobacteria;o__Pseudomonadales;f__Moraxellaceae;g__Moraxella	-0.113296	0.623776	-0.659092	-1.73973	7.59975	-0.219691	0.382813	0.35023	0.731452	0.401854	0.737401
k__Bacteria;p__Proteobacteria;c__Gammaproteobacteria;o__Pseudomonadales;f__Moraxellaceae;g__Perlucidibaca	-0.814655	-0.368092	-1.17397	-0.58037	4.55412	-0.122251	0.43303	0.475672	0.777861	0.47806	0.780769
k__Bacteria;p__Proteobacteria;c__Gammaproteobacteria;o__Pseudomonadales;f__Moraxellaceae;g__Psychrobacter	-0.494245	-0.10251	-0.72674	-0.580694	5.39193	-0.0982881	0.454427	0.635775	0.88012	0.58909	0.862779
k__Bacteria;p__Proteobacteria;c__Gammaproteobacteria;o__Pseudomonadales;f__Pseudomonadaceae;g__	5.65731	1.80831	5.96258	1.49804	6.76875	0.203437	0.459038	0.288585	0.704937	0.701075	0.919458
k__Bacteria;p__Proteobacteria;c__Gammaproteobacteria;o__Pseudomonadales;f__Pseudomonadaceae;g__Pseudomonas	10.6015	7.68261	12.8516	5.24297	4.24163	1.14816	0.105332	0.0010461	0.0294398	0.000146025	0.00663053
k__Bacteria;p__Proteobacteria;c__Gammaproteobacteria;o__Thiotrichales;f__Piscirickettsiaceae;g__	-0.88631	-0.114237	-1.3221	-1.08581	4.39063	-0.21688	0.389323	0.324917	0.664095	0.311435	0.66916
k__Bacteria;p__Proteobacteria;c__Gammaproteobacteria;o__Vibrionales;f__Vibrionaceae;g__	-0.680651	-0.378481	-0.874442	-0.29942	5.03863	-0.0523272	0.473342	0.554672	0.829534	0.543077	0.83101
k__Bacteria;p__Proteobacteria;c__Gammaproteobacteria;o__Vibrionales;f__Vibrionaceae;g__Vibrio	-0.527451	-0.474932	-0.586008	0.256298	5.76999	0.037746	0.476563	0.490241	0.789908	0.559644	0.835003
k__Bacteria;p__Proteobacteria;c__Gammaproteobacteria;o__Xanthomonadales;f__Sinobacteraceae;g__	-0.802022	-0.64673	-0.968993	-0.218868	4.69035	-0.039347	0.482445	0.438333	0.772424	0.497706	0.806226
k__Bacteria;p__Proteobacteria;c__Gammaproteobacteria;o__Xanthomonadales;f__Xanthomonadaceae;g__	6.45328	-0.14509	9.69354	9.31898	5.20854	1.5064	0.0988298	9.90909e-05	0.00388968	0.000190144	0.00737967
k__Bacteria;p__Proteobacteria;c__Gammaproteobacteria;o__Xanthomonadales;f__Xanthomonadaceae;g__Luteimonas	-0.222594	-0.454917	0.034193	0.852303	4.84041	0.163107	0.423927	0.483348	0.798896	0.512616	0.813329
k__Bacteria;p__Proteobacteria;c__Gammaproteobacteria;o__Xanthomonadales;f__Xanthomonadaceae;g__Lysobacter	-0.608595	-0.429035	-0.790776	-0.178844	4.52015	-0.0284012	0.482445	0.510868	0.812086	0.564203	0.850011
k__Bacteria;p__Proteobacteria;c__Gammaproteobacteria;o__Xanthomonadales;f__Xanthomonadaceae;g__Pseudoxanthomonas	0.540277	-0.0389851	1.38266	1.76519	5.1994	0.281516	0.36801	0.389592	0.731189	0.339604	0.713681
k__Bacteria;p__Proteobacteria;c__Gammaproteobacteria;o__Xanthomonadales;f__Xanthomonadaceae;g__Stenotrophomonas	-0.364419	0.402448	-1.05178	-1.83787	6.11414	-0.300133	0.365885	0.235246	0.614213	0.309294	0.660813
k__Bacteria;p__Proteobacteria;c__Gammaproteobacteria;o__Xanthomonadales;f__Xanthomonadaceae;g__Thermomonas	-0.309699	-0.328083	-0.297513	0.602166	4.82814	0.0968312	0.454427	0.506265	0.809149	0.547106	0.834064
k__Bacteria;p__SR1;c__;o__;f__;g__	-0.657595	0.181636	-1.20602	-1.45867	5.35283	-0.247765	0.375813	0.365741	0.694198	0.365268	0.693126
k__Bacteria;p__Spirochaetes;c__Spirochaetes;o__Spirochaetales;f__Spirochaetaceae;g__Treponema	-0.200265	0.256822	-0.467768	-0.582473	5.85786	-0.0951503	0.446615	0.608722	0.86596	0.579807	0.856409
k__Bacteria;p__Synergistetes;c__Synergistia;o__Synergistales;f__;g__	-0.889347	-0.24207	-1.45876	-1.0166	4.39634	-0.221342	0.397919	0.397527	0.70454	0.409584	0.716592
k__Bacteria;p__Synergistetes;c__Synergistia;o__Synergistales;f__Dethiosulfovibrionaceae;g__TG5	-0.837346	-0.364182	-1.28634	-0.788343	4.59076	-0.147978	0.428385	0.404922	0.723442	0.418922	0.741665
k__Bacteria;p__TM7;c__TM7-3;o__;f__;g__	1.6334	0.667083	2.25292	1.11277	6.49439	0.142577	0.429129	0.669863	0.894626	0.542213	0.844245
k__Bacteria;p__TM7;c__TM7-3;o__CW040;f__;g__	-0.506443	0.165004	-0.985742	-1.00278	5.22456	-0.175139	0.41276	0.445419	0.762874	0.444108	0.764786
k__Bacteria;p__TM7;c__TM7-3;o__CW040;f__F16;g__	-0.396477	0.167275	-0.818359	-1.02442	6.10912	-0.170751	0.416667	0.476151	0.792733	0.442714	0.773167
k__Bacteria;p__TM7;c__TM7-3;o__I025;f__Rs-045;g__	-0.606807	-0.475665	-0.735573	-0.211885	4.64341	-0.0376156	0.485677	0.52694	0.820007	0.549275	0.845033
k__Bacteria;p__Tenericutes;c__Mollicutes;o__Mycoplasmatales;f__Mycoplasmataceae;g__Mycoplasma	-0.571293	0.31466	-1.2023	-1.65414	4.52285	-0.312635	0.347656	0.295695	0.62698	0.261847	0.599128
k__Bacteria;p__Tenericutes;c__Mollicutes;o__RF39;f__;g__	-0.879959	-0.250713	-1.28437	-1.30055	4.78182	-0.237999	0.375813	0.351528	0.684204	0.383	0.693253
k__Bacteria;p__[Thermi];c__Deinococci;o__Deinococcales;f__Deinococcaceae;g__Deinococcus	0.280957	-0.035689	0.666826	0.835542	4.53137	0.176132	0.41276	0.442747	0.773569	0.439583	0.766722
k__Bacteria;p__[Thermi];c__Deinococci;o__Deinococcales;f__Trueperaceae;g__Truepera	-0.876608	-0.49338	-1.16783	-0.450024	4.37841	-0.0886818	0.443433	0.446001	0.756348	0.45265	0.775521
k__Bacteria;p__[Thermi];c__Deinococci;o__Thermales;f__Thermaceae;g__Meiothermus	-0.358993	-0.425994	-0.310923	0.482093	5.56867	0.0742647	0.467448	0.490999	0.797575	0.541407	0.832734
k__Bacteria;p__[Thermi];c__Deinococci;o__Thermales;f__Thermaceae;g__Thermus	-0.932963	-0.48876	-1.31612	-0.66711	4.48732	-0.140564	0.43303	0.465914	0.768862	0.478998	0.782686

## Sheet: severe versus mild
featureid	rab.all	rab.win.3.mild	rab.win.4.severe	diff.btw	diff.win	effect	overlap	we.ep	we.eBH	wi.ep	wi.eBH
#q2:types	numeric	numeric	numeric	numeric	numeric	numeric	numeric	numeric	numeric	numeric	numeric
k__Bacteria;p__Acidobacteria;c__Acidobacteria-6;o__iii1-15;f__;g__	-0.678918	-0.941368	-0.424663	0.512305	4.22106	0.098249	0.446829	0.48861	0.722377	0.504741	0.711851
k__Bacteria;p__Acidobacteria;c__Acidobacteriia;o__Acidobacteriales;f__Acidobacteriaceae;g__	-0.810271	-1.17167	-0.353813	0.859883	4.50544	0.15614	0.420898	0.484054	0.734762	0.41664	0.669916
k__Bacteria;p__Acidobacteria;c__[Chloracidobacteria];o__RB41;f__;g__	-0.800991	-1.11177	-0.508468	0.477353	4.5516	0.086033	0.458008	0.474112	0.727125	0.493486	0.726673
k__Bacteria;p__Actinobacteria;c__Acidimicrobiia;o__Acidimicrobiales;f__;g__	-0.71962	-1.00362	-0.481611	0.50941	4.36291	0.0991459	0.454102	0.487118	0.731107	0.50755	0.729529
k__Bacteria;p__Actinobacteria;c__Acidimicrobiia;o__Acidimicrobiales;f__EB1017;g__	-0.778443	-1.04933	-0.509396	0.575543	4.33971	0.10275	0.436098	0.478725	0.719435	0.484351	0.698579
k__Bacteria;p__Actinobacteria;c__Actinobacteria;o__Actinomycetales;f__;g__	7.48741	9.76888	0.77059	-8.79092	4.77877	-1.57264	0.0458986	2.61968e-05	0.000377229	1.61919e-06	0.000106531
k__Bacteria;p__Actinobacteria;c__Actinobacteria;o__Actinomycetales;f__Actinomycetaceae;g__	-0.806268	-1.18683	-0.465214	0.51696	4.51683	0.101421	0.450195	0.501294	0.744522	0.490298	0.717837
k__Bacteria;p__Actinobacteria;c__Actinobacteria;o__Actinomycetales;f__Actinomycetaceae;g__Actinobaculum	-0.763035	-1.06547	-0.382378	0.642976	4.34654	0.130926	0.441951	0.454553	0.695623	0.461637	0.681039
k__Bacteria;p__Actinobacteria;c__Actinobacteria;o__Actinomycetales;f__Actinomycetaceae;g__Actinomyces	1.05039	3.32355	0.428738	-2.22149	7.38748	-0.27813	0.377561	0.430191	0.712976	0.350261	0.628512
k__Bacteria;p__Actinobacteria;c__Actinobacteria;o__Actinomycetales;f__Actinomycetaceae;g__Varibaculum	-0.779772	-1.0928	-0.455835	0.666061	4.38081	0.117196	0.43122	0.435737	0.678819	0.46364	0.693358
k__Bacteria;p__Actinobacteria;c__Actinobacteria;o__Actinomycetales;f__Brevibacteriaceae;g__Brevibacterium	0.36276	1.56993	-0.269418	-2.26769	5.42085	-0.385375	0.325195	0.17056	0.401396	0.161583	0.373797
k__Bacteria;p__Actinobacteria;c__Actinobacteria;o__Actinomycetales;f__Cellulomonadaceae;g__Actinotalea	-0.727397	-0.950762	-0.461129	0.526698	4.03746	0.105674	0.44	0.459115	0.712832	0.462012	0.685267
k__Bacteria;p__Actinobacteria;c__Actinobacteria;o__Actinomycetales;f__Cellulomonadaceae;g__Demequina	-0.7557	-1.10613	-0.425208	0.516309	4.40415	0.101962	0.459961	0.491269	0.735516	0.500396	0.719692
k__Bacteria;p__Actinobacteria;c__Actinobacteria;o__Actinomycetales;f__Corynebacteriaceae;g__Corynebacterium	13.3715	14.5415	10.2052	-4.00512	3.75244	-0.875985	0.154146	0.00141393	0.0149365	0.000506565	0.00661317
k__Bacteria;p__Actinobacteria;c__Actinobacteria;o__Actinomycetales;f__Dermabacteraceae;g__Brachybacterium	-0.200477	-0.0629142	-0.319612	-0.778995	4.83747	-0.137669	0.438477	0.498634	0.724798	0.529967	0.745482
k__Bacteria;p__Actinobacteria;c__Actinobacteria;o__Actinomycetales;f__Dermacoccaceae;g__Dermacoccus	-0.56036	-0.883818	-0.335064	0.21213	4.69627	0.040893	0.480469	0.565677	0.786343	0.599823	0.80212
k__Bacteria;p__Actinobacteria;c__Actinobacteria;o__Actinomycetales;f__Dietziaceae;g__Dietzia	-0.401417	-0.652954	-0.135165	0.394158	4.46714	0.0807675	0.458008	0.491378	0.745806	0.530861	0.76645
k__Bacteria;p__Actinobacteria;c__Actinobacteria;o__Actinomycetales;f__Geodermatophilaceae;g__	-0.490976	-0.49783	-0.484441	-0.221862	4.79666	-0.0410232	0.480469	0.530204	0.778705	0.554079	0.781274
k__Bacteria;p__Actinobacteria;c__Actinobacteria;o__Actinomycetales;f__Geodermatophilaceae;g__Blastococcus	-0.563154	-0.746438	-0.372996	0.182156	4.92063	0.031819	0.487805	0.559643	0.791868	0.58846	0.796209
k__Bacteria;p__Actinobacteria;c__Actinobacteria;o__Actinomycetales;f__Geodermatophilaceae;g__Geodermatophilus	-0.807628	-1.31813	-0.243468	1.16078	4.39004	0.223025	0.39122	0.346444	0.598474	0.330056	0.559652
k__Bacteria;p__Actinobacteria;c__Actinobacteria;o__Actinomycetales;f__Geodermatophilaceae;g__Modestobacter	-0.123006	0.351663	-0.399909	-1.49582	5.11688	-0.264911	0.385742	0.314764	0.577623	0.361792	0.604268
k__Bacteria;p__Actinobacteria;c__Actinobacteria;o__Actinomycetales;f__Intrasporangiaceae;g__	-0.780466	-1.05033	-0.484281	0.458454	4.76455	0.0804367	0.457561	0.510831	0.757155	0.476379	0.714316
k__Bacteria;p__Actinobacteria;c__Actinobacteria;o__Actinomycetales;f__Intrasporangiaceae;g__Arsenicicoccus	-0.768451	-1.12609	-0.447462	0.526061	4.43848	0.104454	0.441951	0.499206	0.735058	0.485606	0.710965
k__Bacteria;p__Actinobacteria;c__Actinobacteria;o__Actinomycetales;f__Intrasporangiaceae;g__Janibacter	-0.741307	-0.970717	-0.484356	0.151155	4.98763	0.0229773	0.484375	0.59157	0.808919	0.580761	0.795426
k__Bacteria;p__Actinobacteria;c__Actinobacteria;o__Actinomycetales;f__Intrasporangiaceae;g__Knoellia	-0.68277	-1.14873	-0.0529831	1.07888	4.48487	0.222719	0.392578	0.368523	0.627701	0.336372	0.575953
k__Bacteria;p__Actinobacteria;c__Actinobacteria;o__Actinomycetales;f__Kineosporiaceae;g__	-0.817108	-1.45579	-0.114241	1.29685	4.43376	0.245075	0.370117	0.329765	0.561991	0.310472	0.527295
k__Bacteria;p__Actinobacteria;c__Actinobacteria;o__Actinomycetales;f__Kineosporiaceae;g__Kineococcus	-0.725745	-1.02455	-0.343506	0.433328	4.60429	0.0846835	0.453125	0.511801	0.746178	0.505705	0.719086
k__Bacteria;p__Actinobacteria;c__Actinobacteria;o__Actinomycetales;f__Microbacteriaceae;g__	-0.715675	-1.03388	-0.458691	0.397843	4.89056	0.0732537	0.466341	0.51525	0.752416	0.49679	0.717326
k__Bacteria;p__Actinobacteria;c__Actinobacteria;o__Actinomycetales;f__Microbacteriaceae;g__Agrococcus	-0.739383	-1.28091	-0.191395	1.13391	4.33063	0.205639	0.397073	0.377351	0.627849	0.35187	0.585524
k__Bacteria;p__Actinobacteria;c__Actinobacteria;o__Actinomycetales;f__Microbacteriaceae;g__Microbacterium	3.93569	5.79454	1.5683	-2.7534	5.6901	-0.479921	0.272461	0.0788965	0.273531	0.029569	0.15439
k__Bacteria;p__Actinobacteria;c__Actinobacteria;o__Actinomycetales;f__Microbacteriaceae;g__Pseudoclavibacter	-0.748353	-1.01312	-0.417047	0.418739	4.63099	0.0776546	0.455078	0.52166	0.756281	0.533582	0.743932
k__Bacteria;p__Actinobacteria;c__Actinobacteria;o__Actinomycetales;f__Micrococcaceae;g__	-0.578922	-0.663536	-0.471525	-0.138447	4.87532	-0.0271024	0.484878	0.525615	0.756539	0.551287	0.762745
k__Bacteria;p__Actinobacteria;c__Actinobacteria;o__Actinomycetales;f__Micrococcaceae;g__Arthrobacter	-0.459364	-0.448292	-0.465923	-0.35099	5.22646	-0.056814	0.468293	0.496415	0.743787	0.540513	0.757984
k__Bacteria;p__Actinobacteria;c__Actinobacteria;o__Actinomycetales;f__Micrococcaceae;g__Kocuria	0.133622	0.907218	-0.397361	-2.14787	5.67892	-0.376849	0.338537	0.204726	0.424678	0.241963	0.469682
k__Bacteria;p__Actinobacteria;c__Actinobacteria;o__Actinomycetales;f__Micrococcaceae;g__Microbispora	-0.579751	-1.01913	-0.16967	0.798875	4.71739	0.138943	0.436523	0.457325	0.703455	0.432662	0.664192
k__Bacteria;p__Actinobacteria;c__Actinobacteria;o__Actinomycetales;f__Micrococcaceae;g__Micrococcus	2.18507	6.56422	0.103667	-6.28651	5.80759	-0.963078	0.171707	0.00476772	0.0326107	0.00223317	0.0193463
k__Bacteria;p__Actinobacteria;c__Actinobacteria;o__Actinomycetales;f__Micrococcaceae;g__Nesterenkonia	-0.843642	-1.25388	-0.396297	0.645138	4.45314	0.127543	0.433594	0.456998	0.706628	0.437379	0.66727
k__Bacteria;p__Actinobacteria;c__Actinobacteria;o__Actinomycetales;f__Micrococcaceae;g__Renibacterium	3.72129	7.13948	0.164699	-6.59355	4.64228	-1.30465	0.111328	0.000425415	0.00369595	0.000150712	0.00234627
k__Bacteria;p__Actinobacteria;c__Actinobacteria;o__Actinomycetales;f__Micrococcaceae;g__Rothia	0.770556	1.20477	0.448977	-0.645516	5.97998	-0.0913233	0.450732	0.62371	0.841462	0.600711	0.814568
k__Bacteria;p__Actinobacteria;c__Actinobacteria;o__Actinomycetales;f__Micromonosporaceae;g__	-0.750472	-1.04069	-0.515326	0.409448	4.35295	0.0775611	0.457031	0.481103	0.729139	0.511078	0.728369
k__Bacteria;p__Actinobacteria;c__Actinobacteria;o__Actinomycetales;f__Mycobacteriaceae;g__Mycobacterium	-0.730283	-0.979102	-0.512219	0.359389	4.5323	0.058972	0.466797	0.492817	0.74852	0.508521	0.734053
k__Bacteria;p__Actinobacteria;c__Actinobacteria;o__Actinomycetales;f__Nocardiaceae;g__	-0.648336	-1.37281	0.0046123	1.2643	4.45569	0.231608	0.376953	0.329806	0.563699	0.306287	0.529624
k__Bacteria;p__Actinobacteria;c__Actinobacteria;o__Actinomycetales;f__Nocardiaceae;g__Rhodococcus	-0.794853	-1.12386	-0.460661	0.665561	4.84508	0.122252	0.444336	0.484761	0.726292	0.476384	0.69537
k__Bacteria;p__Actinobacteria;c__Actinobacteria;o__Actinomycetales;f__Nocardioidaceae;g__	0.240698	0.350043	0.163251	-0.621275	5.48525	-0.110005	0.457561	0.583734	0.80878	0.564748	0.795565
k__Bacteria;p__Actinobacteria;c__Actinobacteria;o__Actinomycetales;f__Nocardioidaceae;g__Kribbella	-0.775213	-0.990796	-0.485486	0.585008	4.36747	0.103985	0.435547	0.493152	0.731277	0.468078	0.702142
k__Bacteria;p__Actinobacteria;c__Actinobacteria;o__Actinomycetales;f__Nocardioidaceae;g__Nocardioides	-0.282512	-0.114882	-0.426911	-0.750789	4.72532	-0.135192	0.438049	0.466572	0.708167	0.488778	0.709708
k__Bacteria;p__Actinobacteria;c__Actinobacteria;o__Actinomycetales;f__Nocardioidaceae;g__Propionicimonas	-0.417637	-0.341031	-0.526928	-0.210743	4.65192	-0.0429451	0.479492	0.520612	0.752838	0.537314	0.749253
k__Bacteria;p__Actinobacteria;c__Actinobacteria;o__Actinomycetales;f__Nocardiopsaceae;g__Nocardiopsis	-0.783244	-1.0347	-0.482477	0.577194	4.37392	0.121386	0.443902	0.507814	0.744888	0.498988	0.722288
k__Bacteria;p__Actinobacteria;c__Actinobacteria;o__Actinomycetales;f__Promicromonosporaceae;g__Cellulosimicrobium	-0.717417	-1.00913	-0.523708	0.293571	4.6936	0.0558709	0.472195	0.506618	0.751654	0.531178	0.754329
k__Bacteria;p__Actinobacteria;c__Actinobacteria;o__Actinomycetales;f__Propionibacteriaceae;g__	-0.0929787	-0.2031	0.0104082	0.14212	4.95957	0.0204368	0.486328	0.530632	0.775597	0.536624	0.762563
k__Bacteria;p__Actinobacteria;c__Actinobacteria;o__Actinomycetales;f__Propionibacteriaceae;g__Microlunatus	-0.720999	-1.28763	-0.0977974	1.20564	4.29974	0.242649	0.377561	0.35677	0.609471	0.312113	0.545275
k__Bacteria;p__Actinobacteria;c__Actinobacteria;o__Actinomycetales;f__Propionibacteriaceae;g__Propionibacterium	9.022	10.321	4.12636	-6.0072	5.26903	-1.01956	0.108293	0.000207125	0.00307573	6.17216e-05	0.00133869
k__Bacteria;p__Actinobacteria;c__Actinobacteria;o__Actinomycetales;f__Propionibacteriaceae;g__Propionimicrobium	-0.593271	-0.942062	-0.254154	0.397467	4.79818	0.0733733	0.466341	0.520572	0.770649	0.549507	0.774101
k__Bacteria;p__Actinobacteria;c__Actinobacteria;o__Actinomycetales;f__Pseudonocardiaceae;g__Actinomycetospora	-0.768676	-1.08532	-0.496074	0.55245	4.43654	0.11905	0.439453	0.504502	0.738192	0.501499	0.722487
k__Bacteria;p__Actinobacteria;c__Actinobacteria;o__Actinomycetales;f__Pseudonocardiaceae;g__Pseudonocardia	-0.797002	-1.25106	-0.19948	1.1089	4.64632	0.208141	0.394146	0.330645	0.576944	0.319146	0.558417
k__Bacteria;p__Actinobacteria;c__Actinobacteria;o__Actinomycetales;f__Sporichthyaceae;g__	-0.141264	-0.256266	-0.0736312	-0.00778112	5.15743	-0.000768394	0.499023	0.613336	0.82863	0.591299	0.80186
k__Bacteria;p__Actinobacteria;c__Actinobacteria;o__Actinomycetales;f__Streptomycetaceae;g__Streptomyces	-0.578831	-0.809769	-0.326876	0.34251	4.4177	0.0654918	0.459512	0.511262	0.753644	0.512488	0.743201
k__Bacteria;p__Actinobacteria;c__Actinobacteria;o__Bifidobacteriales;f__Bifidobacteriaceae;g__	-0.588526	-0.766575	-0.447941	0.262973	4.43445	0.0542991	0.472195	0.513532	0.75249	0.528264	0.747565
k__Bacteria;p__Actinobacteria;c__Actinobacteria;o__Bifidobacteriales;f__Bifidobacteriaceae;g__Alloscardovia	-0.55963	-0.942985	-0.148121	0.929113	4.90618	0.16195	0.410732	0.375655	0.640409	0.398325	0.640835
k__Bacteria;p__Actinobacteria;c__Actinobacteria;o__Bifidobacteriales;f__Bifidobacteriaceae;g__Bifidobacterium	0.0784623	-0.0699994	0.292523	0.452889	6.1938	0.0587907	0.465366	0.547453	0.785779	0.578431	0.798346
k__Bacteria;p__Actinobacteria;c__Actinobacteria;o__Bifidobacteriales;f__Bifidobacteriaceae;g__Gardnerella	-0.576131	-0.548961	-0.627528	-0.31186	4.80527	-0.0610476	0.466341	0.543444	0.774251	0.571737	0.778034
k__Bacteria;p__Actinobacteria;c__Actinobacteria;o__Bifidobacteriales;f__Bifidobacteriaceae;g__Scardovia	-0.469359	-0.734863	-0.222984	0.701885	5.12231	0.110726	0.440976	0.529073	0.760726	0.470724	0.71239
k__Bacteria;p__Actinobacteria;c__Coriobacteriia;o__Coriobacteriales;f__Coriobacteriaceae;g__	-0.596972	-0.81779	-0.401271	0.208773	4.74941	0.039624	0.481445	0.528824	0.758635	0.543321	0.758718
k__Bacteria;p__Actinobacteria;c__Coriobacteriia;o__Coriobacteriales;f__Coriobacteriaceae;g__Atopobium	0.338777	0.271585	0.378408	-0.132024	6.83028	-0.0213142	0.492188	0.62303	0.841084	0.609995	0.822417
k__Bacteria;p__Actinobacteria;c__Coriobacteriia;o__Coriobacteriales;f__Coriobacteriaceae;g__Collinsella	-0.496001	-0.803162	-0.144047	0.668739	4.83795	0.119798	0.447266	0.485659	0.730839	0.499826	0.728958
k__Bacteria;p__Actinobacteria;c__Rubrobacteria;o__Rubrobacterales;f__Rubrobacteraceae;g__Rubrobacter	-0.303996	-0.0582534	-0.476417	-0.662047	4.83535	-0.125378	0.43457	0.53009	0.75915	0.501024	0.731992
k__Bacteria;p__Actinobacteria;c__Thermoleophilia;o__Gaiellales;f__Gaiellaceae;g__	-0.686654	-1.04773	-0.372716	0.646948	4.42075	0.127533	0.438049	0.474108	0.716056	0.447049	0.68059
k__Bacteria;p__Actinobacteria;c__Thermoleophilia;o__Solirubrobacterales;f__;g__	-0.622479	-0.792863	-0.438538	0.224381	4.27136	0.0421812	0.472656	0.534494	0.755612	0.528013	0.741405
k__Bacteria;p__Actinobacteria;c__Thermoleophilia;o__Solirubrobacterales;f__Patulibacteraceae;g__Patulibacter	-0.795175	-1.37947	-0.114027	1.29015	4.4787	0.233227	0.370117	0.338719	0.57156	0.320267	0.532135
k__Bacteria;p__Armatimonadetes;c__Armatimonadia;o__Armatimonadales;f__Armatimonadaceae;g__	-0.69165	-0.976223	-0.420788	0.474188	4.32693	0.104656	0.453125	0.492861	0.733161	0.471781	0.705664
k__Bacteria;p__Bacteroidetes;c__Bacteroidia;o__Bacteroidales;f__;g__	-0.609858	-1.36884	0.148682	1.5802	4.64592	0.302927	0.355122	0.259748	0.488004	0.238919	0.452616
k__Bacteria;p__Bacteroidetes;c__Bacteroidia;o__Bacteroidales;f__Bacteroidaceae;g__Bacteroides	0.371033	1.17762	-0.153253	-1.47025	5.71559	-0.232065	0.382813	0.427176	0.688293	0.361527	0.616497
k__Bacteria;p__Bacteroidetes;c__Bacteroidia;o__Bacteroidales;f__Porphyromonadaceae;g__	-0.695942	-0.999775	-0.377081	0.500285	4.58014	0.0876716	0.453659	0.505195	0.749697	0.54255	0.745901
k__Bacteria;p__Bacteroidetes;c__Bacteroidia;o__Bacteroidales;f__Porphyromonadaceae;g__Paludibacter	-0.720515	-1.08429	-0.2541	0.81821	4.34362	0.175413	0.40878	0.467755	0.708841	0.460128	0.683578
k__Bacteria;p__Bacteroidetes;c__Bacteroidia;o__Bacteroidales;f__Porphyromonadaceae;g__Parabacteroides	-0.435092	-0.450793	-0.425023	-0.0832477	4.69088	-0.0170495	0.487805	0.496674	0.734242	0.520273	0.739726
k__Bacteria;p__Bacteroidetes;c__Bacteroidia;o__Bacteroidales;f__Porphyromonadaceae;g__Porphyromonas	1.26638	2.57174	0.537906	-2.20825	6.83451	-0.289076	0.376585	0.25332	0.5541	0.254331	0.545517
k__Bacteria;p__Bacteroidetes;c__Bacteroidia;o__Bacteroidales;f__Porphyromonadaceae;g__Tannerella	-0.368882	-0.797408	0.0922133	0.678793	5.00422	0.108847	0.436523	0.537058	0.769584	0.470984	0.70542
k__Bacteria;p__Bacteroidetes;c__Bacteroidia;o__Bacteroidales;f__Prevotellaceae;g__Prevotella	5.20418	7.79797	2.16008	-4.66053	7.40926	-0.561563	0.264648	0.0465929	0.224499	0.0208066	0.123046
k__Bacteria;p__Bacteroidetes;c__Bacteroidia;o__Bacteroidales;f__Rikenellaceae;g__	-0.737908	-1.05407	-0.442091	0.44073	4.43752	0.0807272	0.453659	0.477063	0.717199	0.498472	0.715201
k__Bacteria;p__Bacteroidetes;c__Bacteroidia;o__Bacteroidales;f__[Barnesiellaceae];g__	-0.77144	-1.02353	-0.438028	0.493944	4.3177	0.0965898	0.442383	0.465868	0.716979	0.477659	0.699461
k__Bacteria;p__Bacteroidetes;c__Bacteroidia;o__Bacteroidales;f__[Odoribacteraceae];g__Odoribacter	-0.697874	-0.958835	-0.486159	0.326111	4.34731	0.0651788	0.463415	0.431005	0.690815	0.466392	0.700196
k__Bacteria;p__Bacteroidetes;c__Bacteroidia;o__Bacteroidales;f__[Paraprevotellaceae];g__Paraprevotella	-0.713074	-0.968101	-0.403893	0.545421	4.29215	0.110715	0.438049	0.493308	0.716878	0.494493	0.711375
k__Bacteria;p__Bacteroidetes;c__Bacteroidia;o__Bacteroidales;f__[Paraprevotellaceae];g__[Prevotella]	1.17024	2.5303	0.458851	-2.18058	6.50481	-0.303845	0.373047	0.230306	0.519273	0.255258	0.533719
k__Bacteria;p__Bacteroidetes;c__Cytophagia;o__Cytophagales;f__Cytophagaceae;g__Adhaeribacter	-0.54035	-0.779235	-0.359131	0.20845	4.27394	0.0412105	0.480469	0.491804	0.755386	0.538363	0.771517
k__Bacteria;p__Bacteroidetes;c__Cytophagia;o__Cytophagales;f__Cytophagaceae;g__Dyadobacter	-0.705809	-1.28882	-0.03026	1.31332	4.20949	0.254887	0.367805	0.320914	0.55846	0.299227	0.517964
k__Bacteria;p__Bacteroidetes;c__Cytophagia;o__Cytophagales;f__Cytophagaceae;g__Hymenobacter	-0.792186	-1.26827	-0.26021	1.09018	4.58709	0.214272	0.396098	0.387545	0.638119	0.361007	0.601213
k__Bacteria;p__Bacteroidetes;c__Flavobacteriia;o__Flavobacteriales;f__Flavobacteriaceae;g__	-0.56764	-1.12171	-0.0682182	0.971401	4.36033	0.186894	0.404297	0.401415	0.650214	0.384457	0.620257
k__Bacteria;p__Bacteroidetes;c__Flavobacteriia;o__Flavobacteriales;f__Flavobacteriaceae;g__Capnocytophaga	0.232171	0.741124	-0.202247	-1.04559	5.14881	-0.190912	0.400976	0.388247	0.650613	0.415899	0.656948
k__Bacteria;p__Bacteroidetes;c__Flavobacteriia;o__Flavobacteriales;f__Flavobacteriaceae;g__Flavobacterium	-0.428059	-0.366657	-0.479633	-0.498678	5.1288	-0.0791374	0.454102	0.494212	0.730848	0.514931	0.737141
k__Bacteria;p__Bacteroidetes;c__Flavobacteriia;o__Flavobacteriales;f__[Weeksellaceae];g__	1.66853	-0.575348	10.0633	8.50967	7.40781	1.06584	0.156098	0.00107073	0.009224	0.00140729	0.0131669
k__Bacteria;p__Bacteroidetes;c__Flavobacteriia;o__Flavobacteriales;f__[Weeksellaceae];g__Chryseobacterium	3.98407	2.68434	6.8225	5.19094	6.08757	0.698625	0.208984	0.0120338	0.0777819	0.00640932	0.0480485
k__Bacteria;p__Bacteroidetes;c__Flavobacteriia;o__Flavobacteriales;f__[Weeksellaceae];g__Cloacibacterium	1.58468	4.10546	0.435493	-3.21062	6.2738	-0.444366	0.306641	0.123797	0.361976	0.0893139	0.299672
k__Bacteria;p__Bacteroidetes;c__Flavobacteriia;o__Flavobacteriales;f__[Weeksellaceae];g__Elizabethkingia	1.95064	-1.03052	12.9897	13.3979	4.8132	2.47969	0.0643904	2.98103e-06	5.44976e-05	1.36112e-05	0.000374083
k__Bacteria;p__Bacteroidetes;c__Sphingobacteriia;o__Sphingobacteriales;f__Sphingobacteriaceae;g__	-0.580596	-0.731067	-0.437871	0.268851	4.55191	0.0505511	0.469727	0.511561	0.757743	0.552013	0.767619
k__Bacteria;p__Bacteroidetes;c__Sphingobacteriia;o__Sphingobacteriales;f__Sphingobacteriaceae;g__Pedobacter	0.272254	0.946582	-0.231988	-1.50395	5.26146	-0.240189	0.389648	0.426133	0.676946	0.387838	0.637222
k__Bacteria;p__Bacteroidetes;c__Sphingobacteriia;o__Sphingobacteriales;f__Sphingobacteriaceae;g__Sphingobacterium	-0.0366304	-0.76179	0.609827	1.61723	4.9122	0.306108	0.361328	0.289	0.540521	0.275207	0.518016
k__Bacteria;p__Bacteroidetes;c__[Saprospirae];o__[Saprospirales];f__Chitinophagaceae;g__	-0.439832	-0.877893	-0.0904077	0.482108	4.39443	0.105726	0.446829	0.474882	0.7277	0.496125	0.726182
k__Bacteria;p__Bacteroidetes;c__[Saprospirae];o__[Saprospirales];f__Chitinophagaceae;g__Sediminibacterium	-0.747706	-1.06423	-0.42593	0.520591	4.56831	0.0925811	0.442927	0.460714	0.711496	0.486626	0.715773
k__Bacteria;p__Chlorobi;c__Ignavibacteria;o__Ignavibacteriales;f__;g__	0.60749	-1.38381	5.53789	6.4301	5.11789	1.15447	0.131707	0.00146115	0.010191	0.000724203	0.00727569
k__Bacteria;p__Chloroflexi;c__Thermomicrobia;o__JG30-KF-CM45;f__;g__	-0.597435	-0.774447	-0.438197	0.217024	4.51794	0.0371596	0.482422	0.517637	0.751052	0.524026	0.754296
k__Bacteria;p__Cyanobacteria;c__Chloroplast;o__;f__;g__	-0.757162	-1.23435	-0.157871	1.1242	4.61861	0.221994	0.381463	0.390124	0.627531	0.381467	0.596228
k__Bacteria;p__Cyanobacteria;c__Chloroplast;o__Chlorophyta;f__;g__	-0.470124	-0.668567	-0.351791	0.319302	4.45687	0.0621384	0.462891	0.475888	0.727614	0.493425	0.727242
k__Bacteria;p__Cyanobacteria;c__Chloroplast;o__Stramenopiles;f__;g__	-0.745904	-1.35961	-0.0376985	1.51699	4.55771	0.305928	0.371094	0.297688	0.5421	0.277698	0.495536
k__Bacteria;p__Cyanobacteria;c__Chloroplast;o__Streptophyta;f__;g__	3.1531	6.05889	0.383658	-5.1928	6.75314	-0.627665	0.277344	0.0416687	0.191469	0.0333384	0.170753
k__Bacteria;p__Cyanobacteria;c__Oscillatoriophycideae;o__Chroococcales;f__Xenococcaceae;g__Chroococcidiopsis	-0.835893	-1.10229	-0.514603	0.448131	4.46834	0.098785	0.44878	0.466754	0.708212	0.470045	0.693529
k__Bacteria;p__Cyanobacteria;c__Synechococcophycideae;o__Pseudanabaenales;f__Pseudanabaenaceae;g__Leptolyngbya	-0.832057	-1.28515	-0.245122	1.14211	4.99663	0.208721	0.395122	0.361027	0.593906	0.391313	0.593488
k__Bacteria;p__Firmicutes;c__Bacilli;o__Bacillales;f__;g__	-0.513393	-0.510995	-0.519681	-0.218687	5.52055	-0.0379072	0.477539	0.48878	0.732078	0.548806	0.766755
k__Bacteria;p__Firmicutes;c__Bacilli;o__Bacillales;f__Alicyclobacillaceae;g__	-0.760687	-1.10515	-0.405416	0.558253	4.30882	0.110658	0.445313	0.446468	0.691262	0.432579	0.678919
k__Bacteria;p__Firmicutes;c__Bacilli;o__Bacillales;f__Bacillaceae;g__	-0.744266	-1.05335	-0.434023	0.509197	4.40016	0.0893312	0.447805	0.499867	0.744508	0.496412	0.723705
k__Bacteria;p__Firmicutes;c__Bacilli;o__Bacillales;f__Bacillaceae;g__Anoxybacillus	4.99063	0.714972	12.0745	10.4101	5.91325	1.63032	0.0819513	2.66725e-05	0.000338587	2.15447e-05	0.000554767
k__Bacteria;p__Firmicutes;c__Bacilli;o__Bacillales;f__Bacillaceae;g__Bacillus	1.44985	-0.17361	6.3031	5.10532	8.13572	0.634538	0.249023	0.0225109	0.120485	0.0250968	0.124158
k__Bacteria;p__Firmicutes;c__Bacilli;o__Bacillales;f__Bacillaceae;g__Geobacillus	0.867184	3.81196	-0.277169	-4.30397	5.11524	-0.738001	0.211914	0.0237583	0.10477	0.0167805	0.0828185
k__Bacteria;p__Firmicutes;c__Bacilli;o__Bacillales;f__Listeriaceae;g__	-0.35651	-0.562081	-0.184894	0.230766	5.79963	0.0296199	0.482927	0.63311	0.836259	0.609094	0.806685
k__Bacteria;p__Firmicutes;c__Bacilli;o__Bacillales;f__Listeriaceae;g__Brochothrix	0.465578	1.46091	-0.221003	-1.92132	6.76559	-0.271315	0.365854	0.239046	0.525202	0.261969	0.520999
k__Bacteria;p__Firmicutes;c__Bacilli;o__Bacillales;f__Paenibacillaceae;g__	-0.762731	-0.982003	-0.504635	0.473517	4.43989	0.0974494	0.456585	0.479216	0.73585	0.495881	0.725187
k__Bacteria;p__Firmicutes;c__Bacilli;o__Bacillales;f__Paenibacillaceae;g__Brevibacillus	-0.575213	-0.772014	-0.445378	0.013175	5.31501	0.00129645	0.499023	0.529663	0.763371	0.516856	0.742501
k__Bacteria;p__Firmicutes;c__Bacilli;o__Bacillales;f__Paenibacillaceae;g__Paenibacillus	-0.763384	-1.08953	-0.41758	0.549423	4.54949	0.114864	0.44043	0.517744	0.761823	0.519393	0.735249
k__Bacteria;p__Firmicutes;c__Bacilli;o__Bacillales;f__Planococcaceae;g__	0.678536	0.607564	0.706637	-0.113716	6.32746	-0.0166336	0.490732	0.633709	0.838981	0.68214	0.860494
k__Bacteria;p__Firmicutes;c__Bacilli;o__Bacillales;f__Planococcaceae;g__Bacillus	-0.716871	-1.13335	-0.320907	0.60264	4.70288	0.109806	0.444336	0.486753	0.730277	0.453649	0.693546
k__Bacteria;p__Firmicutes;c__Bacilli;o__Bacillales;f__Planococcaceae;g__Planococcus	-0.314245	-0.330687	-0.30183	-0.294379	4.71971	-0.0551608	0.472195	0.491573	0.749154	0.482527	0.72716
k__Bacteria;p__Firmicutes;c__Bacilli;o__Bacillales;f__Planococcaceae;g__Planomicrobium	-0.477084	-0.883181	-0.0575711	0.816373	5.15536	0.143823	0.427317	0.497819	0.734134	0.447848	0.68206
k__Bacteria;p__Firmicutes;c__Bacilli;o__Bacillales;f__Planococcaceae;g__Sporosarcina	-0.756247	-1.15238	-0.408693	0.51553	4.3936	0.103884	0.447805	0.472913	0.71256	0.497065	0.712644
k__Bacteria;p__Firmicutes;c__Bacilli;o__Bacillales;f__Staphylococcaceae;g__	-0.634572	-0.866861	-0.4334	0.0465713	4.73686	0.00648617	0.494634	0.529295	0.767558	0.528145	0.755041
k__Bacteria;p__Firmicutes;c__Bacilli;o__Bacillales;f__Staphylococcaceae;g__Jeotgalicoccus	-0.16909	-0.201422	-0.152022	-0.5366	5.38205	-0.0984124	0.457031	0.525592	0.739713	0.570904	0.774981
k__Bacteria;p__Firmicutes;c__Bacilli;o__Bacillales;f__Staphylococcaceae;g__Macrococcus	-0.130732	0.30226	-0.479002	-0.919439	4.52273	-0.173471	0.412683	0.459628	0.699085	0.438811	0.672319
k__Bacteria;p__Firmicutes;c__Bacilli;o__Bacillales;f__Staphylococcaceae;g__Salinicoccus	-0.279746	-0.354338	-0.148483	0.154957	5.50585	0.0245172	0.48878	0.560807	0.798569	0.574046	0.801001
k__Bacteria;p__Firmicutes;c__Bacilli;o__Bacillales;f__Staphylococcaceae;g__Staphylococcus	11.5172	12.3562	9.80713	-3.19075	4.99136	-0.61436	0.217773	0.00827906	0.0672047	0.00667515	0.0515405
k__Bacteria;p__Firmicutes;c__Bacilli;o__Bacillales;f__Thermoactinomycetaceae;g__	-0.636976	-0.738862	-0.512667	0.135758	4.5491	0.0238799	0.484878	0.574417	0.802598	0.577927	0.795993
k__Bacteria;p__Firmicutes;c__Bacilli;o__Bacillales;f__Thermoactinomycetaceae;g__Planifilum	-0.7864	-1.07229	-0.531512	0.414684	4.50361	0.0743371	0.458537	0.530727	0.754235	0.50677	0.732809
k__Bacteria;p__Firmicutes;c__Bacilli;o__Bacillales;f__[Exiguobacteraceae];g__Exiguobacterium	-0.569643	-0.727506	-0.387283	0.188676	4.51809	0.0410342	0.481951	0.54224	0.773701	0.527131	0.758305
k__Bacteria;p__Firmicutes;c__Bacilli;o__Bacillales;f__[Thermicanaceae];g__Thermicanus	-0.696398	-0.882252	-0.49139	0.212072	4.65762	0.0385591	0.480976	0.521677	0.770069	0.575401	0.783368
k__Bacteria;p__Firmicutes;c__Bacilli;o__Gemellales;f__Gemellaceae;g__	1.3791	2.42572	0.396422	-1.62721	5.89548	-0.261886	0.37793	0.367983	0.659415	0.272602	0.559026
k__Bacteria;p__Firmicutes;c__Bacilli;o__Gemellales;f__Gemellaceae;g__Gemella	-0.107239	-0.364959	0.168813	0.538877	5.27407	0.0876872	0.456585	0.580974	0.799819	0.517696	0.751364
k__Bacteria;p__Firmicutes;c__Bacilli;o__Lactobacillales;f__;g__	-0.578076	-0.835902	-0.324879	0.55388	5.71565	0.0953848	0.449219	0.558974	0.799998	0.521036	0.751025
k__Bacteria;p__Firmicutes;c__Bacilli;o__Lactobacillales;f__Aerococcaceae;g__	-0.158388	-0.405136	0.114345	0.15179	5.21332	0.0241261	0.485352	0.595494	0.81951	0.597164	0.802747
k__Bacteria;p__Firmicutes;c__Bacilli;o__Lactobacillales;f__Aerococcaceae;g__Abiotrophia	-0.585635	-0.882896	-0.327745	0.282458	4.99189	0.0491795	0.470244	0.569201	0.798244	0.566887	0.779009
k__Bacteria;p__Firmicutes;c__Bacilli;o__Lactobacillales;f__Aerococcaceae;g__Aerococcus	-0.140235	-0.241992	-0.0677332	-0.330998	5.10063	-0.0623293	0.470703	0.549874	0.775785	0.590771	0.798029
k__Bacteria;p__Firmicutes;c__Bacilli;o__Lactobacillales;f__Aerococcaceae;g__Alloiococcus	5.6917	7.96215	4.39522	-2.06281	9.93465	-0.206191	0.413659	0.396037	0.724059	0.365356	0.685564
k__Bacteria;p__Firmicutes;c__Bacilli;o__Lactobacillales;f__Aerococcaceae;g__Facklamia	0.595111	2.07861	-0.204212	-2.2437	5.04539	-0.392172	0.321951	0.202397	0.435989	0.149435	0.376132
k__Bacteria;p__Firmicutes;c__Bacilli;o__Lactobacillales;f__Carnobacteriaceae;g__Carnobacterium	-0.690172	-0.851799	-0.56606	0.160193	4.88534	0.028445	0.48878	0.559034	0.790417	0.576452	0.789166
k__Bacteria;p__Firmicutes;c__Bacilli;o__Lactobacillales;f__Carnobacteriaceae;g__Desemzia	-0.719429	-1.33393	-0.085796	1.21442	4.25575	0.236734	0.379512	0.343815	0.600511	0.310425	0.554667
k__Bacteria;p__Firmicutes;c__Bacilli;o__Lactobacillales;f__Carnobacteriaceae;g__Granulicatella	0.819811	1.36399	0.408708	-1.14212	6.16941	-0.159973	0.427734	0.52786	0.766382	0.527903	0.760427
k__Bacteria;p__Firmicutes;c__Bacilli;o__Lactobacillales;f__Carnobacteriaceae;g__Trichococcus	-0.78709	-1.11091	-0.478369	0.374881	4.81708	0.0709955	0.462891	0.497758	0.734091	0.476762	0.696859
k__Bacteria;p__Firmicutes;c__Bacilli;o__Lactobacillales;f__Enterococcaceae;g__Enterococcus	1.85275	-0.974894	12.3859	12.7757	5.40131	2.01628	0.0595124	2.51966e-06	5.66566e-05	1.41887e-05	0.000385905
k__Bacteria;p__Firmicutes;c__Bacilli;o__Lactobacillales;f__Enterococcaceae;g__Vagococcus	-0.694103	-0.981158	-0.360889	0.363926	4.25953	0.0735549	0.462891	0.484812	0.726013	0.490218	0.71461
k__Bacteria;p__Firmicutes;c__Bacilli;o__Lactobacillales;f__Lactobacillaceae;g__	-0.791184	-1.33142	-0.168045	1.11109	4.62471	0.207309	0.396484	0.36595	0.598071	0.373372	0.588867
k__Bacteria;p__Firmicutes;c__Bacilli;o__Lactobacillales;f__Lactobacillaceae;g__Lactobacillus	5.77292	6.71395	3.66989	-1.67489	7.27864	-0.219606	0.392195	0.459606	0.749474	0.365393	0.680181
k__Bacteria;p__Firmicutes;c__Bacilli;o__Lactobacillales;f__Lactobacillaceae;g__Pediococcus	-0.804726	-1.18349	-0.428778	0.602527	4.93422	0.10397	0.438477	0.501428	0.753426	0.438429	0.690327
k__Bacteria;p__Firmicutes;c__Bacilli;o__Lactobacillales;f__Leuconostocaceae;g__	-0.622411	-0.795513	-0.431868	0.115712	4.38484	0.022468	0.489258	0.559583	0.784638	0.580066	0.785284
k__Bacteria;p__Firmicutes;c__Bacilli;o__Lactobacillales;f__Leuconostocaceae;g__Leuconostoc	0.0262185	0.338051	-0.151004	-0.646563	5.63738	-0.103808	0.443902	0.529391	0.776544	0.532375	0.758439
k__Bacteria;p__Firmicutes;c__Bacilli;o__Lactobacillales;f__Leuconostocaceae;g__Weissella	-0.746709	-1.17634	-0.321546	0.591908	4.71815	0.103806	0.444336	0.531418	0.75562	0.528073	0.733699
k__Bacteria;p__Firmicutes;c__Bacilli;o__Lactobacillales;f__Streptococcaceae;g__	5.82891	4.1531	8.51574	3.00194	8.52367	0.347873	0.353516	0.200027	0.529749	0.199557	0.520683
k__Bacteria;p__Firmicutes;c__Bacilli;o__Lactobacillales;f__Streptococcaceae;g__Lactococcus	0.100785	-0.0607307	0.249614	0.125742	6.05818	0.0264706	0.484375	0.631656	0.840976	0.608928	0.816708
k__Bacteria;p__Firmicutes;c__Bacilli;o__Lactobacillales;f__Streptococcaceae;g__Streptococcus	7.50133	8.80062	3.41137	-4.53856	6.68147	-0.537055	0.30957	0.0543949	0.268873	0.0665097	0.289657
k__Bacteria;p__Firmicutes;c__Clostridia;o__Clostridiales;f__;g__	1.13208	3.26218	0.484579	-2.08285	6.89795	-0.276078	0.385742	0.384908	0.678791	0.319875	0.604886
k__Bacteria;p__Firmicutes;c__Clostridia;o__Clostridiales;f__Christensenellaceae;g__	-0.847794	-1.09111	-0.586817	0.419506	4.50591	0.0864423	0.449219	0.502014	0.730104	0.514332	0.715638
k__Bacteria;p__Firmicutes;c__Clostridia;o__Clostridiales;f__Clostridiaceae;g__	-0.554555	-0.916793	-0.307863	0.593574	5.23453	0.0987129	0.450732	0.555481	0.784716	0.525937	0.742052
k__Bacteria;p__Firmicutes;c__Clostridia;o__Clostridiales;f__Clostridiaceae;g__Caloramator	0.306317	-1.44621	7.87868	8.50094	6.90871	1.05614	0.168945	0.00116908	0.0108717	0.00245887	0.0192539
k__Bacteria;p__Firmicutes;c__Clostridia;o__Clostridiales;f__Clostridiaceae;g__Clostridium	4.3904	-0.905775	10.5303	10.9673	5.64615	1.67679	0.0770733	1.76764e-05	0.000292881	1.91199e-05	0.000498218
k__Bacteria;p__Firmicutes;c__Clostridia;o__Clostridiales;f__Clostridiaceae;g__Thermoanaerobacterium	0.369215	-1.39965	7.05507	7.34485	5.93292	1.09081	0.148293	0.00327545	0.0218011	0.00331564	0.0211893
k__Bacteria;p__Firmicutes;c__Clostridia;o__Clostridiales;f__Lachnospiraceae;g__	1.61854	3.73335	0.293319	-3.12401	6.25304	-0.432903	0.309268	0.166618	0.44127	0.0886452	0.302084
k__Bacteria;p__Firmicutes;c__Clostridia;o__Clostridiales;f__Lachnospiraceae;g__Anaerostipes	-0.742775	-1.10075	-0.435663	0.474261	4.41412	0.0931632	0.460938	0.518852	0.764372	0.513165	0.744554
k__Bacteria;p__Firmicutes;c__Clostridia;o__Clostridiales;f__Lachnospiraceae;g__Blautia	1.05062	2.27448	0.355964	-1.85464	5.55536	-0.312164	0.360352	0.273847	0.534551	0.23442	0.50005
k__Bacteria;p__Firmicutes;c__Clostridia;o__Clostridiales;f__Lachnospiraceae;g__Catonella	-0.560799	-0.630631	-0.501826	-0.116977	5.3137	-0.0214713	0.491211	0.547721	0.788258	0.608053	0.813443
k__Bacteria;p__Firmicutes;c__Clostridia;o__Clostridiales;f__Lachnospiraceae;g__Coprococcus	-0.214499	-0.259194	-0.191541	-0.136316	5.86722	-0.0193692	0.488281	0.617205	0.833064	0.611327	0.815121
k__Bacteria;p__Firmicutes;c__Clostridia;o__Clostridiales;f__Lachnospiraceae;g__Dorea	-0.562987	-0.818674	-0.309744	0.374104	4.42586	0.0706905	0.470703	0.524295	0.759555	0.538919	0.74903
k__Bacteria;p__Firmicutes;c__Clostridia;o__Clostridiales;f__Lachnospiraceae;g__Lachnoanaerobaculum	-0.830035	-1.33895	-0.190764	1.1054	4.93293	0.219006	0.387317	0.344848	0.585658	0.373665	0.587894
k__Bacteria;p__Firmicutes;c__Clostridia;o__Clostridiales;f__Lachnospiraceae;g__Lachnospira	-0.460368	-0.406612	-0.510385	-0.198227	4.62165	-0.0407986	0.480976	0.55025	0.780016	0.566738	0.784408
k__Bacteria;p__Firmicutes;c__Clostridia;o__Clostridiales;f__Lachnospiraceae;g__Moryella	-0.482661	-0.729999	-0.224584	0.412094	4.98567	0.0644095	0.460488	0.485136	0.720499	0.55476	0.7625
k__Bacteria;p__Firmicutes;c__Clostridia;o__Clostridiales;f__Lachnospiraceae;g__Oribacterium	-0.172587	-0.258433	-0.0894585	-0.177542	5.346	-0.030224	0.483902	0.580436	0.815174	0.574444	0.798382
k__Bacteria;p__Firmicutes;c__Clostridia;o__Clostridiales;f__Lachnospiraceae;g__Roseburia	-0.337595	-0.0130844	-0.613395	-0.872011	5.16081	-0.153762	0.419922	0.41474	0.671117	0.465596	0.693337
k__Bacteria;p__Firmicutes;c__Clostridia;o__Clostridiales;f__Lachnospiraceae;g__Shuttleworthia	-0.783117	-1.36773	-0.148142	1.20898	4.61734	0.247067	0.374023	0.338579	0.581196	0.307797	0.540023
k__Bacteria;p__Firmicutes;c__Clostridia;o__Clostridiales;f__Lachnospiraceae;g__[Ruminococcus]	-0.448707	-0.840474	-0.0196449	0.593689	4.62193	0.116376	0.437073	0.469221	0.720407	0.444424	0.683885
k__Bacteria;p__Firmicutes;c__Clostridia;o__Clostridiales;f__Peptococcaceae;g__	-0.581478	-0.740878	-0.400215	-0.00958698	4.74019	-0.00276945	0.499023	0.549598	0.77935	0.544351	0.770683
k__Bacteria;p__Firmicutes;c__Clostridia;o__Clostridiales;f__Peptococcaceae;g__Peptococcus	-0.73071	-0.889474	-0.601369	0.0453369	5.1039	0.00666027	0.496585	0.513049	0.757166	0.531065	0.754893
k__Bacteria;p__Firmicutes;c__Clostridia;o__Clostridiales;f__Peptostreptococcaceae;g__	-0.32708	-0.0968416	-0.500474	-0.374421	4.09341	-0.0761735	0.461914	0.496187	0.733799	0.512065	0.727179
k__Bacteria;p__Firmicutes;c__Clostridia;o__Clostridiales;f__Peptostreptococcaceae;g__Filifactor	-0.244124	-0.553229	0.0707796	0.768084	5.24242	0.121733	0.437073	0.469614	0.719547	0.500921	0.724734
k__Bacteria;p__Firmicutes;c__Clostridia;o__Clostridiales;f__Peptostreptococcaceae;g__Peptostreptococcus	-0.527053	-0.666111	-0.351125	0.0214188	5.07594	0.00385946	0.498047	0.549233	0.780138	0.558789	0.772145
k__Bacteria;p__Firmicutes;c__Clostridia;o__Clostridiales;f__Peptostreptococcaceae;g__Tepidibacter	-0.758948	-1.10859	-0.486448	0.388735	4.32082	0.0940363	0.449219	0.492835	0.725957	0.482523	0.706205
k__Bacteria;p__Firmicutes;c__Clostridia;o__Clostridiales;f__Ruminococcaceae;g__	0.0721766	0.402768	-0.2026	-0.822133	5.78287	-0.132677	0.432195	0.38906	0.658839	0.503587	0.734209
k__Bacteria;p__Firmicutes;c__Clostridia;o__Clostridiales;f__Ruminococcaceae;g__Faecalibacterium	-0.50761	-0.546243	-0.46637	-0.233306	5.36023	-0.0431386	0.479492	0.525711	0.75715	0.577421	0.779823
k__Bacteria;p__Firmicutes;c__Clostridia;o__Clostridiales;f__Ruminococcaceae;g__Oscillospira	-0.403419	-1.01756	0.215607	1.09138	4.51654	0.212132	0.382813	0.376585	0.630725	0.3527	0.591093
k__Bacteria;p__Firmicutes;c__Clostridia;o__Clostridiales;f__Ruminococcaceae;g__Ruminococcus	-0.1274	-0.176491	-0.072099	-0.345752	5.7421	-0.0459848	0.473633	0.611934	0.82092	0.598316	0.802875
k__Bacteria;p__Firmicutes;c__Clostridia;o__Clostridiales;f__Veillonellaceae;g__	1.21185	-1.03296	7.17023	7.70573	4.9997	1.36226	0.113281	0.000217351	0.00247222	0.000255221	0.00310179
k__Bacteria;p__Firmicutes;c__Clostridia;o__Clostridiales;f__Veillonellaceae;g__Dialister	0.82975	2.58055	0.0623786	-2.95461	7.13647	-0.423563	0.330078	0.108262	0.348369	0.141935	0.391812
k__Bacteria;p__Firmicutes;c__Clostridia;o__Clostridiales;f__Veillonellaceae;g__Megamonas	-0.776711	-1.13352	-0.475947	0.562635	4.74089	0.100589	0.443902	0.512607	0.760199	0.50081	0.724355
k__Bacteria;p__Firmicutes;c__Clostridia;o__Clostridiales;f__Veillonellaceae;g__Megasphaera	-0.258592	-0.355091	-0.151031	0.122935	5.71696	0.0162132	0.489756	0.578854	0.811425	0.537884	0.760633
k__Bacteria;p__Firmicutes;c__Clostridia;o__Clostridiales;f__Veillonellaceae;g__Pelosinus	-0.69569	-1.02934	-0.416887	0.399044	4.53981	0.0718487	0.460938	0.507512	0.751958	0.519054	0.73708
k__Bacteria;p__Firmicutes;c__Clostridia;o__Clostridiales;f__Veillonellaceae;g__Schwartzia	-0.794594	-1.08394	-0.460015	0.440153	4.62604	0.0834385	0.462891	0.485107	0.73103	0.505477	0.725354
k__Bacteria;p__Firmicutes;c__Clostridia;o__Clostridiales;f__Veillonellaceae;g__Selenomonas	0.0527803	-0.0286254	0.116745	-0.176635	5.68557	-0.029243	0.488281	0.634965	0.845838	0.65409	0.848149
k__Bacteria;p__Firmicutes;c__Clostridia;o__Clostridiales;f__Veillonellaceae;g__Thermosinus	-0.691559	-1.35591	-0.0173933	1.48163	4.83189	0.282332	0.364258	0.273961	0.512203	0.284916	0.499325
k__Bacteria;p__Firmicutes;c__Clostridia;o__Clostridiales;f__Veillonellaceae;g__Veillonella	2.82148	4.48608	1.29319	-2.57268	7.54575	-0.285291	0.371094	0.429678	0.724021	0.244309	0.556459
k__Bacteria;p__Firmicutes;c__Clostridia;o__Clostridiales;f__[Mogibacteriaceae];g__	-0.0742764	0.398216	-0.414415	-1.47646	5.42546	-0.234791	0.390244	0.331137	0.573562	0.402664	0.627011
k__Bacteria;p__Firmicutes;c__Clostridia;o__Clostridiales;f__[Mogibacteriaceae];g__Mogibacterium	-0.122898	-0.326966	0.075841	0.158734	5.4225	0.0229437	0.489258	0.554888	0.789451	0.575151	0.793402
k__Bacteria;p__Firmicutes;c__Clostridia;o__Clostridiales;f__[Tissierellaceae];g__	-0.691731	-0.99711	-0.360583	0.570751	4.31833	0.109787	0.445854	0.448232	0.700735	0.476991	0.703961
k__Bacteria;p__Firmicutes;c__Clostridia;o__Clostridiales;f__[Tissierellaceae];g__1-68	-0.102503	0.170699	-0.366621	-0.936053	4.81464	-0.174981	0.414063	0.49037	0.725305	0.501566	0.714224
k__Bacteria;p__Firmicutes;c__Clostridia;o__Clostridiales;f__[Tissierellaceae];g__Anaerococcus	6.71883	9.45892	3.56919	-5.40957	5.19268	-1.00383	0.130732	0.000213099	0.00308187	0.000176755	0.00296862
k__Bacteria;p__Firmicutes;c__Clostridia;o__Clostridiales;f__[Tissierellaceae];g__Finegoldia	5.555	6.97359	1.5977	-5.38476	5.49925	-0.849763	0.165039	0.00294119	0.0237497	0.000850196	0.00941813
k__Bacteria;p__Firmicutes;c__Clostridia;o__Clostridiales;f__[Tissierellaceae];g__GW-34	-0.840513	-1.24678	-0.525807	0.447712	4.54899	0.0908384	0.457031	0.481116	0.735275	0.487504	0.728688
k__Bacteria;p__Firmicutes;c__Clostridia;o__Clostridiales;f__[Tissierellaceae];g__Gallicola	-0.581605	-0.721937	-0.462099	0.0587286	4.70183	0.0123011	0.493164	0.606663	0.811231	0.580112	0.789039
k__Bacteria;p__Firmicutes;c__Clostridia;o__Clostridiales;f__[Tissierellaceae];g__Helcococcus	-0.538904	-0.624435	-0.463972	-0.175644	4.73214	-0.02793	0.483398	0.533711	0.777697	0.563044	0.777346
k__Bacteria;p__Firmicutes;c__Clostridia;o__Clostridiales;f__[Tissierellaceae];g__Parvimonas	-0.504856	-0.600127	-0.433103	-0.155995	5.54452	-0.0221813	0.489258	0.516746	0.748813	0.588785	0.790244
k__Bacteria;p__Firmicutes;c__Clostridia;o__Clostridiales;f__[Tissierellaceae];g__Peptoniphilus	3.2283	7.40648	0.258425	-6.74975	6.38763	-0.922643	0.164063	0.00237149	0.0181745	0.00149722	0.0141251
k__Bacteria;p__Firmicutes;c__Clostridia;o__Clostridiales;f__[Tissierellaceae];g__Sedimentibacter	-0.811811	-1.05596	-0.544679	0.44851	4.41351	0.0811311	0.458008	0.526425	0.751898	0.492965	0.718476
k__Bacteria;p__Firmicutes;c__Clostridia;o__Clostridiales;f__[Tissierellaceae];g__Sporanaerobacter	0.162868	-1.22302	3.64654	5.44358	5.70908	0.85593	0.192383	0.00667384	0.0422872	0.00752218	0.0458247
k__Bacteria;p__Firmicutes;c__Clostridia;o__Clostridiales;f__[Tissierellaceae];g__WAL_1855D	-0.471131	-0.589106	-0.342501	-0.0613278	5.00994	-0.0089084	0.494634	0.578529	0.798682	0.610796	0.810655
k__Bacteria;p__Firmicutes;c__Erysipelotrichi;o__Erysipelotrichales;f__Erysipelotrichaceae;g__	-0.644864	-1.09165	-0.0792135	0.934042	4.7581	0.165241	0.407227	0.430971	0.680555	0.400364	0.645521
k__Bacteria;p__Firmicutes;c__Erysipelotrichi;o__Erysipelotrichales;f__Erysipelotrichaceae;g__Bulleidia	-0.16376	-0.428451	0.134022	0.327815	6.09263	0.056143	0.476563	0.611655	0.826445	0.583194	0.795798
k__Bacteria;p__Firmicutes;c__Erysipelotrichi;o__Erysipelotrichales;f__Erysipelotrichaceae;g__Clostridium	-0.766589	-1.15435	-0.390183	0.604075	4.33705	0.117264	0.424805	0.445896	0.695188	0.436642	0.673431
k__Bacteria;p__Firmicutes;c__Erysipelotrichi;o__Erysipelotrichales;f__Erysipelotrichaceae;g__Holdemania	-0.812789	-1.13271	-0.567048	0.625863	4.31744	0.127669	0.428293	0.472599	0.709055	0.468175	0.697991
k__Bacteria;p__Fusobacteria;c__Fusobacteriia;o__Fusobacteriales;f__Fusobacteriaceae;g__Fusobacterium	2.78243	3.72237	1.76812	-1.7508	7.50037	-0.220041	0.389648	0.370719	0.682109	0.360971	0.667206
k__Bacteria;p__Fusobacteria;c__Fusobacteriia;o__Fusobacteriales;f__Leptotrichiaceae;g__	-0.708923	-1.12125	-0.334655	0.825244	4.92176	0.153873	0.416992	0.499245	0.744896	0.477068	0.706113
k__Bacteria;p__Fusobacteria;c__Fusobacteriia;o__Fusobacteriales;f__Leptotrichiaceae;g__Leptotrichia	0.845586	1.6007	0.480082	-1.57608	6.80494	-0.212411	0.413659	0.467939	0.742658	0.436981	0.700279
k__Bacteria;p__Gemmatimonadetes;c__Gemm-5;o__;f__;g__	-0.756611	-1.0927	-0.453829	0.541085	4.40773	0.124884	0.437073	0.47079	0.710631	0.450026	0.688039
k__Bacteria;p__Proteobacteria;c__Alphaproteobacteria;o__;f__;g__	-0.758808	-1.0633	-0.436001	0.462857	4.41612	0.097966	0.453659	0.545265	0.775152	0.563822	0.767339
k__Bacteria;p__Proteobacteria;c__Alphaproteobacteria;o__BD7-3;f__;g__	-0.629724	-1.13906	-0.160989	0.859718	4.59111	0.155982	0.413086	0.464589	0.705639	0.451623	0.685214
k__Bacteria;p__Proteobacteria;c__Alphaproteobacteria;o__Caulobacterales;f__Caulobacteraceae;g__	1.38984	4.20349	-0.210837	-3.91223	4.82776	-0.741712	0.204102	0.031675	0.121951	0.00771525	0.0507585
k__Bacteria;p__Proteobacteria;c__Alphaproteobacteria;o__Caulobacterales;f__Caulobacteraceae;g__Brevundimonas	-0.565312	-1.19108	0.174299	1.33615	4.35035	0.260438	0.370732	0.367901	0.615638	0.341628	0.577633
k__Bacteria;p__Proteobacteria;c__Alphaproteobacteria;o__Caulobacterales;f__Caulobacteraceae;g__Mycoplana	0.257255	1.67197	-0.479899	-2.41166	4.95558	-0.425412	0.31543	0.177538	0.410702	0.133159	0.34651
k__Bacteria;p__Proteobacteria;c__Alphaproteobacteria;o__Caulobacterales;f__Caulobacteraceae;g__Phenylobacterium	-0.775009	-1.03485	-0.483556	0.492977	4.39856	0.0989862	0.453659	0.509407	0.753694	0.510082	0.737408
k__Bacteria;p__Proteobacteria;c__Alphaproteobacteria;o__Rhizobiales;f__;g__	0.652138	-0.281788	2.13271	2.52043	6.39008	0.381195	0.343415	0.181974	0.444537	0.182139	0.449855
k__Bacteria;p__Proteobacteria;c__Alphaproteobacteria;o__Rhizobiales;f__Aurantimonadaceae;g__	-0.487285	-0.875804	-0.122696	0.640911	4.7441	0.114104	0.439453	0.549851	0.774962	0.514476	0.736945
k__Bacteria;p__Proteobacteria;c__Alphaproteobacteria;o__Rhizobiales;f__Aurantimonadaceae;g__Aurantimonas	-0.741695	-1.10129	-0.361814	0.514879	4.56449	0.109625	0.449219	0.453454	0.723718	0.460977	0.705171
k__Bacteria;p__Proteobacteria;c__Alphaproteobacteria;o__Rhizobiales;f__Bartonellaceae;g__	-0.738732	-1.02452	-0.458385	0.506661	4.34345	0.106843	0.441951	0.466291	0.702023	0.465838	0.686148
k__Bacteria;p__Proteobacteria;c__Alphaproteobacteria;o__Rhizobiales;f__Beijerinckiaceae;g__Beijerinckia	-0.774937	-1.37552	-0.111732	1.17326	4.39492	0.225281	0.37793	0.370364	0.602854	0.326946	0.540413
k__Bacteria;p__Proteobacteria;c__Alphaproteobacteria;o__Rhizobiales;f__Beijerinckiaceae;g__Chelatococcus	-0.582947	-0.647251	-0.556435	0.0918157	4.44071	0.0200249	0.490732	0.480763	0.73551	0.521051	0.747759
k__Bacteria;p__Proteobacteria;c__Alphaproteobacteria;o__Rhizobiales;f__Bradyrhizobiaceae;g__	-0.747305	-1.18021	-0.341612	0.630453	4.29513	0.121693	0.440976	0.501428	0.744937	0.494283	0.714609
k__Bacteria;p__Proteobacteria;c__Alphaproteobacteria;o__Rhizobiales;f__Bradyrhizobiaceae;g__Afipia	-0.485458	-0.46141	-0.504273	-0.255192	4.87899	-0.0489513	0.472656	0.538917	0.772524	0.563652	0.771014
k__Bacteria;p__Proteobacteria;c__Alphaproteobacteria;o__Rhizobiales;f__Bradyrhizobiaceae;g__Bradyrhizobium	-0.50955	-0.553624	-0.445914	0.0651928	4.35819	0.0152787	0.492188	0.516766	0.762013	0.536728	0.758583
k__Bacteria;p__Proteobacteria;c__Alphaproteobacteria;o__Rhizobiales;f__Brucellaceae;g__Ochrobactrum	-0.593218	-1.23652	0.111959	1.4053	4.50916	0.288871	0.360976	0.296659	0.531371	0.286853	0.503536
k__Bacteria;p__Proteobacteria;c__Alphaproteobacteria;o__Rhizobiales;f__Hyphomicrobiaceae;g__	-0.770372	-1.01183	-0.518362	0.411679	4.45418	0.0814738	0.457561	0.494618	0.734062	0.535432	0.754685
k__Bacteria;p__Proteobacteria;c__Alphaproteobacteria;o__Rhizobiales;f__Hyphomicrobiaceae;g__Devosia	-0.0366572	-0.508028	0.378872	0.940497	6.01615	0.157539	0.424805	0.371712	0.630579	0.442643	0.686662
k__Bacteria;p__Proteobacteria;c__Alphaproteobacteria;o__Rhizobiales;f__Hyphomicrobiaceae;g__Rhodoplanes	-0.519404	-0.425966	-0.583973	-0.436238	4.84519	-0.076143	0.463415	0.511431	0.751697	0.534908	0.75577
k__Bacteria;p__Proteobacteria;c__Alphaproteobacteria;o__Rhizobiales;f__Methylobacteriaceae;g__	0.401765	0.918648	0.0305662	-1.17751	5.37078	-0.187546	0.402344	0.452044	0.70278	0.423736	0.680095
k__Bacteria;p__Proteobacteria;c__Alphaproteobacteria;o__Rhizobiales;f__Methylobacteriaceae;g__Methylobacterium	2.02466	3.65551	0.750752	-1.84578	5.44141	-0.308847	0.352539	0.258796	0.557788	0.190619	0.485437
k__Bacteria;p__Proteobacteria;c__Alphaproteobacteria;o__Rhizobiales;f__Methylocystaceae;g__	-0.838431	-1.15592	-0.48225	0.443202	4.60371	0.0809409	0.450732	0.496724	0.735025	0.472688	0.699431
k__Bacteria;p__Proteobacteria;c__Alphaproteobacteria;o__Rhizobiales;f__Phyllobacteriaceae;g__	0.229134	-0.516979	1.06685	2.42167	6.68244	0.333326	0.353171	0.190412	0.453183	0.245296	0.504412
k__Bacteria;p__Proteobacteria;c__Alphaproteobacteria;o__Rhizobiales;f__Phyllobacteriaceae;g__Mesorhizobium	-0.617837	-0.842522	-0.393957	0.0863573	4.81634	0.0153811	0.490732	0.515992	0.765437	0.541836	0.760623
k__Bacteria;p__Proteobacteria;c__Alphaproteobacteria;o__Rhizobiales;f__Phyllobacteriaceae;g__Phyllobacterium	-0.366846	-1.07646	0.605309	2.07104	5.80167	0.336765	0.343415	0.182324	0.41239	0.206578	0.429332
k__Bacteria;p__Proteobacteria;c__Alphaproteobacteria;o__Rhizobiales;f__Rhizobiaceae;g__Agrobacterium	2.51398	0.96192	4.41576	2.6526	5.73258	0.430081	0.308293	0.12084	0.351228	0.0827434	0.293648
k__Bacteria;p__Proteobacteria;c__Alphaproteobacteria;o__Rhodobacterales;f__Rhodobacteraceae;g__	-0.478694	-0.588077	-0.406046	-0.197771	5.19194	-0.0351833	0.479492	0.515183	0.756358	0.569004	0.786356
k__Bacteria;p__Proteobacteria;c__Alphaproteobacteria;o__Rhodobacterales;f__Rhodobacteraceae;g__Amaricoccus	-0.5165	-0.619844	-0.397516	-0.275852	4.99635	-0.0495331	0.473633	0.547326	0.770594	0.586085	0.797347
k__Bacteria;p__Proteobacteria;c__Alphaproteobacteria;o__Rhodobacterales;f__Rhodobacteraceae;g__Loktanella	-0.777665	-1.05762	-0.477717	0.47745	4.60237	0.0845298	0.450195	0.487604	0.728752	0.496083	0.723021
k__Bacteria;p__Proteobacteria;c__Alphaproteobacteria;o__Rhodobacterales;f__Rhodobacteraceae;g__Paracoccus	1.64631	7.66227	-0.172959	-7.5318	6.16447	-1.02547	0.167969	0.0014672	0.0131354	0.00179158	0.0160441
k__Bacteria;p__Proteobacteria;c__Alphaproteobacteria;o__Rhodobacterales;f__Rhodobacteraceae;g__Rhodobacter	-0.584048	-1.00973	-0.102208	0.870514	4.57763	0.162117	0.419512	0.442279	0.679386	0.423845	0.651436
k__Bacteria;p__Proteobacteria;c__Alphaproteobacteria;o__Rhodobacterales;f__Rhodobacteraceae;g__Rubellimicrobium	0.0924063	0.46152	-0.167565	-1.00359	5.53952	-0.169176	0.423415	0.483536	0.728575	0.492802	0.724731
k__Bacteria;p__Proteobacteria;c__Alphaproteobacteria;o__Rhodospirillales;f__Acetobacteraceae;g__	0.39762	0.730735	0.111243	-0.785963	5.28	-0.139807	0.43457	0.503228	0.747764	0.531036	0.760734
k__Bacteria;p__Proteobacteria;c__Alphaproteobacteria;o__Rhodospirillales;f__Acetobacteraceae;g__Acetobacter	-0.829978	-1.27057	-0.441538	0.63499	4.40906	0.11649	0.44043	0.47783	0.72644	0.474437	0.713895
k__Bacteria;p__Proteobacteria;c__Alphaproteobacteria;o__Rhodospirillales;f__Acetobacteraceae;g__Roseomonas	-0.5966	-0.88303	-0.270808	0.385228	4.77554	0.0772194	0.458537	0.527495	0.769707	0.491009	0.735029
k__Bacteria;p__Proteobacteria;c__Alphaproteobacteria;o__Rhodospirillales;f__Rhodospirillaceae;g__	-0.720962	-1.06255	-0.308366	0.705785	4.55572	0.141598	0.431641	0.516447	0.747546	0.496616	0.714824
k__Bacteria;p__Proteobacteria;c__Alphaproteobacteria;o__Rhodospirillales;f__Rhodospirillaceae;g__Azospirillum	-0.672585	-1.09819	-0.313312	0.726578	4.80169	0.136838	0.427734	0.524666	0.76732	0.494847	0.714789
k__Bacteria;p__Proteobacteria;c__Alphaproteobacteria;o__Rhodospirillales;f__Rhodospirillaceae;g__Skermanella	-0.641109	-0.765302	-0.513094	-0.0337346	4.77913	-0.00488069	0.49707	0.562498	0.786258	0.554112	0.778807
k__Bacteria;p__Proteobacteria;c__Alphaproteobacteria;o__Rickettsiales;f__mitochondria;g__	-0.647553	-0.859178	-0.429977	0.338191	4.35267	0.082444	0.463415	0.523957	0.762984	0.540866	0.757115
k__Bacteria;p__Proteobacteria;c__Alphaproteobacteria;o__Rickettsiales;f__mitochondria;g__Spirodela	-0.522844	-0.425309	-0.654249	-0.400855	4.67323	-0.0863804	0.46582	0.503552	0.730849	0.552273	0.757628
k__Bacteria;p__Proteobacteria;c__Alphaproteobacteria;o__Sphingomonadales;f__Erythrobacteraceae;g__	0.135321	0.590643	-0.133104	-1.08031	5.56141	-0.182134	0.422852	0.440335	0.681922	0.459737	0.691528
k__Bacteria;p__Proteobacteria;c__Alphaproteobacteria;o__Sphingomonadales;f__Sphingomonadaceae;g__	0.893149	4.46509	-0.176731	-3.69348	5.52731	-0.561993	0.291992	0.0776409	0.263587	0.0737293	0.256142
k__Bacteria;p__Proteobacteria;c__Alphaproteobacteria;o__Sphingomonadales;f__Sphingomonadaceae;g__Blastomonas	-0.746616	-1.08895	-0.453185	0.484936	4.28553	0.101304	0.452683	0.493647	0.732464	0.505709	0.726739
k__Bacteria;p__Proteobacteria;c__Alphaproteobacteria;o__Sphingomonadales;f__Sphingomonadaceae;g__Kaistobacter	0.258877	0.854983	-0.0922417	-1.6038	5.54979	-0.235105	0.40625	0.401863	0.659094	0.413275	0.655823
k__Bacteria;p__Proteobacteria;c__Alphaproteobacteria;o__Sphingomonadales;f__Sphingomonadaceae;g__Novosphingobium	0.192246	0.798766	-0.22875	-2.09507	6.08189	-0.30882	0.369141	0.275204	0.540167	0.337564	0.581626
k__Bacteria;p__Proteobacteria;c__Alphaproteobacteria;o__Sphingomonadales;f__Sphingomonadaceae;g__Sphingobium	-0.442587	-0.630018	-0.25887	0.210362	4.64848	0.0376211	0.477073	0.496116	0.740464	0.527488	0.745864
k__Bacteria;p__Proteobacteria;c__Alphaproteobacteria;o__Sphingomonadales;f__Sphingomonadaceae;g__Sphingomonas	4.31334	3.86584	6.99576	2.68644	6.98785	0.357484	0.340488	0.243777	0.571867	0.125162	0.404447
k__Bacteria;p__Proteobacteria;c__Betaproteobacteria;o__;f__;g__	-0.260131	-0.317763	-0.161752	-0.0434546	5.21233	-0.00798912	0.496585	0.567765	0.803294	0.602725	0.810332
k__Bacteria;p__Proteobacteria;c__Betaproteobacteria;o__ASSO-13;f__;g__	-0.766633	-1.03071	-0.516942	0.387655	4.56363	0.076782	0.461914	0.537435	0.76633	0.533942	0.751046
k__Bacteria;p__Proteobacteria;c__Betaproteobacteria;o__Burkholderiales;f__Alcaligenaceae;g__	2.63086	14.021	-0.303664	-13.7743	4.50939	-2.6566	0.070244	8.78029e-07	2.37764e-05	1.37575e-05	0.000391772
k__Bacteria;p__Proteobacteria;c__Betaproteobacteria;o__Burkholderiales;f__Alcaligenaceae;g__Achromobacter	6.90524	10.9403	2.206	-6.71593	5.98331	-1.08071	0.105469	0.000406255	0.00466068	7.28082e-05	0.00143192
k__Bacteria;p__Proteobacteria;c__Betaproteobacteria;o__Burkholderiales;f__Alcaligenaceae;g__Alcaligenes	2.71017	11.7145	-0.129998	-11.1326	4.46185	-2.20611	0.0664064	6.9868e-06	0.000126437	1.5273e-05	0.000412765
k__Bacteria;p__Proteobacteria;c__Betaproteobacteria;o__Burkholderiales;f__Alcaligenaceae;g__Oligella	-0.800972	-1.11375	-0.46655	0.526999	4.83065	0.0897056	0.443359	0.510092	0.757751	0.458329	0.688385
k__Bacteria;p__Proteobacteria;c__Betaproteobacteria;o__Burkholderiales;f__Burkholderiaceae;g__	-0.723283	-1.00695	-0.446387	0.221897	4.84398	0.0470208	0.482422	0.540483	0.773945	0.563638	0.776448
k__Bacteria;p__Proteobacteria;c__Betaproteobacteria;o__Burkholderiales;f__Burkholderiaceae;g__Burkholderia	-0.178694	0.291531	-0.499759	-0.880773	5.30316	-0.142945	0.415039	0.392636	0.648666	0.451934	0.690346
k__Bacteria;p__Proteobacteria;c__Betaproteobacteria;o__Burkholderiales;f__Burkholderiaceae;g__Lautropia	-0.511273	-0.745548	-0.248149	0.498779	4.85708	0.0868524	0.456585	0.536758	0.773131	0.529749	0.75678
k__Bacteria;p__Proteobacteria;c__Betaproteobacteria;o__Burkholderiales;f__Comamonadaceae;g__	4.23525	4.79268	2.19272	-1.42189	6.55885	-0.213257	0.409756	0.3841	0.680547	0.419674	0.718866
k__Bacteria;p__Proteobacteria;c__Betaproteobacteria;o__Burkholderiales;f__Comamonadaceae;g__Acidovorax	-0.635052	-1.29201	0.00247952	1.41341	4.99276	0.24866	0.364258	0.27909	0.504488	0.285401	0.499252
k__Bacteria;p__Proteobacteria;c__Betaproteobacteria;o__Burkholderiales;f__Comamonadaceae;g__Comamonas	-0.528381	-0.785007	-0.289514	0.32433	5.21644	0.0653008	0.47168	0.54684	0.776087	0.53231	0.752629
k__Bacteria;p__Proteobacteria;c__Betaproteobacteria;o__Burkholderiales;f__Comamonadaceae;g__Diaphorobacter	-0.619343	-0.661171	-0.5593	-0.0333158	5.16008	-0.00497341	0.497561	0.528498	0.759055	0.540003	0.759979
k__Bacteria;p__Proteobacteria;c__Betaproteobacteria;o__Burkholderiales;f__Comamonadaceae;g__Hydrogenophaga	-0.34351	-0.374985	-0.324617	-0.371717	4.90637	-0.078133	0.466797	0.516889	0.755693	0.517258	0.74049
k__Bacteria;p__Proteobacteria;c__Betaproteobacteria;o__Burkholderiales;f__Comamonadaceae;g__Hylemonella	-0.627128	-0.817441	-0.481889	0.0963759	5.05178	0.0146483	0.493164	0.534851	0.776393	0.548226	0.772813
k__Bacteria;p__Proteobacteria;c__Betaproteobacteria;o__Burkholderiales;f__Comamonadaceae;g__Pelomonas	1.78274	5.01778	-0.126826	-4.71572	5.29171	-0.817571	0.193359	0.0156917	0.0766366	0.00459741	0.0343074
k__Bacteria;p__Proteobacteria;c__Betaproteobacteria;o__Burkholderiales;f__Comamonadaceae;g__Schlegelella	-0.178498	0.0269457	-0.355731	-0.752557	4.77036	-0.145998	0.439024	0.470486	0.693499	0.485268	0.696363
k__Bacteria;p__Proteobacteria;c__Betaproteobacteria;o__Burkholderiales;f__Comamonadaceae;g__Tepidimonas	0.140159	0.393543	-0.0552865	-1.13135	5.40051	-0.19615	0.420898	0.375178	0.64325	0.445593	0.686265
k__Bacteria;p__Proteobacteria;c__Betaproteobacteria;o__Burkholderiales;f__Comamonadaceae;g__Variovorax	-0.582038	-0.635698	-0.546393	0.00450283	4.33082	0.00112752	0.499512	0.490451	0.728819	0.510331	0.736734
k__Bacteria;p__Proteobacteria;c__Betaproteobacteria;o__Burkholderiales;f__Oxalobacteraceae;g__	1.82878	-0.164633	6.20538	5.4919	6.91582	0.708517	0.219727	0.0113914	0.071618	0.010847	0.0667926
k__Bacteria;p__Proteobacteria;c__Betaproteobacteria;o__Burkholderiales;f__Oxalobacteraceae;g__Cupriavidus	0.652273	-0.0779451	1.49956	1.66899	6.50646	0.24781	0.370732	0.335267	0.619106	0.313056	0.590675
k__Bacteria;p__Proteobacteria;c__Betaproteobacteria;o__Burkholderiales;f__Oxalobacteraceae;g__Herbaspirillum	-0.762179	-1.00033	-0.532098	0.421852	4.39954	0.0812089	0.459512	0.484325	0.71548	0.466986	0.699061
k__Bacteria;p__Proteobacteria;c__Betaproteobacteria;o__Burkholderiales;f__Oxalobacteraceae;g__Janthinobacterium	-0.320494	-0.457978	-0.179374	0.0642808	5.69696	0.00998948	0.494634	0.572541	0.804674	0.563795	0.782227
k__Bacteria;p__Proteobacteria;c__Betaproteobacteria;o__Burkholderiales;f__Oxalobacteraceae;g__Massilia	-0.509052	-0.726991	-0.308495	0.186325	4.81524	0.0343147	0.480976	0.555492	0.79682	0.562745	0.788159
k__Bacteria;p__Proteobacteria;c__Betaproteobacteria;o__Burkholderiales;f__Oxalobacteraceae;g__Ralstonia	2.60491	6.09749	0.10158	-5.33926	5.02247	-0.963468	0.160156	0.0027818	0.0220434	0.00109423	0.0112204
k__Bacteria;p__Proteobacteria;c__Betaproteobacteria;o__Neisseriales;f__Neisseriaceae;g__	9.22929	10.7887	7.802	-3.24767	3.37741	-0.851721	0.151367	0.0166331	0.100046	0.000499649	0.00654961
k__Bacteria;p__Proteobacteria;c__Betaproteobacteria;o__Neisseriales;f__Neisseriaceae;g__Chromobacterium	-0.604911	-1.28695	0.298925	1.91358	5.72571	0.322075	0.34082	0.168504	0.384543	0.22833	0.426177
k__Bacteria;p__Proteobacteria;c__Betaproteobacteria;o__Neisseriales;f__Neisseriaceae;g__Eikenella	-0.626223	-1.16978	-0.0838247	1.09793	4.30696	0.217119	0.393171	0.353329	0.601273	0.364049	0.585802
k__Bacteria;p__Proteobacteria;c__Betaproteobacteria;o__Neisseriales;f__Neisseriaceae;g__Gulbenkiania	0.409031	-1.37961	6.83968	7.29067	5.8152	1.08091	0.148293	0.0019638	0.0144354	0.00347681	0.0207905
k__Bacteria;p__Proteobacteria;c__Betaproteobacteria;o__Neisseriales;f__Neisseriaceae;g__Kingella	-0.602064	-1.0754	-0.151883	0.906894	4.37638	0.171742	0.413659	0.441022	0.686586	0.440912	0.674216
k__Bacteria;p__Proteobacteria;c__Betaproteobacteria;o__Neisseriales;f__Neisseriaceae;g__Neisseria	0.111869	-0.499227	0.662196	1.2566	7.04622	0.177889	0.408203	0.501352	0.753738	0.468494	0.701377
k__Bacteria;p__Proteobacteria;c__Betaproteobacteria;o__Neisseriales;f__Neisseriaceae;g__Vogesella	0.185054	-1.27775	7.18756	7.1411	6.24736	0.963643	0.181463	0.00550557	0.0277343	0.00764396	0.0418574
k__Bacteria;p__Proteobacteria;c__Betaproteobacteria;o__Nitrosomonadales;f__Nitrosomonadaceae;g__Nitrosovibrio	-0.797054	-1.13863	-0.409745	0.665226	4.38392	0.137255	0.432617	0.455445	0.694047	0.465077	0.679524
k__Bacteria;p__Proteobacteria;c__Betaproteobacteria;o__Rhodocyclales;f__Rhodocyclaceae;g__	1.31751	-1.51004	11.437	12.3757	4.87336	2.1955	0.0585939	6.80025e-07	1.98114e-05	9.31851e-06	0.00027265
k__Bacteria;p__Proteobacteria;c__Betaproteobacteria;o__Rhodocyclales;f__Rhodocyclaceae;g__Hydrogenophilus	-0.223784	0.25177	-0.544071	-1.21153	4.81497	-0.219821	0.403902	0.417352	0.66432	0.397539	0.646807
k__Bacteria;p__Proteobacteria;c__Betaproteobacteria;o__Rhodocyclales;f__Rhodocyclaceae;g__KD1-23	-0.688808	-1.34166	0.14432	1.64523	5.13809	0.285408	0.348633	0.227884	0.472504	0.251417	0.478846
k__Bacteria;p__Proteobacteria;c__Betaproteobacteria;o__Rhodocyclales;f__Rhodocyclaceae;g__Petrobacter	1.59405	-0.862464	9.70407	9.60942	5.34657	1.50906	0.0985367	6.94556e-05	0.000953323	8.49638e-05	0.00141595
k__Bacteria;p__Proteobacteria;c__Betaproteobacteria;o__Rhodocyclales;f__Rhodocyclaceae;g__Thauera	-0.123897	-1.10211	1.39071	3.73961	6.90894	0.521337	0.278049	0.0442257	0.165373	0.0824917	0.231648
k__Bacteria;p__Proteobacteria;c__Betaproteobacteria;o__Rhodocyclales;f__Rhodocyclaceae;g__Zoogloea	-0.704668	-0.917341	-0.473264	0.306225	4.71678	0.0579991	0.469727	0.523466	0.750232	0.536027	0.741592
k__Bacteria;p__Proteobacteria;c__Betaproteobacteria;o__SC-I-84;f__;g__	0.165242	-1.36735	6.55743	7.53006	7.54477	0.926327	0.19122	0.00310884	0.025108	0.00982776	0.0549169
k__Bacteria;p__Proteobacteria;c__Deltaproteobacteria;o__Bdellovibrionales;f__Bacteriovoracaceae;g__	-0.778291	-1.14279	-0.435736	0.675509	4.33055	0.126072	0.433171	0.438744	0.692662	0.450009	0.673575
k__Bacteria;p__Proteobacteria;c__Deltaproteobacteria;o__Desulfobacterales;f__Desulfobulbaceae;g__Desulfobulbus	-0.801962	-1.1979	-0.460551	0.670237	4.27994	0.136358	0.426341	0.436566	0.671393	0.421653	0.655165
k__Bacteria;p__Proteobacteria;c__Deltaproteobacteria;o__Myxococcales;f__;g__	-0.805732	-1.20603	-0.393556	0.764994	4.38639	0.14575	0.420488	0.416466	0.680355	0.437916	0.669266
k__Bacteria;p__Proteobacteria;c__Deltaproteobacteria;o__Myxococcales;f__Polyangiaceae;g__Sorangium	-0.670747	-1.18606	-0.148492	1.30644	4.32121	0.252418	0.38439	0.365561	0.602737	0.332056	0.564954
k__Bacteria;p__Proteobacteria;c__Epsilonproteobacteria;o__Campylobacterales;f__Campylobacteraceae;g__Campylobacter	1.26937	1.49725	1.1809	-0.742544	8.1679	-0.0849036	0.464844	0.658323	0.857902	0.661768	0.849852
k__Bacteria;p__Proteobacteria;c__Epsilonproteobacteria;o__Campylobacterales;f__Helicobacteraceae;g__	-0.802026	-1.33108	-0.250417	1.1194	4.46683	0.197741	0.395122	0.364616	0.604338	0.341957	0.570908
k__Bacteria;p__Proteobacteria;c__Gammaproteobacteria;o__34P16;f__;g__	-0.824225	-1.22455	-0.435771	0.690911	4.66522	0.112659	0.43122	0.478104	0.726926	0.487528	0.711145
k__Bacteria;p__Proteobacteria;c__Gammaproteobacteria;o__;f__;g__	-0.780482	-1.40656	-0.133272	1.1327	4.71254	0.21346	0.379883	0.324613	0.573357	0.360203	0.578595
k__Bacteria;p__Proteobacteria;c__Gammaproteobacteria;o__Aeromonadales;f__Aeromonadaceae;g__	-0.0402615	0.438046	-0.375361	-1.33169	4.85224	-0.248574	0.39122	0.375517	0.624474	0.385121	0.614587
k__Bacteria;p__Proteobacteria;c__Gammaproteobacteria;o__Aeromonadales;f__Aeromonadaceae;g__Aeromonas	-0.679542	-0.759315	-0.555889	0.18744	4.6637	0.0302063	0.484878	0.530185	0.766453	0.537815	0.754192
k__Bacteria;p__Proteobacteria;c__Gammaproteobacteria;o__Aeromonadales;f__Aeromonadaceae;g__Tolumonas	-0.795796	-1.05138	-0.500291	0.579824	4.86966	0.101796	0.440976	0.52843	0.76501	0.524175	0.736246
k__Bacteria;p__Proteobacteria;c__Gammaproteobacteria;o__Alteromonadales;f__Alteromonadaceae;g__	-0.746376	-1.34952	-0.0568918	1.25508	4.56417	0.259735	0.377561	0.334835	0.569064	0.322088	0.536065
k__Bacteria;p__Proteobacteria;c__Gammaproteobacteria;o__Alteromonadales;f__Alteromonadaceae;g__Cellvibrio	-0.680221	-0.954658	-0.411377	0.429003	4.25436	0.0889292	0.449756	0.479935	0.71452	0.459043	0.698797
k__Bacteria;p__Proteobacteria;c__Gammaproteobacteria;o__Alteromonadales;f__Alteromonadaceae;g__Marinobacter	-0.630846	-1.10776	-0.209315	0.915056	4.91898	0.162037	0.411707	0.445761	0.687607	0.429825	0.664703
k__Bacteria;p__Proteobacteria;c__Gammaproteobacteria;o__Alteromonadales;f__Alteromonadaceae;g__Microbulbifer	-0.763803	-1.03518	-0.510753	0.378769	4.61634	0.0782064	0.465366	0.493275	0.745527	0.522762	0.743283
k__Bacteria;p__Proteobacteria;c__Gammaproteobacteria;o__Alteromonadales;f__Shewanellaceae;g__Shewanella	-0.660279	-0.832851	-0.465764	0.0585694	4.69109	0.00917519	0.492683	0.546634	0.781649	0.557164	0.775778
k__Bacteria;p__Proteobacteria;c__Gammaproteobacteria;o__Alteromonadales;f__[Chromatiaceae];g__	-0.675725	-1.06656	-0.317	0.482558	4.39354	0.096577	0.452148	0.510411	0.755837	0.510821	0.739495
k__Bacteria;p__Proteobacteria;c__Gammaproteobacteria;o__Alteromonadales;f__[Chromatiaceae];g__Alishewanella	-0.298929	-0.17398	-0.367618	-0.421021	5.02477	-0.0677741	0.462891	0.547215	0.7688	0.552429	0.76926
k__Bacteria;p__Proteobacteria;c__Gammaproteobacteria;o__Alteromonadales;f__[Chromatiaceae];g__Rheinheimera	-0.284698	-0.671071	0.20725	0.610834	5.21904	0.107892	0.442383	0.551957	0.764419	0.522263	0.731018
k__Bacteria;p__Proteobacteria;c__Gammaproteobacteria;o__Chromatiales;f__;g__	-0.719965	-1.087	-0.442521	0.349422	4.25612	0.0675596	0.457561	0.51524	0.744509	0.49308	0.724055
k__Bacteria;p__Proteobacteria;c__Gammaproteobacteria;o__Enterobacteriales;f__Enterobacteriaceae;g__	12.5302	12.832	11.9522	-0.489498	2.80127	-0.0973562	0.395122	0.627214	0.859916	0.308182	0.64795
k__Bacteria;p__Proteobacteria;c__Gammaproteobacteria;o__Enterobacteriales;f__Enterobacteriaceae;g__Citrobacter	2.65001	12.9339	-0.34372	-12.6244	4.98535	-2.11705	0.0683595	3.97247e-06	9.08462e-05	1.99808e-05	0.000515853
k__Bacteria;p__Proteobacteria;c__Gammaproteobacteria;o__Enterobacteriales;f__Enterobacteriaceae;g__Dickeya	-0.175148	-1.10428	1.00845	2.75783	8.01371	0.378067	0.298828	0.0534073	0.222674	0.12844	0.329538
k__Bacteria;p__Proteobacteria;c__Gammaproteobacteria;o__Enterobacteriales;f__Enterobacteriaceae;g__Enterobacter	6.35861	11.4035	0.10166	-10.7835	5.15555	-1.49024	0.118164	6.40074e-05	0.000857182	0.000166687	0.00257225
k__Bacteria;p__Proteobacteria;c__Gammaproteobacteria;o__Enterobacteriales;f__Enterobacteriaceae;g__Erwinia	-0.201208	-0.71453	0.287447	1.29816	5.61257	0.207042	0.398049	0.298354	0.573007	0.386496	0.637415
k__Bacteria;p__Proteobacteria;c__Gammaproteobacteria;o__Enterobacteriales;f__Enterobacteriaceae;g__Klebsiella	-0.400787	-0.507813	-0.283639	-0.0670007	5.85111	-0.00929649	0.49561	0.663261	0.859115	0.620492	0.8233
k__Bacteria;p__Proteobacteria;c__Gammaproteobacteria;o__Enterobacteriales;f__Enterobacteriaceae;g__Kluyvera	-0.822818	-1.34256	-0.269246	0.991645	4.8439	0.156802	0.40625	0.327732	0.57772	0.352488	0.572423
k__Bacteria;p__Proteobacteria;c__Gammaproteobacteria;o__Enterobacteriales;f__Enterobacteriaceae;g__Morganella	-0.692519	-1.20734	-0.0872259	1.33853	5.2495	0.214765	0.371707	0.258308	0.510476	0.287044	0.528631
k__Bacteria;p__Proteobacteria;c__Gammaproteobacteria;o__Enterobacteriales;f__Enterobacteriaceae;g__Pantoea	-0.385898	-0.996343	0.21335	1.39154	7.91471	0.154743	0.402344	0.431863	0.707319	0.400265	0.642999
k__Bacteria;p__Proteobacteria;c__Gammaproteobacteria;o__Enterobacteriales;f__Enterobacteriaceae;g__Proteus	-0.651748	-0.806362	-0.509447	0.13712	5.24035	0.0178837	0.488281	0.552465	0.785833	0.609368	0.800174
k__Bacteria;p__Proteobacteria;c__Gammaproteobacteria;o__Enterobacteriales;f__Enterobacteriaceae;g__Providencia	-0.804348	-1.16295	-0.520456	0.55161	4.24601	0.122379	0.436098	0.476492	0.732675	0.470212	0.703313
k__Bacteria;p__Proteobacteria;c__Gammaproteobacteria;o__Enterobacteriales;f__Enterobacteriaceae;g__Raoultella	-0.844086	-1.19386	-0.424227	0.667332	4.74961	0.1017	0.428293	0.551465	0.776806	0.479715	0.687301
k__Bacteria;p__Proteobacteria;c__Gammaproteobacteria;o__Enterobacteriales;f__Enterobacteriaceae;g__Salmonella	2.05581	8.82763	-0.38203	-8.82264	3.8696	-2.05638	0.0673829	5.84862e-06	0.000120524	1.05484e-05	0.000333173
k__Bacteria;p__Proteobacteria;c__Gammaproteobacteria;o__Enterobacteriales;f__Enterobacteriaceae;g__Serratia	12.1404	11.7598	13.653	2.00821	3.57288	0.356428	0.211914	0.55487	0.824513	0.00569243	0.0452388
k__Bacteria;p__Proteobacteria;c__Gammaproteobacteria;o__Enterobacteriales;f__Enterobacteriaceae;g__Trabulsiella	1.24446	0.821661	1.49008	1.97791	9.79117	0.224157	0.404878	0.259757	0.569176	0.445513	0.702753
k__Bacteria;p__Proteobacteria;c__Gammaproteobacteria;o__Enterobacteriales;f__Enterobacteriaceae;g__Yersinia	9.31962	8.42958	11.267	2.99535	4.10269	0.463054	0.201951	0.259023	0.593123	0.00286145	0.0258524
k__Bacteria;p__Proteobacteria;c__Gammaproteobacteria;o__HOC36;f__;g__	-0.534072	-0.652199	-0.411542	0.0494709	4.5558	0.0137543	0.493164	0.502559	0.747255	0.53612	0.756008
k__Bacteria;p__Proteobacteria;c__Gammaproteobacteria;o__Oceanospirillales;f__Halomonadaceae;g__	-0.815071	-1.06162	-0.495494	0.471735	4.49776	0.0867709	0.458008	0.493874	0.72669	0.51623	0.735701
k__Bacteria;p__Proteobacteria;c__Gammaproteobacteria;o__Oceanospirillales;f__Halomonadaceae;g__Halomonas	3.71341	14.9045	-0.20148	-14.4616	4.44753	-3.06061	0.00195815	1.24101e-10	3.1841e-08	7.61649e-09	2.82499e-06
k__Bacteria;p__Proteobacteria;c__Gammaproteobacteria;o__Oceanospirillales;f__Oceanospirillaceae;g__Marinomonas	-0.353375	-0.358886	-0.351885	-0.494953	5.68662	-0.0756716	0.457561	0.446437	0.70296	0.543656	0.76778
k__Bacteria;p__Proteobacteria;c__Gammaproteobacteria;o__Pasteurellales;f__Pasteurellaceae;g__	-0.724978	-1.10796	-0.35405	0.605582	4.58669	0.108281	0.451707	0.486748	0.730927	0.467839	0.705215
k__Bacteria;p__Proteobacteria;c__Gammaproteobacteria;o__Pasteurellales;f__Pasteurellaceae;g__Actinobacillus	-0.423175	-0.766107	-0.0497979	0.707157	5.44991	0.124134	0.44043	0.528076	0.767326	0.480876	0.713146
k__Bacteria;p__Proteobacteria;c__Gammaproteobacteria;o__Pasteurellales;f__Pasteurellaceae;g__Aggregatibacter	0.02869	0.360247	-0.235519	-0.849671	5.37374	-0.13304	0.439024	0.542374	0.779297	0.552967	0.768815
k__Bacteria;p__Proteobacteria;c__Gammaproteobacteria;o__Pasteurellales;f__Pasteurellaceae;g__Avibacterium	-0.903088	-1.22939	-0.49616	0.688164	4.88867	0.0989809	0.445313	0.506694	0.743599	0.51823	0.737923
k__Bacteria;p__Proteobacteria;c__Gammaproteobacteria;o__Pasteurellales;f__Pasteurellaceae;g__Chelonobacter	-0.797804	-1.13432	-0.538796	0.388767	4.60853	0.0654475	0.463415	0.537313	0.774036	0.542044	0.759659
k__Bacteria;p__Proteobacteria;c__Gammaproteobacteria;o__Pasteurellales;f__Pasteurellaceae;g__Gallibacterium	-0.840824	-1.4522	-0.245379	1.13951	4.54897	0.214386	0.383789	0.348446	0.590165	0.367788	0.582525
k__Bacteria;p__Proteobacteria;c__Gammaproteobacteria;o__Pasteurellales;f__Pasteurellaceae;g__Haemophilus	1.46487	3.14912	0.12463	-3.30834	5.49506	-0.530849	0.249023	0.0477765	0.191688	0.0330322	0.148814
k__Bacteria;p__Proteobacteria;c__Gammaproteobacteria;o__Pseudomonadales;f__Moraxellaceae;g__	3.33284	7.18736	0.0755649	-6.86773	4.15159	-1.5294	0.0634767	3.29619e-05	0.000467838	9.38287e-06	0.000300527
k__Bacteria;p__Proteobacteria;c__Gammaproteobacteria;o__Pseudomonadales;f__Moraxellaceae;g__Acinetobacter	5.39693	6.87314	1.60756	-4.84179	5.33188	-0.849136	0.165039	0.00517872	0.0371645	0.00106371	0.0113673
k__Bacteria;p__Proteobacteria;c__Gammaproteobacteria;o__Pseudomonadales;f__Moraxellaceae;g__Enhydrobacter	1.12814	6.04677	-0.167568	-5.3225	6.12343	-0.732011	0.238049	0.0227488	0.116148	0.0190595	0.100195
k__Bacteria;p__Proteobacteria;c__Gammaproteobacteria;o__Pseudomonadales;f__Moraxellaceae;g__Moraxella	-0.3068	-0.464035	-0.145177	0.319405	5.90503	0.040876	0.473171	0.648994	0.856286	0.565723	0.789625
k__Bacteria;p__Proteobacteria;c__Gammaproteobacteria;o__Pseudomonadales;f__Moraxellaceae;g__Perlucidibaca	-0.773216	-1.03831	-0.429389	0.508898	4.61337	0.0871743	0.453125	0.487374	0.732986	0.490529	0.719834
k__Bacteria;p__Proteobacteria;c__Gammaproteobacteria;o__Pseudomonadales;f__Moraxellaceae;g__Psychrobacter	-0.322907	-0.498585	-0.212302	-0.113514	5.22043	-0.0168171	0.48878	0.574144	0.80236	0.597937	0.803693
k__Bacteria;p__Proteobacteria;c__Gammaproteobacteria;o__Pseudomonadales;f__Pseudomonadaceae;g__	3.73387	6.09898	0.32255	-5.00296	5.61207	-0.743054	0.216585	0.033984	0.160379	0.00644408	0.047104
k__Bacteria;p__Proteobacteria;c__Gammaproteobacteria;o__Pseudomonadales;f__Pseudomonadaceae;g__Pseudomonas	9.37552	12.9621	7.34719	-5.26181	5.4703	-0.828776	0.173828	0.00387218	0.0361175	0.00108912	0.0119637
k__Bacteria;p__Proteobacteria;c__Gammaproteobacteria;o__Vibrionales;f__Vibrionaceae;g__	-0.559996	-0.931269	-0.238862	0.343552	5.02109	0.0571602	0.467773	0.543322	0.786935	0.548703	0.757951
k__Bacteria;p__Proteobacteria;c__Gammaproteobacteria;o__Vibrionales;f__Vibrionaceae;g__Vibrio	-0.397161	-0.4852	-0.323186	-0.241399	5.70538	-0.0459831	0.478516	0.460222	0.723097	0.571647	0.790645
k__Bacteria;p__Proteobacteria;c__Gammaproteobacteria;o__Xanthomonadales;f__Sinobacteraceae;g__	-0.716088	-0.909769	-0.539437	0.306333	4.59946	0.0632683	0.472195	0.504653	0.740391	0.483111	0.718298
k__Bacteria;p__Proteobacteria;c__Gammaproteobacteria;o__Xanthomonadales;f__Xanthomonadaceae;g__	5.86734	9.821	0.292321	-8.795	5.94114	-1.18564	0.135742	0.000176678	0.002425	0.000321153	0.00435268
k__Bacteria;p__Proteobacteria;c__Gammaproteobacteria;o__Xanthomonadales;f__Xanthomonadaceae;g__Luteimonas	-0.195576	0.0434277	-0.360682	-0.814447	4.83911	-0.144036	0.43122	0.481997	0.728902	0.494604	0.728371
k__Bacteria;p__Proteobacteria;c__Gammaproteobacteria;o__Xanthomonadales;f__Xanthomonadaceae;g__Lysobacter	-0.635834	-0.837468	-0.468581	0.285376	4.58643	0.060784	0.46875	0.525864	0.77041	0.556653	0.77625
k__Bacteria;p__Proteobacteria;c__Gammaproteobacteria;o__Xanthomonadales;f__Xanthomonadaceae;g__Pseudoxanthomonas	0.27251	1.60428	-0.340932	-2.21165	5.0131	-0.395942	0.335938	0.208779	0.457531	0.177476	0.404735
k__Bacteria;p__Proteobacteria;c__Gammaproteobacteria;o__Xanthomonadales;f__Xanthomonadaceae;g__Stenotrophomonas	1.25239	-0.731588	7.99969	7.70152	6.14069	1.06506	0.152344	0.001403	0.0107601	0.00183645	0.014498
k__Bacteria;p__Proteobacteria;c__Gammaproteobacteria;o__Xanthomonadales;f__Xanthomonadaceae;g__Thermomonas	-0.367683	-0.129748	-0.556649	-0.685113	5.12939	-0.124335	0.438049	0.477729	0.714339	0.49118	0.70978
k__Bacteria;p__SR1;c__;o__;f__;g__	-0.727087	-1.18773	-0.233892	0.860197	4.74113	0.17075	0.420898	0.464572	0.706233	0.426756	0.661536
k__Bacteria;p__Spirochaetes;c__Spirochaetes;o__Spirochaetales;f__Spirochaetaceae;g__Treponema	-0.299326	-0.467772	-0.159833	-0.0901535	5.41272	-0.0128604	0.494634	0.581176	0.810452	0.601976	0.805508
k__Bacteria;p__Synergistetes;c__Synergistia;o__Synergistales;f__;g__	-0.704954	-1.0722	-0.340051	0.699913	4.29734	0.132083	0.42439	0.470461	0.722162	0.457001	0.691443
k__Bacteria;p__Synergistetes;c__Synergistia;o__Synergistales;f__Dethiosulfovibrionaceae;g__TG5	-0.750638	-1.12833	-0.429361	0.64417	4.50388	0.134036	0.430664	0.393918	0.677213	0.448985	0.693719
k__Bacteria;p__TM7;c__TM7-3;o__;f__;g__	1.52826	2.35352	0.661073	-1.73659	5.44043	-0.294861	0.37561	0.30486	0.586632	0.266212	0.546466
k__Bacteria;p__TM7;c__TM7-3;o__CW040;f__;g__	-0.383213	-0.85235	0.26243	0.907252	5.09441	0.142286	0.424805	0.435742	0.702333	0.454958	0.708758
k__Bacteria;p__TM7;c__TM7-3;o__CW040;f__F16;g__	-0.591287	-0.739993	-0.462582	0.0813682	5.18925	0.0134089	0.493164	0.537714	0.769728	0.537816	0.752847
k__Bacteria;p__TM7;c__TM7-3;o__I025;f__Rs-045;g__	-0.626038	-0.848254	-0.436968	0.216512	4.75807	0.0377041	0.481951	0.503218	0.753322	0.544723	0.760486
k__Bacteria;p__Tenericutes;c__Mollicutes;o__Mycoplasmatales;f__Mycoplasmataceae;g__Mycoplasma	-0.49502	-1.11826	0.17738	1.4492	4.56838	0.279719	0.360976	0.324407	0.572973	0.298664	0.530177
k__Bacteria;p__[Thermi];c__Deinococci;o__Deinococcales;f__Deinococcaceae;g__Deinococcus	-0.105095	0.507901	-0.565384	-1.19898	4.68147	-0.215373	0.382813	0.426854	0.659476	0.365508	0.612426
k__Bacteria;p__[Thermi];c__Deinococci;o__Deinococcales;f__Trueperaceae;g__Truepera	-0.66529	-1.13616	-0.264066	0.882907	4.49108	0.154461	0.420488	0.409982	0.67213	0.409739	0.655861
k__Bacteria;p__[Thermi];c__Deinococci;o__Thermales;f__Thermaceae;g__Meiothermus	0.0322856	-0.209063	0.164314	-0.145982	5.48133	-0.0290239	0.487805	0.596341	0.812877	0.633238	0.827123
k__Bacteria;p__[Thermi];c__Deinococci;o__Thermales;f__Thermaceae;g__Thermus	-0.810119	-1.15926	-0.390933	0.61587	4.55402	0.125693	0.43457	0.46867	0.715249	0.449701	0.684481
